# Supplementary material for: Quantitative Proteomic Analysis of Gene Regulation by miR-34a and miR-34c
Source: PLoS One. 2014 Mar 17;9(3):e92166. doi: 10.1371/journal.pone.0092166 (PMC3956911; doi:10.1371/journal.pone.0092166)
Supplement: Table S1 — Complete set of identified proteins. (XLSX) [file pone.0092166.s002.xlsx]

## Sheet: Suppl_Table_S1_rev
Protein IDs	Protein Names	Gene Names	Protein Descriptions	Uniprot	Uniprot Name	Peptides sequenced	PEP	miR-34 seeds	miR-34a and ca *strand seeds	miR-34c and ac *strand seeds	Ratio H/M Count miR-34a	Ratio H/M Count miR-34a Replicate1	Ratio H/M Count miR-34a Replicate2	Ratio H/M Count miR-34c	Ratio H/M Count miR-34c Replicate1	Ratio H/M Count miR-34ac	Ratio H/M Count miR-34ca	Ratio H/M Normalized miR-34a	Ratio H/M Normalized miR-34a Replicate1	Ratio H/M Normalized miR-34a Replicate2	Ratio H/M Normalized miR-34c	Ratio H/M Normalized miR-34c Replicate1	Ratio H/M Normalized miR-34ac	Ratio H/M Normalized miR-34ca	Log2 Ratio H/M Normalized miR-34a	Log2 Ratio H/M Normalized miR-34a Replicate1	Log2 Ratio H/M Normalized miR-34a Replicate2	Log2 Ratio H/M Normalized miR-34c	Log2 Ratio H/M Normalized miR-34c Replicate1	Log2 Ratio H/M Normalized miR-34ac	Log2 Ratio H/M Normalized miR-34ca
IPI:IPI00000001.2;IPI:IPI00218609.2;IPI:IPI00643664.1;IPI:IPI00641873.1;IPI:IPI00645009.1;IPI:IPI00553038.1	Double-stranded RNA-binding protein Staufen homolog 1;Staufen protein T4 variant;Staufen protein T5 variant;Staufen, RNA binding protein, homolog 1 (Drosophila);cDNA FLJ57073, highly similar to Double-stranded RNA-binding protein Staufenhomolog 1	STAU1;STAU;RP3-470L14.2-006;RP3-470L14.2-007	Isoform Long of Double-stranded RNA-binding protein Staufen homolog 1;Isoform Short of Double-stranded RNA-binding protein Staufen homolog 1;staufen isoform c;Staufen, RNA binding protein, homolog 1	O95793-1;O95793;A8K622;Q59F99;O95793-2;A8K9Z4;B3KRE0;Q5JW29;B4DPJ9;Q5JW30	STAU1_HUMAN;Q5JW29_HUMAN;B4DPJ9_HUMAN	20	3.2e-158	0	1	0	5	0	0	4	0	0	0	1.0625	NA	NA	0.99963	NA	NA	NA	-0.0874628	NA	NA	0.000533896	NA	NA	NA
IPI:IPI00000005.1	GTPase NRas;Transforming protein N-Ras	NRAS;HRAS1	GTPase NRas	P01111;Q5U091	RASN_HUMAN	14	1.17e-262	0	1	1	12	3	4	15	15	10	10	1.054	0.89514	0.93166	1.0413	1.4291	0.98277	1.0173	-0.0758749	0.159815	0.102125	-0.0583858	-0.515107	0.0250743	-0.0247452
IPI:IPI00000015.2;IPI:IPI00908618.1	Splicing factor, arginine/serine-rich 4;Pre-mRNA-splicing factor SRP75;SRP001LB	SFRS4;SRP75	Splicing factor, arginine/serine-rich 4	Q08170;A8K644;Q53F45;Q59EF5	SFRS4_HUMAN	13	5.29e-131	0	0	0	6	2	3	1	3	0	0	1.0043	0.87546	1.2927	NA	0.83404	NA	NA	-0.00619029	0.191887	-0.370388	NA	0.261812	NA	NA
IPI:IPI00000030.1;IPI:IPI00219543.1;IPI:IPI00219544.1;IPI:IPI00878338.1	Serine/threonine-protein phosphatase 2A 56 kDa regulatory subunit delta isoform;PP2A, B subunit, B' delta isoform;PP2A, B subunit, B56 delta isoform;PP2A, B subunit, PR61 delta isoform;PP2A, B subunit, R5 delta isoform	PPP2R5D	Isoform Delta-1 of Serine/threonine-protein phosphatase 2A 56 kDa regulatory subunit delta isoform;Isoform Delta-2 of Serine/threonine-protein phosphatase 2A 56 kDa regulatory subunit delta isoform;Isoform Delta-3 of Serine/threonine-protein phosphatase 2A	Q14738-1;Q14738;A8K6Y2;B4DSD7;Q59EF0;Q14738-2;A8K3I9;Q14738-3	2A5D_HUMAN	27	0	1	0	0	48	16	2	12	0	11	13	1.019	0.93802	0.48429	1.0922	NA	0.90202	1.0348	-0.0271541	0.0923094	1.04606	-0.127237	NA	0.148769	-0.049352
IPI:IPI00000041.1;IPI:IPI00893313.1	Rho-related GTP-binding protein RhoB;H6	RHOB;ARH6;ARHB	Rho-related GTP-binding protein RhoB	P62745;B2R692;B4DMJ8	RHOB_HUMAN	9	0	0	0	0	7	0	1	1	0	0	2	0.85295	NA	NA	NA	NA	NA	0.74433	0.229467	NA	NA	NA	NA	NA	0.425986
IPI:IPI00000051.4	Prefoldin subunit 1	PFDN1;PFD1	Prefoldin subunit 1	O60925;B2RD02	PFD1_HUMAN	14	9.21e-44	0	0	0	15	7	4	8	12	13	18	0.97005	0.96739	0.93183	1.1592	1.2936	1.0946	0.93033	0.043869	0.0478305	0.101861	-0.213129	-0.371392	-0.130404	0.104186
IPI:IPI00000057.1;IPI:IPI00643424.1;IPI:IPI00922762.1	Conserved oligomeric Golgi complex subunit 2;Component of oligomeric Golgi complex 2;Low density lipoprotein receptor defect C-complementing protein;Component of oligomeric golgi complex 2;Component of oligomeric golgi complex 2, isoform CRA_b;cDNA FLJ53111, highly similar to Conserved oligomeric Golgi complex component 2	COG2;LDLC;RP11-543E8.3-002;hCG_15926	Conserved oligomeric Golgi complex subunit 2;component of oligomeric golgi complex 2 isoform 2;cDNA FLJ53111, highly similar to Conserved oligomeric Golgi complex component 2	Q14746;B1ALW7;B7Z2Y2;B7Z819;Q86U99;B7Z7N2	COG2_HUMAN;Q86U99_HUMAN;B7Z7N2_HUMAN	8	2.11e-132	0	0	1	7	0	0	0	0	0	0	0.8224	NA	NA	NA	NA	NA	NA	0.282088	NA	NA	NA	NA	NA	NA
IPI:IPI00000070.1;IPI:IPI00908663.1	Low-density lipoprotein receptor;cDNA FLJ50552, highly similar to Low-density lipoprotein receptor	LDLR;ldlr	Low-density lipoprotein receptor;cDNA FLJ50622, highly similar to Low-density lipoprotein receptor	P01130;B4DII3;B4DTQ3;C0JYY8;Q59FQ1;Q6RCM4;Q9UH51;B4DJZ8;B4DR00;Q6LCH2	LDLR_HUMAN;B4DJZ8_HUMAN	12	1.5e-205	1	0	0	13	1	0	5	0	0	0	0.82492	NA	NA	1.1814	NA	NA	NA	0.277674	NA	NA	-0.240498	NA	NA	NA
IPI:IPI00000104.1;IPI:IPI00219610.1;IPI:IPI00219611.2;IPI:IPI00219612.1	mRNA-capping enzyme;HCE;HCAP1;Polynucleotide 5'-triphosphatase;mRNA 5'-triphosphatase;mRNA guanylyltransferase;GTP--RNA guanylyltransferase	RNGTT;CAP1A	Isoform 1 of mRNA-capping enzyme;Isoform 2 of mRNA-capping enzyme;RNA guanylyltransferase and 5'-phosphatase;Isoform 4 of mRNA-capping enzyme	O60942-1;O60942;B2R623;B4DIQ0;O60942-2;B4DSJ8;Q7Z3R6;O60942-3;Q5TCW7;O60942-4	MCE1_HUMAN	8	8.64e-23	0	0	0	4	1	0	0	0	0	0	0.89367	NA	NA	NA	NA	NA	NA	0.162186	NA	NA	NA	NA	NA	NA
IPI:IPI00000105.4;IPI:IPI00910019.2;REV_IPI:IPI00455573.4;REV_IPI:IPI00926292.1	Major vault protein;Lung resistance-related protein;cDNA FLJ53437, highly similar to Major vault protein	MVP;LRP	Major vault protein;cDNA FLJ53437, highly similar to Major vault protein	Q14764;B4DDR2;B4DXN0;B4DP93	MVP_HUMAN;B4DP93_HUMAN	34	0	0	0	0	27	12	2	27	1	0	4	1.0914	1.144	0.77835	1.3711	NA	NA	1.2713	-0.12618	-0.194087	0.361509	-0.455334	NA	NA	-0.346305
IPI:IPI00000115.1;IPI:IPI00642014.1	Protein cornichon homolog 4;Putative uncharacterized protein CNIH4	CNIH4;HSPC163	Isoform 1 of Protein cornichon homolog 4;Putative uncharacterized protein CNIH4	Q9P003-1;Q9P003;B2R553;Q53HE6;A6NLH6	CNIH4_HUMAN;A6NLH6_HUMAN	1	2.9e-135	0	0	0	5	0	0	2	1	2	4	0.77875	NA	NA	0.4401	NA	0.93549	0.87339	0.360768	NA	NA	1.1841	NA	0.0962059	0.195302
IPI:IPI00000138.1;IPI:IPI00179044.2	Alpha-1,3-mannosyl-glycoprotein 2-beta-N-acetylglucosaminyltransferase;N-glycosyl-oligosaccharide-glycoprotein N-acetylglucosaminyltransferase I;cDNA PSEC0120 fis, clone PLACE1002379, highly similar to Human alpha-1,3-mannosyl-glycoprotein beta-1, 2-N-acetylglucosaminyltransferase (MGAT) gene	MGAT1;GGNT1;GLCT1;GLYT1;MGAT	Alpha-1,3-mannosyl-glycoprotein 2-beta-N-acetylglucosaminyltransferase;cDNA PSEC0120 fis, clone PLACE1002379, highly similar to Human alpha-1,3-mannosyl-glycoprotein beta-1, 2-N-acetylglucosaminyltransferase (MGAT) gene	P26572;A8K404;B3KQ18;B3KQW5;B3KRU8;Q59G70;Q6IBE3;Q8NBL8	MGAT1_HUMAN;Q8NBL8_HUMAN	4	9.19e-07	1	0	0	0	3	0	1	0	0	0	NA	0.83345	NA	NA	NA	NA	NA	NA	0.262832	NA	NA	NA	NA	NA
IPI:IPI00220726.1;IPI:IPI00305242.3;IPI:IPI00000149.1;IPI:IPI00220721.1;IPI:IPI00220722.1;IPI:IPI00220725.3;IPI:IPI00220723.1;IPI:IPI00220724.1;IPI:IPI00927317.1;IPI:IPI00927151.1;IPI:IPI00927011.1;IPI:IPI00925486.1;IPI:IPI00925770.1;IPI:IPI00927847.1	Caspase-8;ICE-like apoptotic protease 5;MORT1-associated CED-3 homolog;FADD-homologous ICE/CED-3-like protease;FADD-like ICE;Apoptotic cysteine protease;Apoptotic protease Mch-5;CAP4;Caspase-8 subunit p18;Caspase-8 subunit p10;Putative uncharacterized protein CASP8	CASP8;MCH5	Isoform 9 of Caspase-8;Isoform 4 of Caspase-8;Isoform 1 of Caspase-8;Isoform 2 of Caspase-8;Isoform 3 of Caspase-8;Putative uncharacterized protein CASP8;Isoform 5 of Caspase-8;Isoform 6 of Caspase-8;23 kDa protein	Q14790-9;Q14790;Q14790-4;Q14790-1;B5BU46;Q14790-2;Q14790-3;B6CGU5;A8MU92;Q6NVI2;Q14790-5;Q14790-6	CASP8_HUMAN;A8MU92_HUMAN	12	0	0	1	0	13	5	1	9	3	0	3	0.85632	0.88535	NA	0.84456	0.94461	NA	1.2062	0.223778	0.17568	NA	0.243728	0.0822093	NA	-0.270469
IPI:IPI00000155.6;IPI:IPI00647648.2;IPI:IPI00910934.1;IPI:IPI00647134.2;IPI:IPI00644210.2	Nuclear protein NP60;Nuclear protein of 60 kDa;3-hydroxyisobutyrate dehydrogenase-like protein;Cytokine-like nuclear factor N-PAC;cDNA FLJ57390	NP60;HIBDL	Isoform 1 of Nuclear protein NP60;Isoform 2 of Nuclear protein NP60;cDNA FLJ57390;Isoform 3 of Nuclear protein NP60;Isoform 4 of Nuclear protein NP60	Q49A26-1;Q49A26;Q49A26-2;B4DL47;Q49A26-3;Q49A26-4	NP60_HUMAN;B4DL47_HUMAN	16	0	1	0	0	14	3	1	4	0	3	3	0.76939	0.82863	NA	0.84827	NA	0.72567	0.83863	0.378213	0.2712	NA	0.237405	NA	0.462614	0.253894
IPI:IPI00000162.5;IPI:IPI00410360.3;IPI:IPI00902438.2	Neuroguidin;EIF4E-binding protein	NGDN;C14orf120	Isoform 1 of Neuroguidin;Isoform 2 of Neuroguidin;36 kDa protein	Q8NEJ9-1;Q8NEJ9;A8K760;Q8NEJ9-2;A8MT00	NGDN_HUMAN	8	1.74e-237	0	0	0	8	0	2	9	4	1	2	1.0521	NA	1.162	1.1775	1.0121	NA	0.97591	-0.0732718	NA	-0.21661	-0.235727	-0.0173518	NA	0.03518
IPI:IPI00101258.1;IPI:IPI00000181.2	28S ribosomal protein S24, mitochondrial;MRP-S24;bMRP-47;Putative uncharacterized protein MRPS24	MRPS24;HSPC335	28S ribosomal protein S24, mitochondrial;Putative uncharacterized protein MRPS24	Q96EL2;A4D1U9;A6NI76	RT24_HUMAN;A6NI76_HUMAN	6	1.85e-37	0	0	0	3	0	0	0	0	0	2	1.0748	NA	NA	NA	NA	NA	0.99582	-0.104068	NA	NA	NA	NA	NA	0.0060431
IPI:IPI00657752.1;IPI:IPI00000190.1;IPI:IPI00555750.1	Putative uncharacterized protein CD81;CD81 antigen;26 kDa cell surface protein TAPA-1;Target of the antiproliferative antibody 1;Tetraspanin-28	CD81;TAPA1;TSPAN28	Putative uncharacterized protein CD81;CD81 antigen	A6NMH8;P60033	A6NMH8_HUMAN;CD81_HUMAN	5	2.62e-100	0	0	0	5	0	0	4	1	2	4	0.89464	NA	NA	0.8345	NA	1.0885	0.88625	0.160621	NA	NA	0.261016	NA	-0.122341	0.174214
IPI:IPI00000279.3;IPI:IPI00909823.1;IPI:IPI00926769.1;IPI:IPI00927837.1	Zinc finger CCCH domain-containing protein 15;DRG family-regulatory protein 1;Likely ortholog of mouse immediate early response erythropoietin 4	ZC3H15;DFRP1;LEREPO4;HSPC303;HT010;MSTP012;PP730	Similar to Zinc finger CCCH domain-containing protein 15	Q8WU90;B7Z592	ZC3HF_HUMAN	25	0	1	0	1	29	20	4	11	4	11	20	1.0063	1.1794	1.0224	0.95601	1.1323	1.0601	1.0758	-0.00906047	-0.238053	-0.0319597	0.0649024	-0.179256	-0.0842004	-0.10541
IPI:IPI00844425.1;IPI:IPI00000296.2;IPI:IPI00935838.1;IPI:IPI00885184.1	Probable protein BRICK1	C3orf10;HSPC300;MDS027	Isoform 2 of Probable protein BRICK1;Isoform 1 of Probable protein BRICK1;similar to HSPC300	Q8WUW1-2;Q8WUW1;Q8WUW1-1;B2R5E2	BRK1_HUMAN	10	7.32e-111	0	0	0	3	0	0	3	7	1	6	0.85956	NA	NA	1.7302	0.90661	NA	1.0386	0.21833	NA	NA	-0.790939	0.141446	NA	-0.0546401
IPI:IPI00000305.3;IPI:IPI00792270.1	Mediator of RNA polymerase II transcription subunit 11;Mediator complex subunit 11	MED11;HSPC296	Mediator of RNA polymerase II transcription subunit 11;9 kDa protein	Q9P086	MED11_HUMAN	7	1.26e-38	0	1	0	3	0	0	0	1	0	1	0.72973	NA	NA	NA	NA	NA	NA	0.454565	NA	NA	NA	NA	NA	NA
IPI:IPI00000335.1	Histidine triad nucleotide-binding protein 2;HINT-3;HIT-17kDa;PKCI-1-related HIT protein	HINT2	Histidine triad nucleotide-binding protein 2	Q9BX68;Q53HJ8;Q5TCW3;Q8WYJ5	HINT2_HUMAN	7	0	0	0	0	14	0	3	5	4	10	10	1.0248	NA	0.95593	1.4454	1.0879	0.92187	1.0711	-0.0353424	NA	0.0650231	-0.531469	-0.121546	0.117365	-0.0990932
IPI:IPI00000398.2;IPI:IPI00020484.4;IPI:IPI00793551.1;IPI:IPI00789679.1;IPI:IPI00855788.1;IPI:IPI00900282.1;IPI:IPI00908380.1	Nucleolar and spindle-associated protein 1;cDNA FLJ54110, highly similar to Homo sapiens nucleolar and spindle associated protein 1 (NUSAP1), transcript variant 2, mRNA	NUSAP1;ANKT;BM-037;PRO0310	Isoform 1 of Nucleolar and spindle-associated protein 1;Isoform 2 of Nucleolar and spindle-associated protein 1;Isoform 5 of Nucleolar and spindle-associated protein 1;Isoform 3 of Nucleolar and spindle-associated protein 1;Isoform 4 of Nucleolar and spind	Q9BXS6-1;Q9BXS6;A8K4B4;Q9BXS6-2;Q9BXS6-5;Q9BXS6-3;Q9BXS6-4;B4DDF1	NUSAP_HUMAN;B4DDF1_HUMAN	6	2.24e-21	0	2	0	4	0	1	0	0	0	2	1.6468	NA	NA	NA	NA	NA	1.3475	-0.719665	NA	NA	NA	NA	NA	-0.430285
IPI:IPI00000425.2;IPI:IPI00152221.2;IPI:IPI00795987.1	V-type proton ATPase 116 kDa subunit a isoform 2;Vacuolar proton translocating ATPase 116 kDa subunit a isoform 2;Lysosomal H(+)-transporting ATPase V0 subunit a2;TJ6	ATP6V0A2	V-type proton ATPase 116 kDa subunit a isoform 2	Q9Y487;B4DQF7	VPP2_HUMAN	11	1.06e-47	1	3	5	2	0	1	3	0	0	1	0.4032	NA	NA	1.2746	NA	NA	NA	1.31043	NA	NA	-0.350045	NA	NA	NA
IPI:IPI00867739.3;IPI:IPI00000455.7;IPI:IPI00929684.1;IPI:IPI00941077.1;IPI:IPI00852815.1;IPI:IPI00657857.1	cDNA FLJ60533, highly similar to Kinesin-like protein KIF3A;Kinesin-like protein KIF3A;Microtubule plus end-directed kinesin motor 3A;KIF3A protein	KIF3A;KIF3	cDNA FLJ60533, highly similar to Kinesin-like protein KIF3A;Kinesin-like protein KIF3A;Similar to Kinesin family member 3A;KIF3A protein (Fragment)	B4DHG8;Q2UVF2;Q9Y496;Q8IWH8;Q05CT3	B4DHG8_HUMAN;KIF3A_HUMAN;Q05CT3_HUMAN	9	1.45e-131	0	1	0	3	0	1	1	0	0	1	0.51954	NA	NA	NA	NA	NA	NA	0.944693	NA	NA	NA	NA	NA	NA
IPI:IPI00000494.6	60S ribosomal protein L5	RPL5;MSTP030	60S ribosomal protein L5	P46777;A2RUM7;B3KTM6;Q59GX9;Q8WYP1;Q9BUV4	RL5_HUMAN	53	0	0	0	0	102	114	76	45	71	208	244	0.9479	1.0305	1.089	1.0086	1.0513	1.0353	0.99407	0.0771932	-0.0433445	-0.123004	-0.0123541	-0.0721744	-0.0500489	0.00858065
IPI:IPI00513945.2;IPI:IPI00000579.2	Novel protein;Transmembrane and coiled-coil domain-containing protein C6orf129	RP1-153P14.2-002;C6orf129;HSPC265	Novel protein;Transmembrane and coiled-coil domain-containing protein C6orf129	Q5T7F6;Q9P0B6	Q5T7F6_HUMAN;CF129_HUMAN	2	1.69e-50	0	1	0	3	0	0	1	1	0	1	0.71617	NA	NA	NA	NA	NA	NA	0.481626	NA	NA	NA	NA	NA	NA
IPI:IPI00514593.1;IPI:IPI00000606.5	Tetratricopeptide repeat domain 4;Tetratricopeptide repeat domain 4, isoform CRA_a;Tetratricopeptide repeat protein 4	TTC4;RP5-1043G4.2-002;hCG_32473;My044	Tetratricopeptide repeat domain 4, isoform CRA_a;Tetratricopeptide repeat protein 4	Q5TA95;O95801	Q5TA95_HUMAN;TTC4_HUMAN	10	7.49e-131	0	1	0	10	8	3	1	5	0	1	0.91792	1.1201	1.0455	NA	1.3993	NA	NA	0.12356	-0.163628	-0.0641931	NA	-0.484705	NA	NA
IPI:IPI00385141.1;IPI:IPI00000612.1;IPI:IPI00922917.1	IFNRC;Transmembrane protein 50A;Small membrane protein 1;cDNA FLJ51959, highly similar to Transmembrane protein 50A	TMEM50A;SMP1;UNQ386/PRO718	IFNRC;Transmembrane protein 50A;cDNA FLJ51959, highly similar to Transmembrane protein 50A	Q7Z509;O95807;B2R6I5;Q7RU07;B7Z5M7	Q7Z509_HUMAN;TM50A_HUMAN;B7Z5M7_HUMAN	3	4.42e-36	0	0	1	8	5	3	1	1	0	0	0.8738	1.3512	1.1119	NA	NA	NA	NA	0.194625	-0.434241	-0.153027	NA	NA	NA	NA
IPI:IPI00000643.1;IPI:IPI00657974.1	BAG family molecular chaperone regulator 2;Bcl-2-associated athanogene 2	BAG2	BAG family molecular chaperone regulator 2	O95816;B3KM36;B3KN59;B4DXE2	BAG2_HUMAN	22	0	0	0	1	28	8	5	19	15	32	42	0.81337	0.79006	0.77325	1.1638	1.0983	0.87582	0.87053	0.298016	0.339966	0.370993	-0.218843	-0.135272	0.191294	0.200034
IPI:IPI00000656.2;IPI:IPI00935784.2;IPI:IPI00843937.1;IPI:IPI00790071.1	Uncharacterized protein KIAA0892;R29828_1	KIAA0892	Isoform 1 of Cohesin loading complex subunit SCC4 homolog;R29828_1 (Fragment)	Q9Y6X3-1;Q9Y6X3;Q9Y4B3	K0892_HUMAN;Q9Y4B3_HUMAN	9	1.61e-74	2	3	0	7	1	0	1	0	2	1	1.1545	NA	NA	NA	NA	1.0217	NA	-0.207268	NA	NA	NA	NA	-0.0309716	NA
IPI:IPI00000684.4;IPI:IPI00607787.1;IPI:IPI00217816.3;IPI:IPI00646967.1	UDP-N-acetylhexosamine pyrophosphorylase;Antigen X;Sperm-associated antigen 2;UDP-N-acetylgalactosamine pyrophosphorylase;AGX-1;UDP-N-acetylglucosamine pyrophosphorylase;AGX-2;UDP-N-acteylglucosamine pyrophosphorylase 1	UAP1;SPAG2;RP11-359K18.2-006	Isoform AGX2 of UDP-N-acetylhexosamine pyrophosphorylase;Isoform 3 of UDP-N-acetylhexosamine pyrophosphorylase;Isoform AGX1 of UDP-N-acetylhexosamine pyrophosphorylase;UDP-N-acteylglucosamine pyrophosphorylase 1	Q16222-1;Q16222;Q16222-3;Q16222-2;B2R6R8;B1AR80	UAP1_HUMAN;B1AR80_HUMAN	26	0	0	0	0	63	26	6	27	4	16	22	0.97948	1.1881	1.291	1.3523	1.4318	1.1985	1.0539	0.0299121	-0.248656	-0.368489	-0.435415	-0.51783	-0.26123	-0.075738
IPI:IPI00000685.1	Cell division protein kinase 7;CDK-activating kinase;CAK1;TFIIH basal transcription factor complex kinase subunit;39 kDa protein kinase;P39 Mo15;STK1	CDK7;MO15	Cell division protein kinase 7	P50613	CDK7_HUMAN	10	9.13e-120	0	0	0	11	1	1	7	2	1	2	0.71455	NA	NA	0.86892	0.8682	NA	0.71643	0.484893	NA	NA	0.202705	0.203901	NA	0.481102
IPI:IPI00000686.2;IPI:IPI00796936.1;IPI:IPI00789814.1;IPI:IPI00788256.2	Probable RNA-binding protein 19;RNA-binding motif protein 19	RBM19;KIAA0682	Probable RNA-binding protein 19	Q9Y4C8;A8K5X9	RBM19_HUMAN	14	1.43e-169	0	0	0	1	2	0	0	3	1	0	NA	0.83933	NA	NA	0.63569	NA	NA	NA	0.25269	NA	NA	0.653605	NA	NA
IPI:IPI00000690.1;IPI:IPI00157908.4;IPI:IPI00910786.1;IPI:IPI00300018.1;IPI:IPI00910617.1	Apoptosis-inducing factor 1, mitochondrial;Programmed cell death protein 8;Apoptosis-inducing factor short isoform 3	AIFM1;AIF;PDCD8	Isoform 1 of Apoptosis-inducing factor 1, mitochondrial;Isoform 3 of Apoptosis-inducing factor 1, mitochondrial;programmed cell death 8 isoform 5;Isoform 2 of Apoptosis-inducing factor 1, mitochondrial	O95831-1;O95831;A4QPB4;O95831-3;Q5RZ99;Q5RZA0;Q1L6K4;Q1L6K6;O95831-2;B1ALN1	AIFM1_HUMAN;Q1L6K4_HUMAN	42	0	0	0	0	65	49	23	31	13	38	40	1.03	0.92618	0.9627	1.0488	0.99251	0.87887	0.92019	-0.0426443	0.110635	0.0548418	-0.0687396	0.0108465	0.186278	0.119996
IPI:IPI00000691.1;IPI:IPI00789066.1	Claudin-1;Senescence-associated epithelial membrane protein	CLDN1;CLD1;SEMP1;UNQ481/PRO944	Claudin-1;8 kDa protein	O95832;A5JSJ9;B4DLC3;Q7Z4X9	CLD1_HUMAN	2	5.81e-161	1	0	0	3	0	0	2	0	1	1	0.62436	NA	NA	0.67415	NA	NA	NA	0.67955	NA	NA	0.568858	NA	NA	NA
IPI:IPI00000692.2;IPI:IPI00644062.1	Chloride intracellular channel protein 3;Chloride intracellular channel 3	CLIC3;RP11-229P13.3-003	Chloride intracellular channel protein 3;Chloride intracellular channel 3	O95833;Q6FGP1;Q5SQ17	CLIC3_HUMAN;Q5SQ17_HUMAN	12	7.89e-241	0	0	0	15	0	0	11	5	0	0	1.4431	NA	NA	2.2078	1.5448	NA	NA	-0.529171	NA	NA	-1.14261	-0.62742	NA	NA
IPI:IPI00000728.3;IPI:IPI00219505.2;IPI:IPI00219504.1;IPI:IPI00165116.2;IPI:IPI00796350.2	Ubiquitin carboxyl-terminal hydrolase 15;Ubiquitin thioesterase 15;Ubiquitin-specific-processing protease 15;Deubiquitinating enzyme 15;Unph-2;Unph4	USP15;KIAA0529	Isoform 1 of Ubiquitin carboxyl-terminal hydrolase 15;Isoform 3 of Ubiquitin carboxyl-terminal hydrolase 15;Isoform 2 of Ubiquitin carboxyl-terminal hydrolase 15	Q9Y4E8-1;Q9Y4E8;Q08AL5;Q9Y4E8-3;Q9Y4E8-2;Q2NL66	UBP15_HUMAN	37	0	2	2	0	21	14	9	27	3	12	14	0.949	0.8456	0.9195	0.90514	0.78822	0.9085	0.9874	0.07552	0.241953	0.121079	0.143787	0.34333	0.138442	0.0182934
IPI:IPI00000733.4	U3 small nucleolar RNA-associated protein 18 homolog;WD repeat-containing protein 50	UTP18;WDR50;CDABP0061;CGI-48	U3 small nucleolar RNA-associated protein 18 homolog	Q9Y5J1;B2RAX6	UTP18_HUMAN	17	0	0	0	0	8	0	1	2	1	0	1	0.77618	NA	NA	0.89386	NA	NA	NA	0.365537	NA	NA	0.161879	NA	NA	NA
IPI:IPI00000760.1;IPI:IPI00647695.3;IPI:IPI00797462.1;IPI:IPI00645821.2;IPI:IPI00646524.2	N(G),N(G)-dimethylarginine dimethylaminohydrolase 2;DDAHII;Dimethylargininase-2;S-phase protein;Protein G6a;Dimethylarginine dimethylaminohydrolase 2	DDAH2;DDAH;G6A;NG30;DADB-110M10.5-010;DAMA-236L13.14-010;DAMC-117B11.9-010;DAQB-350E15.2-010;DASS-312M4.7-010;XXbac-BCX88C14.2-010;XXbac-BPG32J3.8-010;DADB-110M10.5-007;DAMA-236L13.14-007;DAMC-117B11.9-007;DAQB-350E15.2-007;DASS-312M4.7-007;XXbac-BCX88C14.2-007;XXbac-BPG32J3.8-007;DADB-110M10.5-008;DAMA-236L13.14-008;DAMC-117B11.9-008;DASS-312M4.7-008;XXbac-BCX88C14.2-008;XXbac-BPG32J3.8-008;DAQB…	N(G),N(G)-dimethylarginine dimethylaminohydrolase 2;Dimethylarginine dimethylaminohydrolase 2;Dimethylarginine dimethylaminohydrolase 2;Dimethylarginine dimethylaminohydrolase 2;Dimethylarginine dimethylaminohydrolase 2	O95865;A2ABS5;Q5SRR8;Q5SSV3;A3KGN5	DDAH2_HUMAN;A2ABS5_HUMAN;Q5SRR8_HUMAN;Q5SSV3_HUMAN;A3KGN5_HUMAN	16	0	0	0	0	10	15	4	13	5	0	0	1.3392	0.89534	0.88489	1.4634	0.98617	NA	NA	-0.421371	0.159492	0.17643	-0.549324	0.0200917	NA	NA
IPI:IPI00000769.2;IPI:IPI00909938.1;IPI:IPI00453005.1	Kinesin-like protein KIF22;Kinesin-like DNA-binding protein;Kinesin-like protein 4	KIF22;KID;KNSL4	Kinesin-like protein KIF22	Q14807;B7Z265;B7Z9T5;O60846;Q14984;Q14985	KIF22_HUMAN	17	8.54e-179	0	0	0	6	0	0	0	0	0	0	1.333	NA	NA	NA	NA	NA	NA	-0.414677	NA	NA	NA	NA	NA	NA
IPI:IPI00000783.1;IPI:IPI00640155.1;IPI:IPI00215824.1;IPI:IPI00893032.1;IPI:IPI00552984.1;IPI:IPI00922248.1	Proteasome subunit beta type-8;Proteasome subunit beta-5i;Proteasome component C13;Macropain subunit C13;Multicatalytic endopeptidase complex subunit C13;Proteasome subunit beta type;Proteasome (Prosome, macropain) subunit, beta type, 8 (Large multifunctional peptidase 7);Proteasome (Prosome, macropain) subunit beta type 8 (Large multifunctional protease 7)	PSMB8;LMP7;RING10;Y2;DAAP-57C1.3-002;DAMA-91I23.1-002;DAMC-27I8.3-002;DAQB-69D7.6-002;DASS-67H14.1-002;XXbac-BCX32M13.6-002;XXbac-BPG246D15.6-002;hCG_17507;DADB-78A10.2-004;DAAP-57C1.3-004;DAMA-91I23.1-004;DAMC-27I8.3-004;DAQB-69D7.6-004;DASS-67H14.1-004;XXbac-BCX32M13.6-004;XXbac-BPG246D15.6-004	Isoform 1 of Proteasome subunit beta type-8;proteasome beta 8 subunit isoform E2 proprotein;Isoform 2 of Proteasome subunit beta type-8;Proteasome (Prosome, macropain) subunit, beta type, 8;Proteasome (Prosome, macropain) subunit, beta type, 8	P28062-1;P28062;Q5QNR8;P28062-2;Q5JNW6;Q6FHU0;B0UZC1;Q5JNW7	PSB8_HUMAN;Q5QNR8_HUMAN;B0UZC1_HUMAN;Q5JNW7_HUMAN	8	2e-82	0	0	0	7	0	0	1	0	6	3	0.82944	NA	NA	NA	NA	0.67966	0.95919	0.26979	NA	NA	NA	NA	0.557115	0.0601115
IPI:IPI00000792.1;IPI:IPI00647366.1;IPI:IPI00641565.1;IPI:IPI00642016.1;IPI:IPI00645425.1	Quinone oxidoreductase;NADPH:quinone reductase;Zeta-crystallin;Putative uncharacterized protein CRYZ	CRYZ	Quinone oxidoreductase;crystallin, zeta isoform b;Putative uncharacterized protein CRYZ;22 kDa protein	Q08257;A6NN60;A6NP24	QOR_HUMAN;A6NN60_HUMAN;A6NP24_HUMAN	25	1.4e-284	0	0	0	31	6	8	17	16	23	38	1.076	0.85037	0.97138	0.80732	0.84863	0.86935	1.0507	-0.105678	0.233837	0.0418923	0.308787	0.236792	0.201991	-0.0713508
IPI:IPI00220154.1;IPI:IPI00936879.1;IPI:IPI00000807.1;IPI:IPI00873959.3;IPI:IPI00908975.2;IPI:IPI00941006.1;IPI:IPI00876875.1	Myosin-Va;Dilute myosin heavy chain, non-muscle;Myosin heavy chain 12;Myoxin;MYO5A variant protein	MYO5A;MYH12	Isoform 3 of Myosin-Va;Putative uncharacterized protein MYO5A;Isoform 1 of Myosin-Va;myosin VA isoform 2	Q9Y4I1-3;Q9Y4I1;O95317;Q9Y4I1-2;A8MZC5;Q9Y4I1-1;Q9UES4;A8CDT9;B4E147;B5LY56;Q59FF5;Q9UES3	MYO5A_HUMAN;A8CDT9_HUMAN	15	1.09e-53	2	0	0	4	2	0	10	1	0	1	0.90611	0.73954	NA	0.93511	NA	NA	NA	0.142242	0.4353	NA	0.096792	NA	NA	NA
IPI:IPI00000811.2;IPI:IPI00789119.1;IPI:IPI00796198.1	Proteasome subunit beta type-6;Proteasome delta chain;Macropain delta chain;Multicatalytic endopeptidase complex delta chain;Proteasome subunit Y	PSMB6;LMPY	Proteasome subunit beta type-6;20 kDa protein	P28072;Q6IAT9	PSB6_HUMAN	15	1.19e-275	0	0	0	21	9	10	18	21	22	24	1.023	0.85937	0.88591	0.93503	0.94982	0.9112	1.0379	-0.0328061	0.218649	0.174768	0.0969154	0.074274	0.13416	-0.0536674
IPI:IPI00000816.1;IPI:IPI00793344.1;IPI:IPI00792761.1;IPI:IPI00795516.1;IPI:IPI00940628.1;IPI:IPI00903243.1	14-3-3 protein epsilon;cDNA FLJ60092, highly similar to 14-3-3 protein epsilon (14-3-3E);cDNA FLJ51975, moderately similar to 14-3-3 protein epsilon (14-3-3E)	YWHAE	14-3-3 protein epsilon;22 kDa protein;cDNA FLJ60092, highly similar to 14-3-3 protein epsilon;cDNA FLJ51975, moderately similar to 14-3-3 protein epsilon;11 kDa protein	P62258;B7ZA86;Q4VJB6;B4DJB0;B4DJF2	1433E_HUMAN;B4DJB0_HUMAN;B4DJF2_HUMAN	44	0	0	1	0	189	98	29	214	68	235	340	0.9808	0.99986	0.99189	0.93302	0.95811	0.95183	1.0272	0.0279691	0.000201991	0.011748	0.10002	0.0617368	0.0712242	-0.0387171
IPI:IPI00000821.2;REV_IPI:IPI00002946.2	39S ribosomal protein L16, mitochondrial	MRPL16;PNAS-111	39S ribosomal protein L16, mitochondrial	Q9NX20	RM16_HUMAN	14	1.9e-196	0	0	0	20	2	1	4	7	3	7	0.99468	1.4319	NA	0.96421	0.99641	0.89126	1.2282	0.00769563	-0.517931	NA	0.0525807	0.00518859	0.166082	-0.296546
IPI:IPI00455210.1;IPI:IPI00000846.1;IPI:IPI00789340.1;IPI:IPI00514825.1	Chromodomain-helicase-DNA-binding protein 4;ATP-dependent helicase CHD4;Mi-2 autoantigen 218 kDa protein;Mi2-beta	CHD4	Isoform 2 of Chromodomain-helicase-DNA-binding protein 4;Isoform 1 of Chromodomain-helicase-DNA-binding protein 4	Q14839-2;Q14839;Q14839-1;B3KY63;Q05CG6	CHD4_HUMAN	101	0	0	0	0	137	64	65	109	47	62	69	1.0648	1.0713	1.0976	1.0189	1.0697	1.0942	1.0495	-0.0905825	-0.0993625	-0.134352	-0.0270125	-0.0972062	-0.129876	-0.0697022
IPI:IPI00913848.1;IPI:IPI00000856.7;IPI:IPI00383500.3	cDNA FLJ77570, highly similar to Homo sapiens pleckstrin homology domain containing, family C (with FERM domain) member 1 (PLEKHC1), mRNA;Fermitin family homolog 2;Pleckstrin homology domain-containing family C member 1;Kindlin-2;Mitogen-inducible gene 2 protein	FERMT2;KIND2;MIG2;PLEKHC1	fermitin family homolog 2 isoform 2;Isoform 1 of Fermitin family homolog 2;Isoform 2 of Fermitin family homolog 2	A8K6S3;B5TJY2;Q96AC1-1;Q96AC1;Q96AC1-2	A8K6S3_HUMAN;FERM2_HUMAN	48	0	0	0	0	131	91	35	75	26	50	82	1.0845	0.93448	1.0292	1.1846	0.94704	1.0679	0.94302	-0.11703	0.0977643	-0.0415234	-0.2444	0.0785027	-0.0947766	0.0846397
IPI:IPI00000861.1;IPI:IPI00386803.4;IPI:IPI00883946.1;IPI:IPI00909678.1;IPI:IPI00909481.1;IPI:IPI00909939.1;IPI:IPI00015157.1	LIM and SH3 domain protein 1;MLN 50;cDNA FLJ51834, highly similar to LIM and SH3 domain protein 1;cDNA FLJ58065, highly similar to LIM and SH3 domain protein 1;cDNA FLJ52195, highly similar to LIM and SH3 domain protein 1	LASP1;MLN50	Isoform 1 of LIM and SH3 domain protein 1;Isoform 2 of LIM and SH3 domain protein 1;19 kDa protein;cDNA FLJ51834, highly similar to LIM and SH3 domain protein 1;cDNA FLJ58065, highly similar to LIM and SH3 domain protein 1;cDNA FLJ52195, highly similar to	Q14847-1;Q14847;A8K1D2;Q14847-2;B4DGQ0;B4DJI4;B4DIC4	LASP1_HUMAN;B4DGQ0_HUMAN;B4DJI4_HUMAN;B4DIC4_HUMAN	20	1.04e-172	2	1	0	38	21	18	21	28	23	17	1.402	1.313	1.3297	1.0461	0.96029	1.0025	1.1499	-0.487486	-0.392867	-0.411101	-0.0650208	0.0584579	-0.00360224	-0.201508
IPI:IPI00000873.3;IPI:IPI00893918.1;IPI:IPI00908612.1;IPI:IPI00939335.1;IPI:IPI00646425.3;IPI:IPI00941098.1;IPI:IPI00893487.2;IPI:IPI00788898.1;IPI:IPI00943279.1;IPI:IPI00793323.1;IPI:IPI00893211.1;IPI:IPI00893333.1	Valyl-tRNA synthetase;Valine--tRNA ligase;Protein G7a;cDNA FLJ54383, highly similar to Valyl-tRNA synthetase (EC 6.1.1.9)	VARS;G7A;VARS2;DAAP-21F2.2-001;DAMC-117B11.3-001	Valyl-tRNA synthetase;Valyl-tRNA synthetase;cDNA FLJ54383, highly similar to Valyl-tRNA synthetase;75 kDa protein	P26640;B0V1N1;B0V043;B4DT32	SYVC_HUMAN;B0V043_HUMAN;B4DT32_HUMAN	89	0	0	0	0	133	116	48	88	58	107	134	1.1736	1.0869	1.0867	1.0562	0.99212	0.97636	1.0273	-0.230941	-0.120219	-0.119954	-0.078883	0.0114135	0.0345149	-0.0388575
IPI:IPI00000874.1;IPI:IPI00640741.1;IPI:IPI00641244.1	Peroxiredoxin-1;Thioredoxin peroxidase 2;Thioredoxin-dependent peroxide reductase 2;Proliferation-associated gene protein;Natural killer cell-enhancing factor A	PRDX1;PAGA;PAGB;TDPX2	Peroxiredoxin-1;19 kDa protein	Q06830;B2R4P2;B5BU26	PRDX1_HUMAN	34	0	0	0	0	192	120	65	128	125	252	350	1.0914	0.91255	1.0474	1.0336	0.98254	0.9696	1.0733	-0.12618	0.132024	-0.0668125	-0.047678	0.025412	0.0445384	-0.102053
IPI:IPI00000877.1;IPI:IPI00922838.1;IPI:IPI00922127.1;IPI:IPI00922745.1	Hypoxia up-regulated protein 1;150 kDa oxygen-regulated protein;Orp150;cDNA FLJ56074, highly similar to 150 kDa oxygen-regulated protein (Orp150);cDNA FLJ54708, highly similar to 150 kDa oxygen-regulated protein (Orp150)	HYOU1;ORP150	Hypoxia up-regulated protein 1;cDNA FLJ56074, highly similar to 150 kDa oxygen-regulated protein;cDNA FLJ54708, highly similar to 150 kDa oxygen-regulated protein	Q9Y4L1;A8C1Z0;B3KXH0;B7Z602;B7Z766;Q05D91;Q68D25;Q6IN67;Q9BST8;B7Z2N4;B7Z909	HYOU1_HUMAN;B7Z2N4_HUMAN;B7Z909_HUMAN	62	0	0	1	1	109	45	20	52	41	56	62	1.6759	1.5812	1.7433	1.1675	1.097	1.0577	1.1485	-0.744936	-0.66102	-0.801821	-0.223423	-0.133564	-0.0809305	-0.199751
IPI:IPI00000897.3	Probable helicase with zinc finger domain;Down-regulated in human cancers protein	HELZ;DRHC;KIAA0054	HELZ protein	P42694;B7ZLW2;Q6PGP6	HELZ_HUMAN	19	3.16e-255	2	0	2	3	0	0	0	0	1	0	0.58409	NA	NA	NA	NA	NA	NA	0.775737	NA	NA	NA	NA	NA	NA
IPI:IPI00000948.3;IPI:IPI00927538.1;IPI:IPI00924474.1;IPI:IPI00926878.1;IPI:IPI00927103.1	Transducin beta-like protein 2;WS beta-transducin repeats protein;Williams-Beuren syndrome chromosomal region 13 protein;cDNA FLJ55528, highly similar to Transducin beta-like 2 protein	TBL2;WBSCR13;UNQ563/PRO1125	Transducin beta-like protein 2;cDNA FLJ55528, highly similar to Transducin beta-like 2 protein	Q9Y4P3;B2RB52;Q8N2L6;Q96E41;B4DY50;B4DY59	TBL2_HUMAN;B4DY50_HUMAN	27	0	0	1	0	19	27	8	15	5	7	7	0.88447	0.81436	0.7828	0.88996	0.88265	0.85034	0.8447	0.177115	0.296261	0.353284	0.168188	0.180087	0.233888	0.243489
IPI:IPI00000980.1;IPI:IPI00893097.1;IPI:IPI00893222.1	Mitochondrial import receptor subunit TOM7 homolog;Translocase of outer membrane 7 kDa subunit homolog;Putative uncharacterized protein TOMM7	TOMM7;TOM7;TOMM07;AD-014	Mitochondrial import receptor subunit TOM7 homolog;Putative uncharacterized protein TOMM7	Q9P0U1;Q75MR5;A6NIV2	TOM7_HUMAN;A6NIV2_HUMAN	7	9.83e-64	0	0	0	1	0	0	1	0	10	8	NA	NA	NA	NA	NA	1.0222	1.1227	NA	NA	NA	NA	NA	-0.0316775	-0.166972
IPI:IPI00001022.5;IPI:IPI00328714.2	Probable hydrolase PNKD;Paroxysmal nonkinesiogenic dyskinesia protein;Myofibrillogenesis regulator 1;Trans-activated by hepatitis C virus core protein 2	PNKD;KIAA1184;MR1;TAHCCP2;FKSG19;UNQ2491/PRO5778	Isoform 2 of Probable hydrolase PNKD	Q8N490-2;Q8N490	PNKD_HUMAN	6	1.69e-79	0	0	0	3	5	2	0	2	1	0	1.0555	0.90495	0.89914	NA	0.7962	NA	NA	-0.0779266	0.14409	0.153382	NA	0.328797	NA	NA
IPI:IPI00001091.4;IPI:IPI00015171.4	AFG3-like protein 2;Paraplegin-like protein	AFG3L2	AFG3-like protein 2	Q9Y4W6;Q8TA92	AFG32_HUMAN	46	0	0	1	1	68	19	17	8	4	8	10	1.124	1.0258	1.0099	1.0775	0.97845	1.0094	0.96145	-0.168642	-0.0367495	-0.0142124	-0.107688	0.03143	-0.013498	0.0567163
IPI:IPI00001134.4;IPI:IPI00556348.1	RNA-binding protein 7;RNA-binding motif protein 7;Putative uncharacterized protein	RBM7	RNA-binding protein 7;Putative uncharacterized protein (Fragment)	Q9Y580;B2R6K8;Q6IRX3;Q59EQ8	RBM7_HUMAN;Q59EQ8_HUMAN	5	4.98e-22	0	0	0	5	3	0	0	0	0	0	0.89909	0.83467	NA	NA	NA	NA	NA	0.153463	0.260722	NA	NA	NA	NA	NA
IPI:IPI00001141.4	Mitochondrial import inner membrane translocase subunit Tim22;Testis-expressed sequence 4	TIMM22;TEX4;TIM22	Mitochondrial import inner membrane translocase subunit Tim22	Q9Y584	TIM22_HUMAN	4	1.73e-193	1	0	0	1	0	0	2	0	1	1	NA	NA	NA	1.2914	NA	NA	NA	NA	NA	NA	-0.368936	NA	NA	NA
IPI:IPI00001145.1;IPI:IPI00020385.2;IPI:IPI00384143.1	AP-4 complex subunit sigma-1;Adapter-related protein complex 4 subunit sigma-1;AP-4 adapter complex subunit sigma-1;Sigma-1 subunit of AP-4;Sigma4-adaptin;Adaptor-related protein complex 4, sigma 1 subunit;Adaptor-related protein complex 4, sigma 1 subunit, isoform CRA_b;Full-length cDNA clone CS0DF007YL16 of Fetal brain of Homo sapiens (human);Adaptor-related protein complex 4, sigma 1 subunit, …	AP4S1;hCG_2013646	AP-4 complex subunit sigma-1;adaptor-related protein complex 4, sigma 1 subunit isoform 1;Adaptor-related protein complex 4, sigma 1 subunit, isoform CRA_a	Q9Y587;B7ZB52;Q6IAQ4;Q9BVE7;Q86U36	AP4S1_HUMAN;Q9BVE7_HUMAN;Q86U36_HUMAN	2	4.9e-07	0	0	0	3	0	0	1	1	0	1	1.0782	NA	NA	NA	NA	NA	NA	-0.108625	NA	NA	NA	NA	NA	NA
IPI:IPI00001146.1	U6 snRNA-associated Sm-like protein LSm6	LSM6	U6 snRNA-associated Sm-like protein LSm6	P62312;Q4W5J5	LSM6_HUMAN	8	4.95e-26	0	0	0	5	0	0	3	8	2	0	0.62242	NA	NA	0.94264	0.79727	0.82235	NA	0.68404	NA	NA	0.0852212	0.32686	0.282176	NA
IPI:IPI00001159.10;IPI:IPI00788818.1;IPI:IPI00789420.1	Translational activator GCN1;GCN1-like protein 1	GCN1L1;KIAA0219	Translational activator GCN1	Q92616;B4DM32	GCN1L_HUMAN	196	0	0	0	0	342	104	150	289	94	171	204	1.0422	1.0598	1.045	0.93959	0.98307	0.96567	0.977	-0.0596322	-0.083792	-0.0635029	0.0898967	0.0246339	0.0503978	0.0335695
IPI:IPI00001364.2;IPI:IPI00069267.2;IPI:IPI00797180.3;IPI:IPI00219169.1	GC-rich sequence DNA-binding factor homolog	GCFC;C21orf66	Isoform A of GC-rich sequence DNA-binding factor homolog;Isoform B of GC-rich sequence DNA-binding factor homolog	Q9Y5B6-1;Q9Y5B6;B3KSC0;B3KY25;Q8N2J1;Q9NZD7;Q9Y5B6-2	GCFC_HUMAN	19	0	1	0	1	6	0	0	6	0	3	6	0.79159	NA	NA	0.90376	NA	1.0029	0.84794	0.337175	NA	NA	0.145988	NA	-0.00417776	0.237966
IPI:IPI00001427.6;IPI:IPI00749327.1;IPI:IPI00376691.1;IPI:IPI00432847.1	Programmed cell death protein 2;Zinc finger protein Rp-8;Zinc finger MYND domain-containing protein 7;Programmed cell death 2 isoform 2;cDNA FLJ55102, highly similar to Programmed cell death protein 2	PDCD2;RP8;ZMYND7	Programmed cell death protein 2;Programmed cell death 2 isoform 1	Q16342;Q58HM9;Q58HN0	PDCD2_HUMAN;Q58HM9_HUMAN	5	3.3e-66	0	0	0	2	2	1	5	0	0	0	1.0204	1.1882	NA	0.76429	NA	NA	NA	-0.0291348	-0.248778	NA	0.387808	NA	NA	NA
IPI:IPI00001437.3;IPI:IPI00916668.1;IPI:IPI00908373.1;IPI:IPI00917768.1	Rho-related GTP-binding protein RhoE;Rho family GTPase 3;Rnd3;Rho8;MemB protein;Putative uncharacterized protein ARHE;cDNA FLJ51008, highly similar to Rho-related GTP-binding protein RhoE	RND3;ARHE;RHO8;RHOE	Rho-related GTP-binding protein RhoE;Putative uncharacterized protein ARHE;cDNA FLJ51008, highly similar to Rho-related GTP-binding protein RhoE	P61587;B2R838;Q6FGN7;Q6FGR9;Q4ZFY0;B4DNQ0	RND3_HUMAN;Q4ZFY0_HUMAN;B4DNQ0_HUMAN	6	3.66e-12	0	0	0	3	0	0	3	4	0	0	0.95955	NA	NA	1.4468	1.2493	NA	NA	0.0595701	NA	NA	-0.532866	-0.32112	NA	NA
IPI:IPI00001458.1;IPI:IPI00795298.2;IPI:IPI00795872.1;IPI:IPI00797544.1	Kinetochore-associated protein 1;Rough deal homolog	KNTC1;KIAA0166	Kinetochore-associated protein 1	P50748;A7E2C4;B4DDZ9	KNTC1_HUMAN	33	5.26e-273	0	0	0	7	0	1	8	0	0	1	1.001	NA	NA	0.99212	NA	NA	NA	-0.00144197	NA	NA	0.0114135	NA	NA	NA
IPI:IPI00001466.2;IPI:IPI00940934.1;IPI:IPI00854834.2;IPI:IPI00893067.2;IPI:IPI00913926.1;IPI:IPI00917887.1;IPI:IPI00893935.1	Echinoderm microtubule-associated protein-like 4;Restrictedly overexpressed proliferation-associated protein;Ropp 120;EML4 protein;Putative uncharacterized protein EML4;cDNA FLJ55069, highly similar to Echinoderm microtubule-associated protein-like 4	EML4;C2orf2;EMAPL4	Echinoderm microtubule-associated protein-like 4;109 kDa protein;echinoderm microtubule associated protein like 4 isoform b;Putative uncharacterized protein EML4;Putative uncharacterized protein EML4	Q9HC35;A6H8Y6;B5MCW9;B5MBZ0;B4DIT9;B5MD40	EMAL4_HUMAN;A6H8Y6_HUMAN;B5MBZ0_HUMAN;B4DIT9_HUMAN	24	8.06e-69	0	0	0	17	6	5	9	7	4	3	0.83856	0.84626	0.85876	0.77409	1.0866	0.91529	1.0119	0.254014	0.240827	0.219673	0.369427	-0.119821	0.127699	-0.0170667
IPI:IPI00001538.3	Mitochondrial import inner membrane translocase subunit Tim9 B;TIMM10B;Fracture callus protein 1;FxC1	FXC1;TIM9B;TIMM9B	Mitochondrial import inner membrane translocase subunit Tim9 B	Q9Y5J6;B2R4A9	TIM9B_HUMAN	8	3.26e-62	1	2	0	4	0	0	0	2	0	1	0.84321	NA	NA	NA	0.40756	NA	NA	0.246036	NA	NA	NA	1.29492	NA	NA
IPI:IPI00001539.8;IPI:IPI00873829.1	3-ketoacyl-CoA thiolase, mitochondrial;Beta-ketothiolase;Acetyl-CoA acyltransferase;Mitochondrial 3-oxoacyl-CoA thiolase;T1;Putative uncharacterized protein ACAA2	ACAA2	3-ketoacyl-CoA thiolase, mitochondrial;Putative uncharacterized protein ACAA2 (Fragment)	P42765;B2RB23;B3KNP8;A8MVT9	THIM_HUMAN;A8MVT9_HUMAN	38	0	0	0	0	46	66	27	38	21	20	36	1.0204	1.0247	1.0261	1.1265	1.0399	1.1531	1.022	-0.0291348	-0.0352016	-0.0371713	-0.171847	-0.0564448	-0.205518	-0.0313952
IPI:IPI00001541.1	Mitochondrial import inner membrane translocase subunit Tim9	TIMM9;TIM9;TIM9A;TIMM9A	Mitochondrial import inner membrane translocase subunit Tim9	Q9Y5J7;B2R584	TIM9_HUMAN	8	2.69e-100	0	0	0	8	3	1	1	5	0	4	0.93528	0.87213	NA	NA	1.1182	NA	0.92661	0.0965298	0.197385	NA	NA	-0.161178	NA	0.109966
IPI:IPI00001543.1	Mitochondrial import inner membrane translocase subunit Tim10	TIMM10;TIM10	Mitochondrial import inner membrane translocase subunit Tim10	P62072;A8K136	TIM10_HUMAN	8	9.64e-224	1	0	0	1	2	0	2	3	1	3	NA	0.90079	NA	1.6052	1.457	NA	1.001	NA	0.150737	NA	-0.682753	-0.543001	NA	-0.00144197
IPI:IPI00001546.2;IPI:IPI00930445.1;IPI:IPI00888779.2	Mitochondrial import inner membrane translocase subunit Tim8 B;Deafness dystonia protein 2;DDP-like protein	TIMM8B;DDP2;DDPL;TIM8B	translocase of inner mitochondrial membrane 8 homolog B;similar to translocase of inner mitochondrial membrane 8 homolog B;similar to translocase of inner mitochondrial membrane 8 homolog B	Q9Y5J9;B0YJA5	TIM8B_HUMAN	4	2.63e-61	0	0	0	5	0	0	1	3	6	1	0.88674	NA	NA	NA	1.0083	1.1122	NA	0.173417	NA	NA	NA	-0.0119249	-0.153416	NA
IPI:IPI00001564.1	Cyclin-dependent kinase 4 inhibitor C;p18-INK4c;Cyclin-dependent kinase 6 inhibitor;p18-INK6	CDKN2C;CDKN6	Cyclin-dependent kinase 4 inhibitor C	P42773;Q6ICV4;Q9P1T2	CDN2C_HUMAN	7	1.29e-27	0	0	0	5	0	0	3	2	0	2	1.1716	NA	NA	1.4412	1.1216	NA	0.95025	-0.22848	NA	NA	-0.527271	-0.165558	NA	0.073621
IPI:IPI00001568.1;IPI:IPI00385952.3	V-type proton ATPase subunit D;Vacuolar proton pump subunit D;V-ATPase 28 kDa accessory protein;cDNA FLJ10293 fis, clone NT2RM1000280, highly similar to VACUOLAR ATP SYNTHASE SUBUNIT D (EC 3.6.1.34)	ATP6V1D;ATP6M;VATD	V-type proton ATPase subunit D;cDNA FLJ10293 fis, clone NT2RM1000280, highly similar to VACUOLAR ATP SYNTHASE SUBUNIT D	Q9Y5K8;B2RE33;Q6PJ05;Q8N5Z9;Q9H3H0;Q9NW63	VATD_HUMAN;Q9NW63_HUMAN	12	5.22e-167	0	0	0	6	7	5	16	9	4	3	1.0872	1.1731	1.1841	0.82701	0.9336	1.0275	0.99659	-0.120617	-0.230326	-0.243791	0.274023	0.0991235	-0.0391384	0.004928
IPI:IPI00001589.1	Mitochondrial import inner membrane translocase subunit Tim13	TIMM13;TIM13B;TIMM13A;TIMM13B	Mitochondrial import inner membrane translocase subunit Tim13	Q9Y5L4	TIM13_HUMAN	8	0	1	0	0	4	1	0	2	5	12	19	0.86827	NA	NA	0.2969	0.96992	1.0428	0.97408	0.203784	NA	NA	1.75195	0.0440623	-0.0604625	0.0378878
IPI:IPI00399307.2;IPI:IPI00001593.1	Prolylcarboxypeptidase (Angiotensinase C), isoform CRA_b;Putative uncharacterized protein PRCP;Lysosomal Pro-X carboxypeptidase;Prolylcarboxypeptidase;Proline carboxypeptidase;Angiotensinase C;Lysosomal carboxypeptidase C	PRCP;PCP	prolylcarboxypeptidase isoform 2 preproprotein;Lysosomal Pro-X carboxypeptidase	A8MU24;B3KRK5;P42785;B3KR26;B5BU34;B7Z7Q6	A8MU24_HUMAN;PCP_HUMAN	9	6.16e-37	0	1	0	7	7	0	7	0	0	2	1.9637	0.62596	NA	1.0868	NA	NA	1.7573	-0.973575	0.675858	NA	-0.120086	NA	NA	-0.813361
IPI:IPI00001632.4;IPI:IPI00936576.1;IPI:IPI00872465.1	Putative uncharacterized protein KIAA1522;Uncharacterized protein KIAA1522	KIAA1522	hypothetical protein LOC57648;Putative uncharacterized protein KIAA1522;Uncharacterized protein KIAA1522	B5MDY0;Q9P206;B4DQU8	B5MDY0_HUMAN;K1522_HUMAN	4	4.29e-07	1	0	0	5	2	0	0	0	0	0	1.3788	1.0218	NA	NA	NA	NA	NA	-0.463413	-0.0311128	NA	NA	NA	NA	NA
IPI:IPI00001636.1;IPI:IPI00940340.1;IPI:IPI00940152.1;IPI:IPI00385153.1;IPI:IPI00913912.2;IPI:IPI00889628.3;IPI:IPI00889588.1	Ataxin-10;Spinocerebellar ataxia type 10 protein;Brain protein E46 homolog;Putative uncharacterized protein ATXN10;cDNA FLJ54600, highly similar to Ataxin-10;HUMEEP	ATXN10;SCA10	Ataxin-10;Putative uncharacterized protein ATXN10;cDNA FLJ54600, highly similar to Ataxin-10;HUMEEP	Q9UBB4;Q9NTC6;A6NLC4;B4DG05;Q7Z524	ATX10_HUMAN;A6NLC4_HUMAN;B4DG05_HUMAN;Q7Z524_HUMAN	36	0	0	0	0	68	61	18	49	7	36	78	0.93038	0.90851	0.93906	1.1988	0.84001	0.97615	1.0264	0.104108	0.138426	0.0907108	-0.261591	0.251522	0.0348252	-0.0375931
IPI:IPI00001639.2;IPI:IPI00922792.1	Importin subunit beta-1;Karyopherin subunit beta-1;Nuclear factor P97;Importin-90;cDNA FLJ50625, highly similar to Importin beta-1 subunit	KPNB1;NTF97	Importin subunit beta-1;cDNA FLJ50625, highly similar to Importin beta-1 subunit	Q14974;B2RBR9;B7Z752;B7ZAV6;Q53XN2;B7Z5M1	IMB1_HUMAN;B7Z5M1_HUMAN	60	0	0	0	0	142	114	82	213	47	351	415	1.1467	1.1312	1.2044	1.1279	1.1019	1.0345	1.0608	-0.197488	-0.177854	-0.268315	-0.173639	-0.139993	-0.0489336	-0.0851527
IPI:IPI00001640.1;IPI:IPI00101308.5	N(6)-adenine-specific DNA methyltransferase 1;HemK methyltransferase family member 2;M.HsaHemK2P;N-6 adenine-specific DNA methyltransferase 1 (Putative);HemK methyltransferase family member 2, isoform CRA_b	N6AMT1;C21orf127;HEMK2;PRED28;hCG_401157	N(6)-adenine-specific DNA methyltransferase 1;N-6 adenine-specific DNA methyltransferase 1 isoform 2	Q9Y5N5;B2RA97;Q96F73	N6MT1_HUMAN;Q96F73_HUMAN	5	3.79e-12	0	0	1	7	0	0	0	3	1	2	0.73036	NA	NA	NA	0.85029	NA	1.2209	0.45332	NA	NA	NA	0.233973	NA	-0.287945
IPI:IPI00001641.3;IPI:IPI00643261.1	Origin recognition complex subunit 6	ORC6L	Origin recognition complex subunit 6	Q9Y5N6;B3KMP9;B3KN89	ORC6_HUMAN	5	1.28e-79	0	0	0	1	2	0	4	0	0	0	NA	1.0339	NA	0.8029	NA	NA	NA	NA	-0.0480967	NA	0.316708	NA	NA	NA
IPI:IPI00001649.2	DnaJ homolog subfamily C member 15;Methylation-controlled J protein;Cell growth-inhibiting gene 22 protein	DNAJC15;DNAJD1;GIG22;HSD18	DnaJ homolog subfamily C member 15	Q9Y5T4;B2R4L0	DJC15_HUMAN	8	2.96e-106	0	0	1	7	0	4	1	4	0	1	0.82865	NA	1.1664	NA	1.0362	NA	NA	0.271165	NA	-0.222063	NA	-0.0513025	NA	NA
IPI:IPI00001655.1;IPI:IPI00910720.1	UPF0468 protein C16orf80;Transcription factor IIB;cDNA FLJ58848, highly similar to Homo sapiens transcription factor IIB	C16orf80	UPF0468 protein C16orf80;cDNA FLJ58848, highly similar to Homo sapiens transcription factor IIB	Q9Y6A4;B4DN94	CP080_HUMAN;B4DN94_HUMAN	13	6e-299	0	0	0	23	0	0	6	6	9	13	0.81122	NA	NA	0.95478	0.83775	0.81662	1.1071	0.301835	NA	NA	0.0667597	0.255408	0.292263	-0.146786
IPI:IPI00001661.3;IPI:IPI00787306.1;IPI:IPI00747309.1;IPI:IPI00925791.1;IPI:IPI00926548.1;IPI:IPI00925317.1;IPI:IPI00927389.1;IPI:IPI00925570.1	RCC1-I;Regulator of chromosome condensation;Chromosome condensation protein 1;Cell cycle regulatory protein	RCC1;CHC1	regulator of chromosome condensation 1 isoform a;regulator of chromosome condensation 1 isoform b;Regulator of chromosome condensation;30 kDa protein;30 kDa protein;29 kDa protein;24 kDa protein;Protein	Q16269;Q6NT97;P18754;Q5T081	Q16269_HUMAN;RCC1_HUMAN	21	0	0	0	0	22	31	13	61	9	23	35	0.89701	0.93137	0.97732	1.0865	1.1261	1.0031	0.88548	0.156804	0.102574	0.0330971	-0.119688	-0.171335	-0.00446544	0.175468
IPI:IPI00001663.1;IPI:IPI00220543.1;IPI:IPI00220542.1;IPI:IPI00220544.1	Serine protease HTRA2, mitochondrial;High temperature requirement protein A2;Omi stress-regulated endoprotease;Serine proteinase OMI;Serine protease 25	HTRA2;OMI;PRSS25	Isoform 1 of Serine protease HTRA2, mitochondrial;Isoform 3 of Serine protease HTRA2, mitochondrial;Isoform 2 of Serine protease HTRA2, mitochondrial;Isoform 4 of Serine protease HTRA2, mitochondrial	O43464-1;O43464;A8K7G2;O43464-3;O43464-2;B2BKJ3;O43464-4	HTRA2_HUMAN	11	7.68e-108	0	0	0	10	0	2	9	2	1	0	0.76889	NA	0.54405	1.1277	0.94793	NA	NA	0.379151	NA	0.878189	-0.173383	0.0771476	NA	NA
IPI:IPI00001676.9;IPI:IPI00290543.5	Nuclear protein localization protein 4 homolog	NPLOC4;KIAA1499;NPL4	Isoform 2 of Nuclear protein localization protein 4 homolog;Isoform 1 of Nuclear protein localization protein 4 homolog	Q8TAT6-2;Q8TAT6;B4DG89;Q8TAT6-1	NPL4_HUMAN	31	0	1	1	0	51	25	8	34	11	13	22	1.2257	1.0634	1.4215	0.97912	0.93061	0.83614	0.98506	-0.293606	-0.0886844	-0.507414	0.0304424	0.103751	0.258184	0.0217165
IPI:IPI00001710.3;IPI:IPI00607717.1	Protein fat-free homolog;Another new gene 2 protein	FFR;ANG2;C11orf2;PP5382	Isoform 1 of Protein fat-free homolog;Isoform 2 of Protein fat-free homolog	Q9UID3-1;Q9UID3;Q9UID3-2	FFR_HUMAN	22	1.14e-232	0	0	0	16	0	3	10	0	3	3	1.1339	NA	1.0679	0.8834	NA	1.0223	1.032	-0.181293	NA	-0.0947766	0.178861	NA	-0.0318186	-0.045443
IPI:IPI00001730.3;IPI:IPI00909262.1;IPI:IPI00908778.1	FH1/FH2 domain-containing protein 1;Formin homolog overexpressed in spleen 1;Formin homology 2 domain-containing protein 1;cDNA FLJ55372, highly similar to FH1/FH2 domain-containing protein	FHOD1;FHOS;FHOS1	FH1/FH2 domain-containing protein 1;cDNA FLJ55372, highly similar to FH1/FH2 domain-containing protein	Q9Y613;B4DVN5	FHOD1_HUMAN;B4DVN5_HUMAN	23	7.03e-250	0	0	0	12	1	2	0	0	0	0	0.99004	NA	0.79905	NA	NA	NA	NA	0.0144413	NA	0.323642	NA	NA	NA	NA
IPI:IPI00001734.3;IPI:IPI00941072.1;IPI:IPI00930609.1;IPI:IPI00219478.3;IPI:IPI00940110.1	Phosphoserine aminotransferase;Phosphohydroxythreonine aminotransferase	PSAT1;PSA	Phosphoserine aminotransferase;45 kDa protein;Isoform 1 of Phosphoserine aminotransferase;Isoform 2 of Phosphoserine aminotransferase	B4DHQ3;Q9Y617-1;Q9Y617;Q9Y617-2;A9LS35;Q5T7G5	B4DHQ3_HUMAN;SERC_HUMAN	33	0	0	1	0	66	48	13	71	18	96	120	1.1095	1.1832	1.2887	1.149	1.0873	0.9853	1.0758	-0.14991	-0.242694	-0.365916	-0.200379	-0.12075	0.021365	-0.10541
IPI:IPI00001735.6;IPI:IPI00923596.1;IPI:IPI00923436.1;IPI:IPI00923531.1;IPI:IPI00939494.1;IPI:IPI00878336.2;IPI:IPI00878709.1;IPI:IPI00879250.1	Nuclear receptor corepressor 2;Silencing mediator of retinoic acid and thyroid hormone receptor;Thyroid-, retinoic-acid-receptor-associated corepressor;T3 receptor-associating factor;CTG repeat protein 26;SMAP270	NCOR2;CTG26	Isoform 1 of Nuclear receptor corepressor 2;Isoform 3 of Nuclear receptor corepressor 2;Isoform 4 of Nuclear receptor corepressor 2;Isoform 5 of Nuclear receptor corepressor 2;204 kDa protein	Q9Y618-1;Q9Y618;Q9Y618-3;Q9Y618-4;Q9BT61;Q9Y618-5	NCOR2_HUMAN	14	2.77e-48	2	0	0	8	8	2	3	0	0	0	1.0607	1.199	1.1075	0.94542	NA	NA	NA	-0.0850167	-0.261832	-0.147307	0.0809727	NA	NA	NA
IPI:IPI00001738.4	Nuclear pore complex protein Nup88;Nucleoporin Nup88;88 kDa nuclear pore complex protein	NUP88	Nuclear pore complex protein Nup88	Q99567;B4DP20;B7Z5I6	NUP88_HUMAN	26	0	0	0	0	25	18	9	5	6	8	12	1.0503	0.90189	1.0455	0.96343	0.68776	1.0819	1.0441	-0.0708015	0.148977	-0.0641931	0.0537482	0.540023	-0.113567	-0.0622599
IPI:IPI00001757.1;IPI:IPI00216659.1;IPI:IPI00383083.1	RNA-binding protein 8A;RNA-binding motif protein 8A;Ribonucleoprotein RBM8A;RNA-binding protein Y14;Binder of OVCA1-1	RBM8A;RBM8;HSPC114;MDS014	Isoform 1 of RNA-binding protein 8A;Isoform 2 of RNA-binding protein 8A	Q9Y5S9-1;Q9Y5S9;Q9Y5S9-2	RBM8A_HUMAN	15	0	0	0	1	15	10	11	21	13	18	22	0.90667	0.86496	0.93002	1.0781	1.0001	1.0231	1.0012	0.141351	0.209295	0.104666	-0.108491	-0.000144262	-0.0329472	-0.0017302
IPI:IPI00001871.2	PRKC apoptosis WT1 regulator protein;Prostate apoptosis response 4 protein	PAWR;PAR4	PRKC apoptosis WT1 regulator protein	Q96IZ0	PAWR_HUMAN	9	8.26e-237	0	0	0	6	4	1	7	2	0	0	0.78178	0.85436	NA	0.93665	0.87078	NA	NA	0.355165	0.227084	NA	0.094418	0.19962	NA	NA
IPI:IPI00001883.1;IPI:IPI00873809.2;IPI:IPI00744897.1	Sorting nexin-9;SH3 and PX domain-containing protein 1;SH3 and PX domain-containing protein 3A;cDNA FLJ45417 fis, clone BRHIP3033811, highly similar to Sorting nexin-9	SNX9;SH3PX1;SH3PXD3A	Sorting nexin-9;cDNA FLJ45417 fis, clone BRHIP3033811, highly similar to Sorting nexin-9	Q9Y5X1;B2RAU5;B3KXH8;Q59ES5	SNX9_HUMAN;B3KXH8_HUMAN	22	4.17e-264	1	0	0	18	2	2	3	2	3	3	0.97748	0.91563	1.193	0.66861	0.74144	1.3563	1.0044	0.0328609	0.127163	-0.254594	0.580763	0.431598	-0.439676	-0.00633393
IPI:IPI00001885.1;IPI:IPI00893294.1;IPI:IPI00893028.1;IPI:IPI00893569.1	Sorting nexin-8	SNX8	Sorting nexin-8;26 kDa protein;21 kDa protein	Q9Y5X2;A4D207;B2RDT8	SNX8_HUMAN	4	1.6e-30	0	0	0	1	0	0	1	0	0	2	NA	NA	NA	NA	NA	NA	1.0826	NA	NA	NA	NA	NA	NA	-0.1145
IPI:IPI00001891.1;IPI:IPI00215815.3;IPI:IPI00910371.1;IPI:IPI00917463.1	Ancient ubiquitous protein 1;cDNA FLJ57204, highly similar to Homo sapiens ancient ubiquitous protein 1 (AUP1), transcript variant 2, mRNA	AUP1	Isoform Long of Ancient ubiquitous protein 1;Isoform Short of Ancient ubiquitous protein 1;cDNA FLJ57204, highly similar to Homo sapiens ancient ubiquitous protein 1 (AUP1), transcript variant 2, mRNA;Isoform 3 of Ancient ubiquitous protein 1	Q9Y679-1;Q9Y679;B4DW71;Q9Y679-2;A8KAQ6;B4E3W1;Q9Y679-3;C0H5W8;Q68CX8	AUP1_HUMAN;B4E3W1_HUMAN	18	2.35e-192	0	0	0	8	9	4	10	1	0	1	0.7103	0.95175	0.99762	0.76944	NA	NA	NA	0.4935	0.0713454	0.00343771	0.378119	NA	NA	NA
IPI:IPI00001914.1;IPI:IPI00218686.3;IPI:IPI00942796.1;IPI:IPI00908678.1;IPI:IPI00917595.1;IPI:IPI00917854.1	FK506-binding protein 7;Peptidyl-prolyl cis-trans isomerase;FKBP-23	FKBP7;FKBP23;UNQ670/PRO1304	Isoform 1 of FK506-binding protein 7;Isoform 2 of FK506-binding protein 7;FK506 binding protein 7 isoform b precursor	Q9Y680-1;Q9Y680;Q9Y680-2;Q4ZG70;Q6V3B2	FKBP7_HUMAN	5	1.17e-23	1	0	0	6	0	0	3	0	0	0	1.0652	NA	NA	0.85751	NA	NA	NA	-0.0911243	NA	NA	0.221775	NA	NA	NA
IPI:IPI00001960.4	Chloride intracellular channel protein 4;Intracellular chloride ion channel protein p64H1	CLIC4	Chloride intracellular channel protein 4	Q9Y696;B4DWC4;Q6FIC5;Q9NVF8	CLIC4_HUMAN	29	0	0	0	0	37	0	2	55	12	15	43	1.0948	NA	1.0556	1.1704	1.0779	1.0575	0.91077	-0.130667	NA	-0.0780633	-0.227002	-0.108223	-0.0806577	0.134841
IPI:IPI00001985.2;IPI:IPI00333553.3	Vacuolar protein sorting-associated protein 18 homolog	VPS18;KIAA1475	Isoform 1 of Vacuolar protein sorting-associated protein 18 homolog;Isoform 2 of Vacuolar protein sorting-associated protein 18 homolog	Q9P253-1;Q9P253;Q9P253-2	VPS18_HUMAN	8	4.42e-94	0	0	0	2	2	1	1	0	1	1	1.2404	0.95876	NA	NA	NA	NA	NA	-0.310805	0.0607584	NA	NA	NA	NA	NA
IPI:IPI00002070.6	Leucine-rich repeat-containing protein 8A	LRRC8A;KIAA1437;LRRC8;UNQ221/PRO247	Leucine-rich repeat-containing protein 8A	Q8IWT6;A8K1C7;Q96SW8;Q9NW37	LRC8A_HUMAN	22	1.78e-197	0	1	0	11	1	0	10	0	0	1	1.2847	NA	NA	0.86416	NA	NA	NA	-0.361432	NA	NA	0.21063	NA	NA	NA
IPI:IPI00878816.2;IPI:IPI00916185.1;IPI:IPI00002127.8;IPI:IPI00917176.1;IPI:IPI00885046.1	Dynein heavy chain 1, axonemal;Axonemal beta dynein heavy chain 1;Ciliary dynein heavy chain 1;Heat shock regulated protein 1;XLHSRF-1	DNAH1;DHC7;DNAHC1;KIAA1410	Isoform 1 of Dynein heavy chain 1, axonemal;Isoform 4 of Dynein heavy chain 1, axonemal;Isoform 2 of Dynein heavy chain 1, axonemal;Isoform 5 of Dynein heavy chain 1, axonemal	Q9P2D7-1;Q9P2D7;Q9P2D7-4;Q9P2D7-2;Q9P2D7-5	DYH1_HUMAN	7	8.28e-05	0	0	0	1	4	3	0	2	3	4	NA	1.096	1.1762	NA	1.1273	1.1996	1.1997	NA	-0.132248	-0.234133	NA	-0.172872	-0.262553	-0.262674
IPI:IPI00002134.4;IPI:IPI00909766.1;IPI:IPI00607835.1;IPI:IPI00607806.1	26S proteasome non-ATPase regulatory subunit 5;26S proteasome subunit S5B;26S protease subunit S5 basic;cDNA FLJ52877, highly similar to 26S proteasome non-ATPase regulatory subunit 5	PSMD5;KIAA0072	26S proteasome non-ATPase regulatory subunit 5;cDNA FLJ52877, highly similar to 26S proteasome non-ATPase regulatory subunit 5	Q16401;A8K4T6;B4DZM8	PSMD5_HUMAN;B4DZM8_HUMAN	37	0	1	0	0	89	83	23	53	19	45	103	1.2634	1.1852	1.1234	1.1619	1.0596	1.2995	1.0398	-0.337311	-0.245131	-0.167872	-0.216486	-0.0835197	-0.377957	-0.0563061
IPI:IPI00002135.1;IPI:IPI00908659.1;IPI:IPI00383480.3	Transforming acidic coiled-coil-containing protein 3;ERIC-1;cDNA FLJ60965, highly similar to Transforming acidic coiled-coil-containing protein 3	TACC3;ERIC1	Transforming acidic coiled-coil-containing protein 3;cDNA FLJ60965, highly similar to Transforming acidic coiled-coil-containing protein 3	Q9Y6A5;Q2NKK4;B4DYJ1;B4E355	TACC3_HUMAN;B4DYJ1_HUMAN	8	2.54e-41	0	0	0	2	0	0	0	0	0	0	1.1109	NA	NA	NA	NA	NA	NA	-0.151729	NA	NA	NA	NA	NA	NA
IPI:IPI00002149.1	GTP-binding protein SAR1b	SAR1B;SARA2;SARB	GTP-binding protein SAR1b	Q9Y6B6;Q53F37;Q9H029	SAR1B_HUMAN	15	1.12e-197	0	1	0	15	0	0	13	2	17	28	1.2044	NA	NA	0.90143	0.76955	0.94318	1.1217	-0.268315	NA	NA	0.149713	0.377913	0.084395	-0.165687
IPI:IPI00002150.4;IPI:IPI00514624.3;IPI:IPI00515080.1;IPI:IPI00643929.1;IPI:IPI00922864.1;IPI:IPI00640132.1	AP-4 complex subunit beta-1;Adapter-related protein complex 4 subunit beta-1;AP-4 adapter complex subunit beta;Beta subunit of AP-4;Beta4-adaptin;Adaptor-related protein complex 4, beta 1 subunit	AP4B1;RP5-1073O3.4-002	AP-4 complex subunit beta-1;Adaptor-related protein complex 4, beta 1 subunit	Q9Y6B7;B2RBF6;B4DTG3;B1ALD0;B3KSJ4	AP4B1_HUMAN;B1ALD0_HUMAN	7	4.92e-44	0	0	0	7	0	0	3	0	0	0	0.83452	NA	NA	1.0759	NA	NA	NA	0.260981	NA	NA	-0.105544	NA	NA	NA
IPI:IPI00002186.5;IPI:IPI00792366.1	Brefeldin A-inhibited guanine nucleotide-exchange protein 2	ARFGEF2;ARFGEP2;BIG2	Brefeldin A-inhibited guanine nucleotide-exchange protein 2	Q9Y6D5;B3KMT7;B4DYN7;Q59FR3;Q86TH5	BIG2_HUMAN	45	0	1	0	1	32	4	19	29	6	1	3	0.89181	1.057	0.91941	0.76741	0.99758	NA	1.1267	0.165192	-0.0799754	0.12122	0.381931	0.00349555	NA	-0.172103
IPI:IPI00002188.2	Brefeldin A-inhibited guanine nucleotide-exchange protein 1;p200 ARF-GEP1;p200 ARF guanine nucleotide exchange factor	ARFGEF1;ARFGEP1;BIG1	Brefeldin A-inhibited guanine nucleotide-exchange protein 1	Q9Y6D6;B3KMS9;Q59FY5	BIG1_HUMAN	36	0	0	1	0	8	2	2	12	0	0	0	0.90335	1.4054	0.44234	0.73248	NA	NA	NA	0.146643	-0.490981	1.17677	0.449139	NA	NA	NA
IPI:IPI00002203.6;IPI:IPI00786906.1;IPI:IPI00068254.1;IPI:IPI00909058.1	BRCA2 and CDKN1A-interacting protein;Protein TOK-1;P21- and CDK-associated protein 1;cDNA FLJ31129 fis, clone IMR322000918, highly similar to Homo sapiens BRCA2 and CDKN1A interacting protein (BCCIP), transcript variant C, mRNA;cDNA FLJ54246, highly similar to Homo sapiens BRCA2 and CDKN1A interacting protein (BCCIP), transcript variant C, mRNA	BCCIP;TOK1	Isoform 1 of BRCA2 and CDKN1A-interacting protein;Isoform 3 of BRCA2 and CDKN1A-interacting protein;BRCA2 and CDKN1A-interacting protein isoform C;cDNA FLJ54246, highly similar to Homo sapiens BRCA2 and CDKN1A interacting protein (BCCIP), transcript varian	Q9P287-1;Q9P287;Q9P287-3;B3KP45;B4DUS0;B4E318	BCCIP_HUMAN;B3KP45_HUMAN;B4E318_HUMAN	20	0	0	0	0	18	18	7	20	1	15	26	0.76675	0.85232	0.85606	0.77259	NA	0.8338	0.96376	0.383172	0.230533	0.224216	0.372225	NA	0.262227	0.0532542
IPI:IPI00002214.1;IPI:IPI00789457.1;IPI:IPI00873236.2;REV_IPI:IPI00002756.1;REV_IPI:IPI00893825.1;REV_IPI:IPI00218740.3;REV_IPI:IPI00893592.1;REV_IPI:IPI00296373.3;REV_IPI:IPI00169235.1;REV_IPI:IPI00943070.1;REV_IPI:IPI00218738.1;REV_IPI:IPI00749329.1	Importin subunit alpha-2;Karyopherin subunit alpha-2;SRP1-alpha;RAG cohort protein 1;Karyopherin alpha 2 (RAG cohort 1, importin alpha 1)	KPNA2;RCH1;SRP1	Importin subunit alpha-2;Karyopherin alpha 2	P52292;A8K7D9;B9EJD6;Q53YE3;Q6NVW7;Q7Z726	IMA2_HUMAN;Q7Z726_HUMAN	32	0	0	0	0	64	68	23	60	25	88	113	1.0603	1.0123	1.0546	1.2727	1.1346	1.1042	1.0357	-0.0844725	-0.0176369	-0.0766959	-0.347892	-0.182184	-0.143002	-0.0506062
IPI:IPI00924788.2;IPI:IPI00002230.6;IPI:IPI00925612.1;IPI:IPI00790972.2;IPI:IPI00927596.1	Arylacetamide deacetylase-like 1;Neutral cholesterol ester hydrolase	AADACL1;KIAA1363	arylacetamide deacetylase-like 1 isoform a;arylacetamide deacetylase-like 1 isoform b;Isoform 1 of Arylacetamide deacetylase-like 1;Isoform 3 of Arylacetamide deacetylase-like 1	Q6PIU2-2;Q6PIU2;Q6PIU2-1;Q6PIU2-3	ADCL1_HUMAN	11	5.07e-218	2	0	0	14	16	6	11	3	2	2	0.86559	1.0933	1.0934	0.88557	1.0495	1.1245	1.0195	0.208244	-0.128689	-0.128821	0.175322	-0.0697022	-0.169284	-0.0278618
IPI:IPI00002232.2;IPI:IPI00654673.2	Serine/threonine-protein kinase TAO1;Thousand and one amino acid protein 1;STE20-like kinase PSK2;Kinase from chicken homolog B	TAOK1;KIAA1361;MAP3K16	Isoform 1 of Serine/threonine-protein kinase TAO1;TAOK1 protein	Q7L7X3-1;Q7L7X3;A2RUT8;Q7L7X3-2;B7ZLV6	TAOK1_HUMAN	10	1.16e-17	1	0	0	8	0	0	3	1	0	0	0.85443	NA	NA	2.2889	NA	NA	NA	0.226966	NA	NA	-1.19465	NA	NA	NA
IPI:IPI00002240.1	Protein FAM118B	FAM118B	Protein FAM118B	Q9BPY3	F118B_HUMAN	7	4.97e-141	0	0	0	0	0	0	3	0	0	0	NA	NA	NA	0.74162	NA	NA	NA	NA	NA	NA	0.431248	NA	NA	NA
IPI:IPI00002249.2	Kelch-like protein 9	KLHL9;KIAA1354	Kelch-like protein 9	Q9P2J3;Q58EZ4;Q5JC44;Q7Z350;Q9H8J3	KLHL9_HUMAN	8	5.74e-47	1	0	0	2	0	0	1	0	0	0	2.0014	NA	NA	NA	NA	NA	NA	-1.00101	NA	NA	NA	NA	NA	NA
IPI:IPI00002255.5;IPI:IPI00787169.2	Lipopolysaccharide-responsive and beige-like anchor protein;CDC4-like protein;Beige-like protein	LRBA;BGL;CDC4L;LBA	Lipopolysaccharide-responsive and beige-like anchor protein	P50851;B3KVI6;Q59HC1;Q68D03;Q6P1X2;Q7KZN3;Q8NFQ0;Q969R7	LRBA_HUMAN	53	0	0	0	0	39	2	2	35	1	8	3	0.9718	0.90063	0.79553	0.8604	NA	0.82848	0.82924	0.0412687	0.150994	0.330012	0.216921	NA	0.271461	0.270138
IPI:IPI00002270.3	UPF0364 protein C6orf211	C6orf211	UPF0364 protein C6orf211	Q9H993;B4DPT6	CF211_HUMAN	17	4.54e-204	0	0	0	8	3	0	13	0	0	0	0.62495	0.66577	NA	0.74418	NA	NA	NA	0.678187	0.586904	NA	0.426276	NA	NA	NA
IPI:IPI00002311.3;IPI:IPI00942040.1;IPI:IPI00916931.1;IPI:IPI00917308.1	cDNA FLJ60633, highly similar to Homo sapiens secernin 3 (SCRN3), mRNA;Secernin-3;cDNA FLJ55569, highly similar to Homo sapiens secernin 3 (SCRN3), mRNA	SCRN3	Secernin-3;Secernin-3;cDNA FLJ55569, highly similar to Homo sapiens secernin 3 (SCRN3), mRNA;24 kDa protein	B4DKG7;Q0VDG5;Q0VDG4;B4DI11	B4DKG7_HUMAN;SCRN3_HUMAN;B4DI11_HUMAN	4	1.34e-16	0	0	0	3	3	0	5	0	1	1	1.0425	1.0225	NA	1.128	NA	NA	NA	-0.0600474	-0.0321008	NA	-0.173767	NA	NA	NA
IPI:IPI00002324.6;IPI:IPI00181717.5;IPI:IPI00845510.1;IPI:IPI00921893.1;IPI:IPI00845294.1;IPI:IPI00845444.1	Methionine adenosyltransferase 2 subunit beta;Methionine adenosyltransferase II beta;Methionine adenosyltransferase 2 beta subunit;DTDP-4-keto-6-deoxy-D-glucose 4-reductase;cDNA FLJ55836, highly similar to Homo sapiens methionine adenosyltransferase II, beta (MAT2B), transcript variant 2, mRNA	MAT2B;TGR;MSTP045;Nbla02999;UNQ2435/PRO4995	Isoform 1 of Methionine adenosyltransferase 2 subunit beta;Isoform 2 of Methionine adenosyltransferase 2 subunit beta;Isoform 4 of Methionine adenosyltransferase 2 subunit beta;cDNA FLJ55836, highly similar to Homo sapiens methionine adenosyltransferase II	Q9NZL9-1;Q9NZL9;A8K7A4;B2R5Y6;Q9NZL9-2;Q9NZL9-4;B7Z1X8;Q9NZL9-3	MAT2B_HUMAN;B7Z1X8_HUMAN	24	1.66e-228	0	0	0	29	23	9	32	9	22	30	0.81087	0.79277	0.85712	0.80144	0.83874	0.88209	0.91393	0.302457	0.335026	0.222431	0.319334	0.253704	0.181002	0.129844
IPI:IPI00002335.1	Huntingtin;Huntington disease protein	HTT;HD;IT15	Huntingtin	P42858;A8K3C9;Q59FF4	HD_HUMAN	50	0	2	2	1	30	0	0	39	2	3	4	0.95799	NA	NA	0.95373	1.0483	0.70032	0.99116	0.0619175	NA	NA	0.0683472	-0.0680516	0.513914	0.0128101
IPI:IPI00002349.2;IPI:IPI00828018.1	Nuclear fragile X mental retardation-interacting protein 2;FMRP-interacting protein 2;82 kDa FMRP-interacting protein;Cell proliferation-inducing gene 1 protein	NUFIP2;KIAA1321;PIG1	Nuclear fragile X mental retardation-interacting protein 2	Q7Z417;A1L3A7	NUFP2_HUMAN	18	6.99e-240	1	1	5	11	8	8	0	2	0	1	0.81508	0.85449	0.95139	NA	1.0985	NA	NA	0.294986	0.226864	0.0718912	NA	-0.135535	NA	NA
IPI:IPI00002372.1;IPI:IPI00908804.1;IPI:IPI00185503.4;IPI:IPI00884932.1;IPI:IPI00295818.4	ATP-binding cassette sub-family D member 3;70 kDa peroxisomal membrane protein;PMP70;cDNA FLJ53353, highly similar to ATP-binding cassette sub-family D member 3	ABCD3;PMP70;PXMP1	Isoform 1 of ATP-binding cassette sub-family D member 3;cDNA FLJ53353, highly similar to ATP-binding cassette sub-family D member 3;Isoform 2 of ATP-binding cassette sub-family D member 3	P28288-1;P28288;B4DZ22;B4DL07;P28288-2	ABCD3_HUMAN;B4DL07_HUMAN	36	0	0	0	0	40	8	1	25	0	6	15	1.0067	0.77239	NA	0.949	NA	0.8515	1.0155	-0.00963382	0.372599	NA	0.07552	NA	0.231922	-0.0221902
IPI:IPI00877174.1;IPI:IPI00002405.4	cDNA FLJ78682, highly similar to Homo sapiens 2'-5'-oligoadenylate synthetase 3, 100kDa (OAS3), mRNA;2'-5'-oligoadenylate synthetase 3;p100 OAS	OAS3;P/OKcl.4	2'-5'oligoadenylate synthetase 3;2'-5'-oligoadenylate synthetase 3	A8KA84;Q2HJ14;Q9Y6K5	A8KA84_HUMAN;OAS3_HUMAN	14	3.08e-122	2	1	0	3	0	0	2	0	2	2	1.0623	NA	NA	1.0092	NA	0.46111	1.1522	-0.0871912	NA	NA	-0.0132121	NA	1.11682	-0.204391
IPI:IPI00002408.4;IPI:IPI00448515.1;IPI:IPI00924947.1	RNA polymerase II-associated protein 3;cDNA FLJ50185, weakly similar to Homo sapiens translocase of outer mitochondrial membrane 34 (TOMM34), mRNA	RPAP3	Isoform 1 of RNA polymerase II-associated protein 3;Isoform 2 of RNA polymerase II-associated protein 3;RNA polymerase II associated protein 3 isoform 3	Q9H6T3-1;Q9H6T3;Q9H6T3-2;B4DRW9	RPAP3_HUMAN;B4DRW9_HUMAN	25	0	0	0	0	41	4	4	5	3	3	5	0.83545	0.92912	0.82157	0.96196	0.752	1.066	1.1057	0.259375	0.106063	0.283545	0.0559512	0.411195	-0.0922074	-0.14496
IPI:IPI00514424.4;IPI:IPI00002412.1;IPI:IPI00514248.3;IPI:IPI00908718.1;IPI:IPI00514996.1	Palmitoyl-protein thioesterase 1;Palmitoyl-protein hydrolase 1;cDNA FLJ53673, highly similar to Palmitoyl-protein thioesterase 1 (EC 3.1.2.22);cDNA FLJ53679, highly similar to Palmitoyl-protein thioesterase 1 (EC 3.1.2.22)	PPT1;RP11-115D7.2-002;PPT;RP11-115D7.2-003	Palmitoyl-protein thioesterase 1;Palmitoyl-protein thioesterase 1;cDNA FLJ53673, highly similar to Palmitoyl-protein thioesterase 1;palmitoyl-protein thioesterase 1 isoform 2 precursor	Q5T0S6;P50897;Q6FGQ4;B4DWU3;Q5T0S4;B4DY24	Q5T0S6_HUMAN;PPT1_HUMAN;B4DWU3_HUMAN;B4DY24_HUMAN	12	0	0	1	0	23	9	2	15	5	10	19	1.1454	0.9627	0.91509	0.96864	0.79242	0.9344	1.123	-0.195852	0.0548418	0.128014	0.0459675	0.335663	0.0978878	-0.167358
IPI:IPI00002441.2;IPI:IPI00943850.1;IPI:IPI00893400.1;IPI:IPI00892674.1	Syndecan-1	SDC1;SDC	Syndecan-1	P18827	SDC1_HUMAN	3	4.15e-89	1	1	1	0	0	0	1	0	3	0	NA	NA	NA	NA	NA	1.7489	NA	NA	NA	NA	NA	NA	-0.806448	NA
IPI:IPI00002460.3;IPI:IPI00021771.1	Annexin A7;Annexin-7;Annexin VII;Synexin	ANXA7;ANX7;SNX;OK/SW-cl.95	Putative uncharacterized protein ANXA7;Isoform 2 of Annexin A7	P20073-1;P20073;B2R657;B2R7L2;B9ZVT2;Q53HM8;P20073-2;B4DHY4;B4DT77;B4DWU2	ANXA7_HUMAN	27	1.11e-270	0	0	0	31	41	6	31	7	15	25	1.0163	0.99059	0.82659	1.0415	0.95372	0.95471	1.0316	-0.0233263	0.01364	0.274756	-0.0586628	0.0683623	0.0668655	-0.0448837
IPI:IPI00002478.1;IPI:IPI00216762.1;IPI:IPI00216758.1;IPI:IPI00216760.1;IPI:IPI00514800.3	Endothelin-converting enzyme 1	ECE1	Isoform B of Endothelin-converting enzyme 1;Isoform D of Endothelin-converting enzyme 1;Isoform A of Endothelin-converting enzyme 1;Isoform C of Endothelin-converting enzyme 1	P42892-1;P42892;B4DKB2;P42892-4;B4E291;P42892-2;P42892-3;Q2Z2K8	ECE1_HUMAN	28	0	2	2	0	24	9	2	13	2	5	23	1.3906	1.3806	1.3202	1.4084	1.608	1.8943	1.0818	-0.475707	-0.465295	-0.400757	-0.494057	-0.685267	-0.921665	-0.113434
IPI:IPI00002483.5	Zinc transporter 1;Solute carrier family 30 member 1	SLC30A1;ZNT1	Zinc transporter 1	Q9Y6M5;Q96KD7	ZNT1_HUMAN	11	0	0	0	0	25	10	3	8	4	0	7	0.53963	0.67923	0.71747	1.4254	1.5155	NA	0.76831	0.889958	0.558028	0.47901	-0.511367	-0.599794	NA	0.38024
IPI:IPI00647389.1;IPI:IPI00027082.1;IPI:IPI00002495.1;IPI:IPI00397365.1	Epsin-1;EPS-15-interacting protein 1;EH domain-binding mitotic phosphoprotein	EPN1	epsin 1 isoform a;Isoform 2 of Epsin-1;Isoform 1 of Epsin-1;Isoform 3 of Epsin-1	Q9Y6I3-2;Q9Y6I3;Q9Y6I3-1;Q9Y6I3-3;B4DU91	EPN1_HUMAN	12	8.53e-278	0	0	0	8	2	0	1	2	1	4	0.95773	0.94501	NA	NA	0.953	NA	1.1097	0.0623091	0.0815985	NA	NA	0.0694519	NA	-0.15017
IPI:IPI00002506.1;IPI:IPI00909046.1;IPI:IPI00909749.1	Dolichyl-phosphate beta-glucosyltransferase;Asparagine-linked glycosylation protein 5;cDNA FLJ54134, highly similar to Dolichyl-phosphate beta-glucosyltransferase (EC 2.4.1.117);cDNA FLJ56758, highly similar to Dolichyl-phosphate beta-glucosyltransferase (EC 2.4.1.117)	ALG5;HSPC149	Dolichyl-phosphate beta-glucosyltransferase;dolichyl-phosphate beta-glucosyltransferase isoform 2;cDNA FLJ56758, highly similar to Dolichyl-phosphate beta-glucosyltransferase	Q9Y673;Q5TBA6;Q9HC03;B4DR37;B4DR67	ALG5_HUMAN;B4DR37_HUMAN;B4DR67_HUMAN	18	1.08e-90	0	0	0	17	1	0	8	1	0	2	0.94028	NA	NA	1.0751	NA	NA	1.022	0.0888377	NA	NA	-0.104471	NA	NA	-0.0313952
IPI:IPI00002519.1;IPI:IPI00220668.1;IPI:IPI00793862.1;IPI:IPI00220669.1;IPI:IPI00909750.1;IPI:IPI00796912.1;IPI:IPI00791841.1;IPI:IPI00008665.1	Serine hydroxymethyltransferase, cytosolic;Glycine hydroxymethyltransferase;Putative uncharacterized protein SHMT1;cDNA FLJ60988, highly similar to Serine hydroxymethyltransferase, cytosolic (EC 2.1.2.1)	SHMT1	Isoform 1 of Serine hydroxymethyltransferase, cytosolic;Isoform 2 of Serine hydroxymethyltransferase, cytosolic;Serine hydroxymethyltransferase;Isoform 3 of Serine hydroxymethyltransferase, cytosolic;cDNA FLJ60988, highly similar to Serine hydroxymethyltra	P34896-1;P34896;Q53ET7;Q96HY0;P34896-2;A8MYA6;P34896-3;B4DPM9;Q9UMC9;B4DZB5	GLYC_HUMAN;A8MYA6_HUMAN;B4DZB5_HUMAN	18	0	1	0	0	11	14	4	6	2	1	8	1.1742	0.99417	1.1753	1.1487	0.91467	NA	1.0206	-0.231678	0.00843553	-0.233029	-0.200002	0.128677	NA	-0.0294175
IPI:IPI00002520.1;IPI:IPI00794572.2;IPI:IPI00748411.2;IPI:IPI00909681.1;IPI:IPI00908824.1;IPI:IPI00794549.1;IPI:IPI00794060.1;IPI:IPI00789370.2;IPI:IPI00797816.1;IPI:IPI00797146.1;IPI:IPI00795816.1;IPI:IPI00795324.1;IPI:IPI00940666.1;IPI:IPI00797074.1	Serine hydroxymethyltransferase, mitochondrial;Glycine hydroxymethyltransferase;Serine hydroxymethyltransferase;cDNA FLJ58585, highly similar to Serine hydroxymethyltransferase, mitochondrial (EC 2.1.2.1);Serine hydroxymethyltransferase 2 (Mitochondrial), isoform CRA_h	SHMT2;hCG_41231	Serine hydroxymethyltransferase, mitochondrial;Serine hydroxymethyltransferase;Serine hydroxymethyltransferase;Serine hydroxymethyltransferase;Serine hydroxymethyltransferase;Serine hydroxymethyltransferase 2 (Mitochondrial), isoform CRA_h	P34897;B4DJQ3;B7Z9F1;Q53ET4;Q5HYG8;Q8N1A5;B4DP88;B4E1G2;B4DWA7;Q5BJF5;B4DW25;B4DJ63;B4DLV4	GLYM_HUMAN;B4DP88_HUMAN;B4DWA7_HUMAN;B4DW25_HUMAN;B4DJ63_HUMAN;B4DLV4_HUMAN	52	0	0	0	0	110	119	41	73	40	114	142	1.0522	0.97883	0.94535	0.95035	0.8368	0.93548	0.93349	-0.073409	0.0308698	0.0810795	0.0734692	0.257045	0.0962213	0.0992935
IPI:IPI00456008.1;IPI:IPI00002521.1;IPI:IPI00794158.1	ATP synthase-coupling factor 6, mitochondrial;Putative uncharacterized protein ATP5J	ATP5J;ATP5A;ATPM	ATP synthase, H+ transporting, mitochondrial F0 complex, subunit F6 isoform b precursor;ATP synthase-coupling factor 6, mitochondrial;Putative uncharacterized protein ATP5J	P18859;Q6IB54;Q6NZ59;A8MUH2	ATP5J_HUMAN;A8MUH2_HUMAN	8	4.14e-98	0	0	0	0	0	0	1	4	8	12	NA	NA	NA	NA	0.8556	0.82249	1.0022	NA	NA	NA	NA	0.224992	0.28193	-0.00317044
IPI:IPI00002523.2;IPI:IPI00181795.7;IPI:IPI00410254.3;IPI:IPI00640577.1;IPI:IPI00513967.1	Kynurenine--oxoglutarate transaminase 1;Kynurenine--oxoglutarate transaminase I;Kynurenine aminotransferase I;Glutamine--phenylpyruvate transaminase;Glutamine transaminase K;Cysteine-S-conjugate beta-lyase	CCBL1	Cysteine conjugate-beta lyase;Isoform 2 of Kynurenine--oxoglutarate transaminase 1	Q16773-1;Q16773;A8K563;B7Z4W5;Q16773-2;Q9UQN6;Q9UQN7	KAT1_HUMAN	4	6.35e-20	0	0	0	3	0	0	4	0	1	2	1.186	NA	NA	0.945	NA	NA	0.66474	-0.246104	NA	NA	0.0816138	NA	NA	0.589138
IPI:IPI00002525.3	Neudesin;Neuron-derived neurotrophic factor;Secreted protein of unknown function;Cell immortalization-related protein 2	NENF;CIR2;SPUF	Neudesin	Q9UMX5	NENF_HUMAN	9	1.36e-115	0	0	0	7	0	0	0	2	1	5	0.80709	NA	NA	NA	0.67288	NA	0.82671	0.309199	NA	NA	NA	0.571579	NA	0.274547
IPI:IPI00002535.2	FK506-binding protein 2;Peptidyl-prolyl cis-trans isomerase;13 kDa FKBP;FKBP-13	FKBP2;FKBP13	FK506-binding protein 2	P26885;Q53XJ5	FKBP2_HUMAN	17	3.95e-246	0	0	0	21	3	5	9	8	12	16	1.2254	1.0598	1.1748	1.3213	1.0704	1.0329	1.1689	-0.293253	-0.083792	-0.232415	-0.401958	-0.09815	-0.0467006	-0.225152
IPI:IPI00002538.1;IPI:IPI00478389.1;IPI:IPI00216647.1;IPI:IPI00216646.4;IPI:IPI00867720.1;IPI:IPI00936882.1;IPI:IPI00937072.1;IPI:IPI00749509.4;IPI:IPI00216877.1	3-phosphoinositide-dependent protein kinase 1;3-phosphoinositide dependent protein kinase-1 variant;Putative 3-phosphoinositide-dependent protein kinase 2	PDPK1;PDK1;PkB-like 1;PDPK2	Isoform 1 of 3-phosphoinositide-dependent protein kinase 1;61 kDa protein;Isoform 3 of 3-phosphoinositide-dependent protein kinase 1;Isoform 2 of 3-phosphoinositide-dependent protein kinase 1;3-phosphoinositide dependent protein kinase-1 variant (Fragment)	O15530-1;O15530;Q53HJ9;O15530-3;O15530-2;Q59EH6;Q9UPJ8;Q6A1A2	PDPK1_HUMAN;Q59EH6_HUMAN;PDPK2_HUMAN	3	1.1e-41	0	6	1	1	2	0	2	0	0	0	NA	1.2446	NA	0.61381	NA	NA	NA	NA	-0.315682	NA	0.704136	NA	NA	NA
IPI:IPI00002549.1;IPI:IPI00375832.1;IPI:IPI00739363.3	Anaphase-promoting complex subunit 2;Cyclosome subunit 2	ANAPC2;APC2;KIAA1406	Isoform 1 of Anaphase-promoting complex subunit 2;Isoform 2 of Anaphase-promoting complex subunit 2;similar to anaphase-promoting complex subunit 2	Q9UJX6-1;Q9UJX6;B4DGH7;Q9UJX6-2;B4DJR9	ANC2_HUMAN	14	7.68e-98	0	0	0	6	0	0	6	1	1	3	1.0741	NA	NA	1.061	NA	NA	0.99439	-0.103128	NA	NA	-0.0854247	NA	NA	0.00811631
IPI:IPI00002551.4;IPI:IPI00419201.4	Anaphase-promoting complex subunit 4;Cyclosome subunit 4	ANAPC4;APC4	Isoform 1 of Anaphase-promoting complex subunit 4;Isoform 2 of Anaphase-promoting complex subunit 4	Q9UJX5-1;Q9UJX5;B3KN47;Q9UJX5-2	APC4_HUMAN	13	1.14e-215	0	0	0	11	1	0	4	0	2	4	0.99721	NA	NA	1.1042	NA	0.75483	1.0047	0.00403074	NA	NA	-0.143002	NA	0.405776	-0.00676478
IPI:IPI00002557.1;IPI:IPI00877609.1;IPI:IPI00941186.1;IPI:IPI00926962.3	Coatomer subunit gamma-2;Gamma-2-coat protein	COPG2	Coatomer subunit gamma-2	Q9UBF2;B3KND4;Q2NLA0;Q9H9B7;Q9NSM7;Q9NUP3	COPG2_HUMAN	33	0	0	0	0	19	4	3	6	2	3	18	1.0213	0.80044	0.91194	1.0538	1.1146	0.86111	0.99053	-0.0304067	0.321135	0.132989	-0.0756011	-0.156526	0.215731	0.0137274
IPI:IPI00002560.1	Numb-like protein	NUMBL	Numb-like protein	Q9Y6R0;A8K033;B7Z5W0;Q9Y4I7	NUMBL_HUMAN	6	3.29e-28	2	1	0	1	1	0	2	1	0	0	NA	NA	NA	1.7159	NA	NA	NA	NA	NA	NA	-0.778965	NA	NA	NA
IPI:IPI00002564.3;IPI:IPI00911037.2;IPI:IPI00880055.1;IPI:IPI00879881.1	DNA repair protein XRCC1;X-ray repair cross-complementing protein 1;cDNA FLJ56491, highly similar to DNA-repair protein XRCC1	XRCC1	DNA repair protein XRCC1;cDNA FLJ56491, highly similar to DNA-repair protein XRCC1	P18887;B2RCY5;B4DTD3;Q59HH7;Q6IBS4;B4DEB2	XRCC1_HUMAN;B4DEB2_HUMAN	11	6.47e-150	0	0	0	10	0	1	2	0	0	1	0.92872	NA	NA	0.67411	NA	NA	NA	0.106684	NA	NA	0.568944	NA	NA	NA
IPI:IPI00002569.3	Eukaryotic translation initiation factor 4E-binding protein 1;Phosphorylated heat- and acid-stable protein regulated by insulin 1	EIF4EBP1	Eukaryotic translation initiation factor 4E-binding protein 1	Q13541;B2R502	4EBP1_HUMAN	3	0.00090577	0	0	0	1	0	2	0	1	0	0	NA	NA	0.84421	NA	NA	NA	NA	NA	NA	0.244326	NA	NA	NA	NA
IPI:IPI00002580.2	Phosphatidylinositol-4-phosphate 3-kinase C2 domain-containing alpha polypeptide;Phosphoinositide 3-Kinase-C2-alpha;PtdIns-3-kinase C2 alpha	PIK3C2A	Phosphatidylinositol-4-phosphate 3-kinase C2 domain-containing alpha polypeptide	O00443;B0LPH2;B4DG55;B4DRX6;B4E2G4	P3C2A_HUMAN	26	9.76e-126	2	0	0	14	1	5	6	0	1	3	0.86887	NA	0.84408	1.0024	NA	NA	1.1652	0.202788	NA	0.244548	-0.00345832	NA	NA	-0.220578
IPI:IPI00871903.1;IPI:IPI00002624.1;IPI:IPI00382756.1;IPI:IPI00921981.1	Putative uncharacterized protein PLRG1;Pleiotropic regulator 1	PLRG1	Putative uncharacterized protein PLRG1;Isoform 1 of Pleiotropic regulator 1;Isoform 2 of Pleiotropic regulator 1	A8MW61;O43660-1;O43660;B3KMK4;O43660-2	A8MW61_HUMAN;PLRG1_HUMAN	23	0	0	0	0	22	6	2	6	1	3	2	0.93536	0.86726	0.89138	1.1348	NA	0.95506	0.94719	0.0964064	0.205464	0.165888	-0.182438	NA	0.0663367	0.0782742
IPI:IPI00917072.1;IPI:IPI00853263.1;IPI:IPI00221207.1;IPI:IPI00220774.1;IPI:IPI00002644.1;IPI:IPI00009415.1;IPI:IPI00916620.1;IPI:IPI00853329.1;IPI:IPI00916376.1;IPI:IPI00916252.1;IPI:IPI00853111.1;IPI:IPI00853529.1;IPI:IPI00719505.2;IPI:IPI00916134.1;IPI:IPI00916779.1	RAB, member of RAS oncogene family-like 2A;Putative uncharacterized protein RABL2A;Rab-like protein 2A;Rab-like protein 2B;Putative uncharacterized protein RABL2B	RABL2A;RP11-395L14.2-013;RABL2B;RP11-395L14.2-004;RP11-395L14.2-010;RP11-395L14.2-008	Putative uncharacterized protein RABL2A;RAB, member of RAS oncogene family-like 2B isoform 3;Isoform 2 of Rab-like protein 2A;Isoform 2 of Rab-like protein 2B;Isoform 1 of Rab-like protein 2A;Isoform 1 of Rab-like protein 2B;RAB, member of RAS oncogene fam	B7ZBD6;Q9UBK7-2;Q9UBK7;A0AUY0;Q6IC14;Q9UNT1-2;Q9UNT1;Q9UBK7-1;Q9UNT1-1;B7ZBD4;B7ZBD3;A8MXF6;B7ZBD5;Q2TAB6	B7ZBD6_HUMAN;RBL2A_HUMAN;RBL2B_HUMAN;B7ZBD4_HUMAN;B7ZBD3_HUMAN;A8MXF6_HUMAN;B7ZBD5_HUMAN	4	6.02e-09	0	0	0	3	0	0	1	0	0	0	0.68182	NA	NA	NA	NA	NA	NA	0.552537	NA	NA	NA	NA	NA	NA
IPI:IPI00170862.1;IPI:IPI00002646.1;IPI:IPI00553080.1	Protein UXT;Ubiquitously expressed transcript protein;Androgen receptor trapped clone 27 protein;Ubiquitously-expressed transcript	UXT;HSPC024;RP1-212G6.2-003	ubiquitously-expressed transcript isoform 1;Protein UXT;Ubiquitously-expressed transcript	Q9UBK9;B2R561;B1AJQ0	UXT_HUMAN;B1AJQ0_HUMAN	5	1.01e-99	0	0	0	7	0	0	4	1	1	0	0.82873	NA	NA	1.0157	NA	NA	NA	0.271026	NA	NA	-0.0224743	NA	NA	NA
IPI:IPI00002745.1;IPI:IPI00448792.2	Cathepsin Z;Cathepsin X;Cathepsin P;Putative uncharacterized protein CTSZ	CTSZ	Cathepsin Z;Putative uncharacterized protein CTSZ	Q9UBR2;B2RC40;Q5U000;B9ZVX6	CATZ_HUMAN;B9ZVX6_HUMAN	7	1.05e-52	0	0	0	6	9	6	6	5	2	3	1.2057	0.76391	0.63386	1.0622	0.76104	1.005	1.3322	-0.269871	0.388525	0.657764	-0.0870554	0.393956	-0.0071955	-0.413811
IPI:IPI00002790.3;IPI:IPI00555723.1	Protein sel-1 homolog 1;Suppressor of lin-12-like protein 1	SEL1L;TSA305;UNQ128/PRO1063	Isoform 1 of Protein sel-1 homolog 1	Q9UBV2-1;Q9UBV2;Q3ZCU6	SE1L1_HUMAN	13	0	0	0	1	3	0	1	7	0	0	2	1.2087	NA	NA	1.154	NA	NA	1.0677	-0.273456	NA	NA	-0.206643	NA	NA	-0.0945063
IPI:IPI00412672.1;IPI:IPI00002803.6	Serine/threonine-protein kinase N1;Protein kinase C-like 1;Protein-kinase C-related kinase 1;Protein kinase C-like PKN;Serine-threonine protein kinase N;Protein kinase PKN-alpha	PKN1;PKN;PRK1;PRKCL1	Isoform 2 of Serine/threonine-protein kinase N1;Isoform 1 of Serine/threonine-protein kinase N1	Q16512-2;Q16512;Q16512-1;Q15523;Q504U4	PKN1_HUMAN	13	8.88e-30	0	0	0	4	5	0	1	0	2	3	0.83579	0.88721	NA	NA	NA	0.73652	1.0935	0.258788	0.172652	NA	NA	NA	0.441203	-0.128953
IPI:IPI00002804.1;IPI:IPI00514041.1;IPI:IPI00005990.1;IPI:IPI00514557.3;IPI:IPI00745366.2	Serine/threonine-protein kinase N2;Protein kinase C-like 2;Protein-kinase C-related kinase 2;Protein kinase N2;Protein kinase N2, isoform CRA_b	PKN2;PRK2;PRKCL2;RP5-905H16.1-002;hCG_23733	Serine/threonine-protein kinase N2;Protein kinase N2, isoform CRA_b	Q16513;B4DQ21;B4DTP5;B4DVG1;Q08AF4;Q6P5W9;B1AL79	PKN2_HUMAN;B1AL79_HUMAN	40	0	0	0	0	39	11	5	15	8	2	0	0.75	0.81852	0.81875	1.3649	1.336	0.82937	NA	0.415037	0.28891	0.288505	-0.448795	-0.41792	0.269912	NA
IPI:IPI00002824.7;IPI:IPI00793531.1;IPI:IPI00792951.1;IPI:IPI00791139.1;IPI:IPI00794630.1	Cysteine and glycine-rich protein 2;Smooth muscle cell LIM protein;LIM domain only protein 5	CSRP2;LMO5;SMLIM	Cysteine and glycine-rich protein 2;18 kDa protein;16 kDa protein	Q16527	CSRP2_HUMAN	14	0	0	0	0	17	6	3	5	9	10	6	1.4401	0.68694	0.80422	1.4549	0.75917	0.74766	0.88839	-0.526169	0.541744	0.314338	-0.54092	0.397505	0.419546	0.170735
IPI:IPI00002853.1;IPI:IPI00556528.2	Serine/threonine-protein phosphatase 2A 56 kDa regulatory subunit epsilon isoform;PP2A, B subunit, B' epsilon isoform;PP2A, B subunit, B56 epsilon isoform;PP2A, B subunit, PR61 epsilon isoform;PP2A, B subunit, R5 epsilon isoform	PPP2R5E	Serine/threonine-protein phosphatase 2A 56 kDa regulatory subunit epsilon isoform;Serine/threonine-protein phosphatase 2A 56 kDa regulatory subunit epsilon isoform	Q16537;B7Z5X1;B7Z7C0;B7ZAW5;B7ZKK8;B7ZKK9;Q58EX4;Q86XZ2;B5BTZ7;Q562F2;Q59EK0	2A5E_HUMAN;B5BTZ7_HUMAN	11	1.07e-217	0	0	0	12	9	1	7	1	2	5	0.85283	0.96054	NA	0.88318	NA	0.79214	1.0265	0.22967	0.0580824	NA	0.179221	NA	0.336173	-0.0377336
IPI:IPI00002857.2;IPI:IPI00221142.3;IPI:IPI00221143.3	Mitogen-activated protein kinase 14;Mitogen-activated protein kinase p38 alpha;Cytokine suppressive anti-inflammatory drug-binding protein;MAX-interacting protein 2;MAP kinase MXI2;SAPK2A	MAPK14;CSBP;CSBP1;CSBP2;CSPB1;MXI2	Isoform CSBP2 of Mitogen-activated protein kinase 14;Isoform Mxi2 of Mitogen-activated protein kinase 14;Isoform Exip of Mitogen-activated protein kinase 14	Q16539-1;Q16539;B4E0K5;Q16539-3;B5TY32;B5TY33;Q15454;Q16539-4	MK14_HUMAN	19	9.08e-257	0	0	1	17	8	3	10	5	5	18	0.74664	1.0982	0.83617	1.2209	1.3128	0.97112	0.97698	0.421515	-0.135141	0.258132	-0.287945	-0.392647	0.0422785	0.0335991
IPI:IPI00002879.5	Nucleolar protein 66	NO66;C14orf169	Nucleolar protein 66	Q9H6W3;B4DT02	NO66_HUMAN	6	6.52e-15	0	0	0	2	0	0	2	1	0	1	1.1506	NA	NA	1.3468	NA	NA	NA	-0.202386	NA	NA	-0.429536	NA	NA	NA
IPI:IPI00002894.2;IPI:IPI00655631.1;IPI:IPI00556021.3;REV_IPI:IPI00166638.3	DNA polymerase delta catalytic subunit;DNA polymerase subunit delta p125;DNA polymerase	POLD1;POLD	DNA polymerase delta catalytic subunit;DNA polymerase;DNA polymerase (Fragment)	P28340;Q308M6;Q59FA0	DPOD1_HUMAN;Q308M6_HUMAN;Q59FA0_HUMAN	53	0	0	0	0	59	18	7	37	17	16	25	1.3685	1.2541	1.2777	1.0974	0.93432	1.0203	1.1259	-0.452595	-0.326652	-0.353549	-0.134089	0.0980113	-0.0289934	-0.171079
IPI:IPI00002895.1;IPI:IPI00792286.1;IPI:IPI00789935.1	Transcription elongation factor SPT4;DRB sensitivity-inducing factor small subunit;DSIF p14	SUPT4H1;SPT4H;SUPT4H	Transcription elongation factor SPT4;7 kDa protein	P63272;B2R4X8	SPT4H_HUMAN	7	4.38e-48	0	0	2	7	2	1	2	6	2	3	0.80944	0.88751	NA	0.91252	0.86757	0.89115	0.87751	0.305004	0.172165	NA	0.132072	0.204948	0.16626	0.188513
IPI:IPI00002901.5;IPI:IPI00556114.1;IPI:IPI00844019.1;IPI:IPI00385455.3;IPI:IPI00647431.6;IPI:IPI00412347.4;IPI:IPI00216204.4;IPI:IPI00410573.3;IPI:IPI00879254.1;IPI:IPI00792637.1	Transcriptional enhancer factor TEF-1;TEA domain family member 1;Protein GT-IIC;Transcription factor 13;NTEF-1;TEA domain family member 1 variant;TEAD1 protein	TEAD1;TCF13;TEF1	Transcriptional enhancer factor TEF-1;TEA domain family member 1 variant (Fragment);TEAD1 protein	P28347;Q59EF3;A4FUP2	TEAD1_HUMAN;Q59EF3_HUMAN;A4FUP2_HUMAN	6	2.98e-42	0	3	3	1	0	0	3	0	0	0	NA	NA	NA	0.81184	NA	NA	NA	NA	NA	NA	0.300733	NA	NA	NA
IPI:IPI00002902.5	Nucleolar protein 9	NOL9	Nucleolar protein 9	Q5SY16	NOL9_HUMAN	22	0	2	7	1	30	0	2	12	0	0	14	0.77989	NA	0.95235	0.86102	NA	NA	0.8764	0.358657	NA	0.0704362	0.215881	NA	NA	0.190339
IPI:IPI00002922.5;IPI:IPI00922336.1;IPI:IPI00925198.1;IPI:IPI00792325.1;IPI:IPI00926545.1;IPI:IPI00926848.1;IPI:IPI00926594.1;IPI:IPI00927791.1;IPI:IPI00927546.1;IPI:IPI00927137.1;IPI:IPI00924550.1;IPI:IPI00924818.1;IPI:IPI00926628.1	F-box-like/WD repeat-containing protein TBL1XR1;Transducin beta-like 1X-related protein 1;Nuclear receptor corepressor/HDAC3 complex subunit TBLR1;TBL1-related protein 1;cDNA FLJ55712, highly similar to F-box-like/WD repeat protein TBL1XR1	TBL1XR1;IRA1;TBLR1	F-box-like/WD repeat-containing protein TBL1XR1;cDNA FLJ55712, highly similar to F-box-like/WD repeat protein TBL1XR1	Q9BZK7;B7Z475	TBL1R_HUMAN;B7Z475_HUMAN	22	0	1	0	2	25	12	0	21	1	2	12	1.012	1.0354	NA	1.1437	NA	0.97431	0.94363	-0.0172093	-0.0501882	NA	-0.193709	NA	0.0375472	0.0837068
IPI:IPI00002926.4;IPI:IPI00789800.1	Vacuolar protein sorting-associated protein 37B;ESCRT-I complex subunit VPS37B	VPS37B	Vacuolar protein sorting-associated protein 37B	Q9H9H4	VP37B_HUMAN	5	6.25e-174	3	1	0	3	0	1	4	0	0	0	0.89885	NA	NA	1.2491	NA	NA	NA	0.153848	NA	NA	-0.320889	NA	NA	NA
IPI:IPI00002966.2;IPI:IPI00031022.2	Heat shock 70 kDa protein 4;Heat shock 70-related protein APG-2;HSP70RY	HSPA4;APG2	Heat shock 70 kDa protein 4	P34932;B0AZS1;B0AZT0;B0AZU6;B4DH02;B4DIZ3;B4DN48;B4DSE8;B4DT47;B4DUS3;B4E0H6;B4E354;O14992;Q59GF8;Q7KYN0	HSP74_HUMAN	86	0	0	0	0	152	197	135	160	71	230	296	0.84106	0.88756	0.90469	0.9006	0.89705	0.89247	0.90625	0.249719	0.172083	0.144505	0.151042	0.15674	0.164124	0.142019
IPI:IPI00002968.1	Molybdenum cofactor synthesis protein 2A;Molybdenum cofactor synthesis protein 2 small subunit;Molybdopterin-synthase small subunit;MOCO1-A	MOCS2;MOCO1	Molybdenum cofactor synthesis protein 2A	O96033	MOC2A_HUMAN	7	1.32e-11	1	0	0	4	0	0	2	4	0	5	0.87236	NA	NA	1.0242	1.0262	NA	0.97707	0.197004	NA	NA	-0.0344975	-0.0373119	NA	0.0334662
IPI:IPI00003004.1;IPI:IPI00795087.1;IPI:IPI00027826.6	Mitochondrial glutamate carrier 1;Glutamate/H(+) symporter 1;Solute carrier family 25 member 22	SLC25A22;GC1	Mitochondrial glutamate carrier 1	Q9H936	GHC1_HUMAN	17	0	1	2	0	17	9	3	10	6	3	4	0.98486	0.85706	0.84286	0.61911	0.87659	0.81878	0.86131	0.0220094	0.222532	0.246635	0.691732	0.190026	0.288452	0.215396
IPI:IPI00741970.1;IPI:IPI00003016.4;IPI:IPI00909427.1;IPI:IPI00454908.3;IPI:IPI00887480.1;IPI:IPI00888357.1;IPI:IPI00888525.1	Zinedin variant;Striatin-4;Zinedin	STRN4;ZIN	zinedin isoform 2;Striatin-4	Q59GV6;Q9NRL3;B3KPF6;B4DMU7	Q59GV6_HUMAN;STRN4_HUMAN	12	9.17e-83	0	0	0	6	1	1	1	0	0	1	0.92569	NA	NA	NA	NA	NA	NA	0.111399	NA	NA	NA	NA	NA	NA
IPI:IPI00003027.1	Gem-associated protein 7;SIP3	GEMIN7	Gem-associated protein 7	Q9H840;Q6IA34	GEMI7_HUMAN	7	1.99e-187	0	1	0	5	2	3	1	3	1	2	1.011	0.99792	0.95906	NA	1.088	NA	0.95051	-0.015783	0.00300393	0.060307	NA	-0.121679	NA	0.0732263
IPI:IPI00003031.3;IPI:IPI00551022.3;IPI:IPI00442223.2	Isochorismatase domain-containing protein 2, mitochondrial;Isochorismatase domain containing 2, isoform CRA_a;cDNA FLJ16326 fis, clone STOMA2004893, moderately similar to Isochorismatase domain-containing protein 2, mitochondrial	ISOC2;hCG_38648	Isoform 2 of Isochorismatase domain-containing protein 2, mitochondrial;Isoform 1 of Isochorismatase domain-containing protein 2, mitochondrial;isochorismatase domain containing 2 isoform 3	Q96AB3-2;Q96AB3;Q96AB3-1;Q6ZN91	ISOC2_HUMAN;Q6ZN91_HUMAN	10	3.71e-223	0	0	0	4	0	2	4	4	5	5	1.3603	NA	1.1948	1.1938	1.0448	1.0646	1.2082	-0.443925	NA	-0.256769	-0.255561	-0.0632268	-0.0903115	-0.272859
IPI:IPI00477494.2;IPI:IPI00003084.1	Dr1-associated corepressor;Dr1-associated protein 1;Negative co-factor 2-alpha	DRAP1	Isoform 2 of Dr1-associated corepressor;Isoform 1 of Dr1-associated corepressor	Q14919-2;Q14919;Q14919-1	NC2A_HUMAN	7	1.05e-94	0	0	0	11	0	0	14	7	2	7	0.96087	NA	NA	0.99604	1.0586	0.71132	1.0819	0.0575868	NA	NA	0.00572441	-0.0821576	0.491429	-0.113567
IPI:IPI00003128.1;IPI:IPI00182373.2;IPI:IPI00894468.1;IPI:IPI00657713.1;IPI:IPI00852618.1;IPI:IPI00853118.1;IPI:IPI00657829.1;IPI:IPI00657802.1;IPI:IPI00852922.1;IPI:IPI00852962.1;IPI:IPI00927141.1;IPI:IPI00852761.1	Prolyl 4-hydroxylase subunit alpha-2;4-PH alpha-2;Procollagen-proline,2-oxoglutarate-4-dioxygenase subunit alpha-2	P4HA2;UNQ290/PRO330	Isoform IIb of Prolyl 4-hydroxylase subunit alpha-2;Isoform IIa of Prolyl 4-hydroxylase subunit alpha-2	O15460-1;O15460;Q5HYD8;O15460-2;Q05DA4	P4HA2_HUMAN	24	0	0	0	1	40	19	3	16	3	0	4	0.99598	0.92942	0.9093	1.3157	1.1283	NA	0.97923	0.00581132	0.105597	0.137172	-0.395831	-0.174151	NA	0.0302803
IPI:IPI00003168.1;IPI:IPI00796213.2;IPI:IPI00942171.1;IPI:IPI00789576.1;IPI:IPI00795423.1;IPI:IPI00788900.1;IPI:IPI00445190.1;IPI:IPI00789022.1;IPI:IPI00798249.1;IPI:IPI00796690.1	Phosphoribosyl pyrophosphate synthetase-associated protein 2;41 kDa phosphoribosypyrophosphate synthetase-associated protein;Putative uncharacterized protein;cDNA FLJ52829, highly similar to Phosphoribosyl pyrophosphatesynthetase-associated protein 2	PRPSAP2	Phosphoribosyl pyrophosphate synthetase-associated protein 2;Putative uncharacterized protein;cDNA FLJ52829, highly similar to Phosphoribosyl pyrophosphatesynthetase-associated protein 2;27 kDa protein	O60256;B2R7R5;B7ZKZ1;B4E1M8;B4E329	KPRB_HUMAN;B7ZKZ1_HUMAN;B4E1M8_HUMAN	18	1.3e-241	0	0	0	31	23	12	44	2	6	7	0.89035	0.83261	0.78561	0.91415	0.77441	0.80468	0.91831	0.167556	0.264287	0.348115	0.129497	0.368831	0.313513	0.122947
IPI:IPI00003217.3;IPI:IPI00514549.1;IPI:IPI00908513.1	Proteasome subunit beta type-7;Proteasome subunit Z;Macropain chain Z;Multicatalytic endopeptidase complex chain Z	PSMB7	Proteasome subunit beta type-7	Q99436;B2RAQ9;Q5TBG6;Q6IBT1;Q86U62	PSB7_HUMAN	13	1.03e-178	0	0	0	17	2	0	18	6	22	32	1.0779	0.4251	NA	1.0905	1.0232	0.94499	1.0585	-0.108223	1.23413	NA	-0.12499	-0.0330882	0.081629	-0.0820213
IPI:IPI00003269.1;IPI:IPI00739998.1;IPI:IPI00937146.1;IPI:IPI00742077.1	Beta-actin-like protein 2;Kappa-actin	ACTBL2	Beta-actin-like protein 2	Q562R1;B2RPJ1	ACTBL_HUMAN	21	0	0	1	1	0	17	8	1	10	13	12	NA	0.92858	1.0693	NA	1.1798	1.0908	0.9146	NA	0.106902	-0.0966667	NA	-0.238542	-0.125387	0.128787
IPI:IPI00003309.4;IPI:IPI00927876.1;IPI:IPI00927044.1;IPI:IPI00924545.1;IPI:IPI00927637.1;IPI:IPI00790361.1;IPI:IPI00791019.1;IPI:IPI00791273.1	DNA-directed RNA polymerases I, II, and III subunit RPABC3;DNA-directed RNA polymerase II subunit H;DNA-directed RNA polymerases I, II, and III 17.1 kDa polypeptide;RPB17;hRPB8	POLR2H	DNA-directed RNA polymerases I, II, and III subunit RPABC3;17 kDa protein;20 kDa protein;13 kDa protein;14 kDa protein	P52434	RPAB3_HUMAN	10	0	1	0	0	11	0	1	16	0	3	17	0.89635	NA	NA	1.0519	NA	1.1665	0.94082	0.157866	NA	NA	-0.0729976	NA	-0.222186	0.0880094
IPI:IPI00003311.1	DNA-directed RNA polymerases I, II, and III subunit RPABC5;DNA-directed RNA polymerase III subunit L;RPB10;DNA-directed RNA polymerase II 7.6 kDa polypeptide;RPB7.6	POLR2L	DNA-directed RNA polymerases I, II, and III subunit RPABC5	P62875;Q6FHX3	RPAB5_HUMAN	4	2.41e-37	0	0	0	2	1	0	3	3	4	13	1.0844	NA	NA	0.95112	1.1667	1.2019	1.0117	-0.116897	NA	NA	0.0723007	-0.222434	-0.265317	-0.0167815
IPI:IPI00003318.1;IPI:IPI00063244.1	Zinc finger HIT domain-containing protein 2	ZNHIT2;C11orf5	Zinc finger HIT domain-containing protein 2	Q9UHR6;A0PJH8;Q53FD1;Q53FF6	ZNHI2_HUMAN	8	5.46e-101	0	0	0	2	3	0	9	0	1	0	0.73603	0.93872	NA	0.86137	NA	NA	NA	0.442164	0.0912332	NA	0.215295	NA	NA	NA
IPI:IPI00003320.1	UPF0197 transmembrane protein C11orf10	C11orf10;HSPC005	UPF0197 transmembrane protein C11orf10	P61165;A8K6L8	CK010_HUMAN	1	2.65e-13	0	0	0	5	0	3	0	4	2	4	0.90452	NA	0.97183	NA	0.86662	0.94057	0.95931	0.144776	NA	0.0412241	NA	0.206529	0.0883928	0.059931
IPI:IPI00003326.4;IPI:IPI00908403.1;IPI:IPI00847722.1	ADP-ribosylation factor-like protein 2;cDNA FLJ58989, moderately similar to ADP-ribosylation factor-like protein 2	ARL2	ADP-ribosylation factor-like protein 2;cDNA FLJ58989, moderately similar to ADP-ribosylation factor-like protein 2;Similar to ADP-ribosylation factor-like protein 2	P36404;Q53YD8;B4DGG0	ARL2_HUMAN;B4DGG0_HUMAN	13	0	0	0	0	14	0	0	9	7	6	14	1.0706	NA	NA	1.0629	0.99248	1.0191	1.0888	-0.0984196	NA	NA	-0.0880059	0.0108901	-0.0272956	-0.122739
IPI:IPI00003327.1	ADP-ribosylation factor-like protein 3	ARL3;ARFL3	ADP-ribosylation factor-like protein 3	P36405	ARL3_HUMAN	14	0	0	1	0	18	0	1	18	10	6	17	1.0326	NA	NA	1.1148	0.91768	0.77542	1.0048	-0.0462815	NA	NA	-0.156785	0.123937	0.36695	-0.00690837
IPI:IPI00003348.3;IPI:IPI00925530.1;IPI:IPI00790302.1;IPI:IPI00790896.1;IPI:IPI00797969.1;IPI:IPI00924758.1;IPI:IPI00029143.1;IPI:IPI00386304.2	Guanine nucleotide-binding protein G(I)/G(S)/G(T) subunit beta-2;Transducin beta chain 2;G protein subunit beta-2;cDNA FLJ32188 fis, clone PLACE6002056, highly similar to Guanine nucleotide-binding protein G(I)/G(S)/G(T) subunit beta 2	GNB2	Guanine nucleotide-binding protein G(I)/G(S)/G(T) subunit beta-2;32 kDa protein;28 kDa protein;26 kDa protein;17 kDa protein;cDNA FLJ32188 fis, clone PLACE6002056, highly similar to Guanine nucleotide-binding protein G(I)/G(S)/G(T) subunit beta 2	P62879;Q6FHM2;B3KPU1	GBB2_HUMAN;B3KPU1_HUMAN	22	0	0	0	0	16	14	7	14	5	15	32	1.0869	1.0933	1.1799	0.95262	1.0043	1.0332	1.1086	-0.120219	-0.128689	-0.238665	0.0700273	-0.00619029	-0.0471195	-0.148739
IPI:IPI00003362.2	78 kDa glucose-regulated protein;GRP 78;Heat shock 70 kDa protein 5;Immunoglobulin heavy chain-binding protein;Endoplasmic reticulum lumenal Ca(2+)-binding protein grp78	HSPA5;GRP78	HSPA5 protein	P11021;B0QZ61;B4DEF7;Q2KHP4	GRP78_HUMAN	76	0	3	1	0	259	334	167	120	137	374	425	1.0059	0.95103	1.0648	1.0469	1.0461	0.99853	0.84078	-0.00848689	0.0724372	-0.0905825	-0.0661236	-0.0650208	0.00212232	0.2502
IPI:IPI00003369.1;IPI:IPI00925873.1;IPI:IPI00794842.1	LIM domain-containing protein 1	LIMD1	LIM domain-containing protein 1;66 kDa protein;63 kDa protein	Q9UGP4	LIMD1_HUMAN	9	7.43e-66	1	1	1	4	0	0	0	0	0	0	0.90145	NA	NA	NA	NA	NA	NA	0.149681	NA	NA	NA	NA	NA	NA
IPI:IPI00003377.1;IPI:IPI00916448.1;IPI:IPI00939530.1;IPI:IPI00744364.3;IPI:IPI00917346.1;IPI:IPI00215907.2;IPI:IPI00943308.1	Splicing factor, arginine/serine-rich 7;Splicing factor 9G8;cDNA FLJ60677, highly similar to Splicing factor, arginine/serine-rich 7	SFRS7	Isoform 1 of Splicing factor, arginine/serine-rich 7;27 kDa protein;Splicing factor, arginine/serine-rich 7, 35kDa, isoform CRA_a;cDNA FLJ59182, highly similar to Splicing factor, arginine/serine-rich 7;cDNA FLJ60677, highly similar to Splicing factor, arg	Q16629-1;Q16629;Q564D3;Q16629-2;A6NNE8;Q16629-3;B4DEK2;B4DLU6;Q8NB80	SFRS7_HUMAN;B4DLU6_HUMAN	17	2.25e-201	0	2	0	24	25	13	20	21	31	44	0.87413	0.86472	0.77969	1.0492	0.89651	0.9833	0.95398	0.19408	0.209695	0.359027	-0.0692897	0.157608	0.0242965	0.0679691
IPI:IPI00003386.3	RING-box protein 1;Regulator of cullins 1;RING finger protein 75;Protein ZYP	RBX1;RNF75;ROC1	RING-box protein 1	P62877;B2RDY1	RBX1_HUMAN	5	2.06e-230	0	0	0	7	0	0	0	7	1	0	1.0198	NA	NA	NA	0.96225	NA	NA	-0.0282862	NA	NA	NA	0.0555163	NA	NA
IPI:IPI00003389.1;IPI:IPI00908629.2;IPI:IPI00640352.1;IPI:IPI00011190.3	Mitochondrial ornithine transporter 1;Solute carrier family 25 member 15;cDNA FLJ51231, highly similar to Mitochondrial ornithine transporter 1	SLC25A15;ORNT1;SP1855	Mitochondrial ornithine transporter 1;cDNA FLJ51231, highly similar to Mitochondrial ornithine transporter 1	Q9Y619;B2R921;Q5VZD8;B4DL63	ORNT1_HUMAN;B4DL63_HUMAN	9	2.3e-26	0	1	0	2	0	0	8	0	0	3	1.6437	NA	NA	0.91495	NA	NA	0.95799	-0.716947	NA	NA	0.128235	NA	NA	0.0619175
IPI:IPI00003394.1;IPI:IPI00009597.1;IPI:IPI00219360.1;IPI:IPI00009598.1	Survival motor neuron protein;Component of gems 1;Gemin-1	SMN1;SMN;SMNT;SMN2;SMNC	Isoform SMN of Survival motor neuron protein;Isoform SMN-delta7 of Survival motor neuron protein;Isoform SMN-delta5 of Survival motor neuron protein;Isoform SMN-delta57 of Survival motor neuron protein	Q16637-1;Q16637;Q16637-3;Q16637-2;Q16637-4;B4DP61;Q9UNT8	SMN_HUMAN	9	1.62e-142	0	0	0	10	15	7	5	8	3	7	0.76656	0.84579	0.85202	1.0211	1.1244	1.0892	0.85404	0.383529	0.241629	0.231041	-0.0301242	-0.169155	-0.123269	0.227624
IPI:IPI00794221.1;IPI:IPI00003406.4;IPI:IPI00295624.5	Putative uncharacterized protein DBN1;Drebrin;Developmentally-regulated brain protein	DBN1;D0S117E	Putative uncharacterized protein DBN1;Isoform 1 of Drebrin;Isoform 2 of Drebrin	A8MV58;Q16643-1;Q16643;B3KSQ7;B7Z2Z0;Q16643-2	A8MV58_HUMAN;DREB_HUMAN	17	0	0	0	0	9	10	6	4	2	0	1	0.81876	0.9763	0.82464	1.5002	1.4703	NA	NA	0.288487	0.0346036	0.278164	-0.585155	-0.556111	NA	NA
IPI:IPI00003419.1;IPI:IPI00917641.1	Small acidic protein	SMAP;C11orf58	Small acidic protein;small acidic protein isoform b	O00193;B2RD28	SMAP_HUMAN	8	0	1	0	1	9	10	2	8	0	2	1	0.97726	1.1406	1.0724	1.0424	NA	1.127	NA	0.0331857	-0.189793	-0.100843	-0.059909	NA	-0.172488	NA
IPI:IPI00003420.1;IPI:IPI00916186.1;IPI:IPI00915767.1;IPI:IPI00903288.1;IPI:IPI00552652.1;IPI:IPI00640877.1	Microtubule-associated protein RP/EB family member 2;APC-binding protein EB2;End-binding protein 2;cDNA FLJ54006, highly similar to Microtubule-associated protein RP/EB family member 2;cDNA FLJ33626 fis, clone BRAMY2022160, highly similar to Microtubule-associated protein RP/EB family member 2	MAPRE2;RP1	Isoform 1 of Microtubule-associated protein RP/EB family member 2;microtubule-associated protein, RP/EB family, member 2 isoform 3;microtubule-associated protein, RP/EB family, member 2 isoform 2;cDNA FLJ33626 fis, clone BRAMY2022160, highly similar to Mic	Q15555-1;Q15555;B2RE21;B4DJV4;B7Z2L3;B3KR39;Q15555-2	MARE2_HUMAN;B4DJV4_HUMAN;B3KR39_HUMAN	16	9.5e-94	1	0	0	2	5	0	7	1	1	6	1.4657	1.4703	NA	0.98228	NA	NA	1.2062	-0.55159	-0.556111	NA	0.0257938	NA	NA	-0.270469
IPI:IPI00003438.2	DnaJ homolog subfamily C member 8;Splicing protein spf31	DNAJC8;SPF31;HSPC315;HSPC331	DnaJ homolog subfamily C member 8	O75937;B4DUU4	DNJC8_HUMAN	27	0	0	0	0	24	13	9	33	20	21	20	0.91794	0.83404	0.92467	0.98619	0.93121	0.87015	0.95017	0.123528	0.261812	0.11299	0.0200625	0.102822	0.200664	0.0737424
IPI:IPI00003443.3;IPI:IPI00217475.2;IPI:IPI00909417.1;IPI:IPI00217474.6;IPI:IPI00384836.2;IPI:IPI00940508.1;IPI:IPI00642094.1;IPI:IPI00643081.4	Gamma-interferon-inducible protein Ifi-16;Interferon-inducible myeloid differentiation transcriptional activator;IFI 16;cDNA FLJ61295, highly similar to Gamma-interferon-inducible protein Ifi-16	IFI16;IFNGIP1	Isoform 1 of Gamma-interferon-inducible protein Ifi-16;Isoform 3 of Gamma-interferon-inducible protein Ifi-16;cDNA FLJ61295, highly similar to Gamma-interferon-inducible protein Ifi-16;Gamma-interferon-inducible protein Ifi-16;Isoform 4 of Gamma-interferon	Q16666-1;Q16666;Q16666-3;B4DJT8;Q16666-2;Q16666-5	IF16_HUMAN;B4DJT8_HUMAN	22	6.05e-146	0	0	0	5	2	0	4	0	0	2	1.0903	0.2731	NA	1.3602	NA	NA	0.80357	-0.124725	1.8725	NA	-0.443819	NA	NA	0.315504
IPI:IPI00003479.3;IPI:IPI00874012.1;IPI:IPI00293565.4;IPI:IPI00337568.3;IPI:IPI00022296.1;IPI:IPI00848233.1	Mitogen-activated protein kinase 1;Extracellular signal-regulated kinase 2;Mitogen-activated protein kinase 2;p42-MAPK;ERT1;Extracellular signal-regulated kinase-2 splice variant	MAPK1;ERK2;PRKM1;PRKM2	Mitogen-activated protein kinase 1;Extracellular signal-regulated kinase-2 splice variant	P28482;B4DHN0;Q1HBJ4;Q499G7;A8CZ64	MK01_HUMAN;A8CZ64_HUMAN	33	0	1	2	1	35	30	8	49	8	21	27	1.0293	1.0837	1.0896	0.8255	0.73783	0.89162	1.0129	-0.0416635	-0.115965	-0.123799	0.27666	0.43864	0.165499	-0.0184917
IPI:IPI00003482.1;IPI:IPI00789705.1	2,4-dienoyl-CoA reductase, mitochondrial;2,4-dienoyl-CoA reductase [NADPH]	DECR1;DECR	2,4-dienoyl-CoA reductase, mitochondrial	Q16698;B7Z6B8;Q7LDK6	DECR_HUMAN	17	1.72e-174	0	0	0	16	5	3	17	6	7	12	1.0995	0.86336	0.92536	1.0846	1.1863	0.82316	0.89515	-0.136848	0.211966	0.111913	-0.117163	-0.246469	0.280755	0.159799
IPI:IPI00003505.3;IPI:IPI00847729.2	Thyroid receptor-interacting protein 13;Thyroid hormone receptor interactor 13;Human papillomavirus type 16 E1 protein-binding protein	TRIP13	Isoform 1 of Thyroid receptor-interacting protein 13	Q15645-1;Q15645	TRP13_HUMAN	30	0	0	0	0	48	42	5	71	4	56	78	0.94133	1.0035	0.85301	0.91987	0.88375	0.88088	1.0365	0.0872275	-0.00504062	0.229365	0.120498	0.17829	0.182983	-0.0517201
IPI:IPI00003515.1	Thyroid receptor-interacting protein 11;Golgi-associated microtubule-binding protein 210;GMAP-210;Trip230;Clonal evolution-related gene on chromosome 14	TRIP11;CEV14	Thyroid receptor-interacting protein 11	Q15643;B2RUT2;Q6MZL5	TRIPB_HUMAN	24	6.53e-85	0	0	0	15	5	1	7	1	0	0	0.88456	0.74253	NA	0.68721	NA	NA	NA	0.176968	0.429479	NA	0.541177	NA	NA	NA
IPI:IPI00003519.1;IPI:IPI00917777.1;REV_IPI:IPI00942286.1	116 kDa U5 small nuclear ribonucleoprotein component;U5 snRNP-specific protein, 116 kDa;Elongation factor Tu GTP-binding domain-containing protein 2;cDNA FLJ59627, highly similar to 116 kDa U5 small nuclear ribonucleoprotein component;cDNA, FLJ78997, highly similar to 116 kDa U5 small nuclear ribonucleoprotein component	EFTUD2;KIAA0031;SNRP116	116 kDa U5 small nuclear ribonucleoprotein component;elongation factor Tu GTP binding domain containing 2 isoform b	Q15029;A8KAP3;B3KX19;B4DMC0;Q6IBM8;B4DK30;B4DZB1;Q8IXJ3	U5S1_HUMAN;B4DK30_HUMAN	74	0	1	0	0	88	99	34	118	35	94	145	0.88948	0.94907	1.0266	0.90197	0.90854	0.90583	0.94332	0.168966	0.0754136	-0.0378742	0.148849	0.138378	0.142688	0.0841808
IPI:IPI00003527.5;IPI:IPI00794755.1;IPI:IPI00902652.1	Na(+)/H(+) exchange regulatory cofactor NHE-RF1;Ezrin-radixin-moesin-binding phosphoprotein 50;Regulatory cofactor of Na(+)/H(+) exchanger;Sodium-hydrogen exchanger regulatory factor 1;Solute carrier family 9 isoform A3 regulatory factor 1;cDNA FLJ37148 fis, clone BRACE2025333, highly similar to Homo sapiens Na+/H+ exchange regulatory co-factor (NHERF) mRNA	SLC9A3R1;NHERF;NHERF1	Na(+)/H(+) exchange regulatory cofactor NHE-RF1;26 kDa protein;cDNA FLJ37148 fis, clone BRACE2025333, highly similar to Homo sapiens Na+/H+ exchange regulatory co-factor (NHERF) mRNA	O14745;B2R6A3;B3KY21;B3KSV9	NHRF1_HUMAN;B3KSV9_HUMAN	26	1.17e-280	1	1	1	26	27	7	7	10	7	17	1.3723	1.4202	1.2451	1.2985	1.344	1.2692	1.0427	-0.456596	-0.506094	-0.316262	-0.376846	-0.426533	-0.343919	-0.0603241
IPI:IPI00003565.1;IPI:IPI00027699.2;IPI:IPI00552190.1;IPI:IPI00183104.1;IPI:IPI00647839.1;IPI:IPI00552808.1	26S proteasome non-ATPase regulatory subunit 10;26S proteasome regulatory subunit p28;Gankyrin;Proteasome (Prosome, macropain) 26S subunit, non-ATPase, 10	PSMD10;RP5-889N15.3-006;RP5-889N15.3-004	26S proteasome non-ATPase regulatory subunit 10;Proteasome (Prosome, macropain) 26S subunit, non-ATPase, 10;Proteasome (Prosome, macropain) 26S subunit, non-ATPase, 10	O75832;Q5U0B2;B1AJY7;B1AJY5	PSD10_HUMAN;B1AJY7_HUMAN;B1AJY5_HUMAN	15	2.14e-81	0	0	0	24	1	2	25	11	10	14	0.99587	NA	1.0537	1.0079	0.92534	0.93574	1.0003	0.00597067	NA	-0.0754642	-0.0113525	0.111945	0.0958204	-0.000432744
IPI:IPI00003588.1;IPI:IPI00913838.1	Eukaryotic translation elongation factor 1 epsilon-1;Multisynthetase complex auxiliary component p18;Elongation factor p18	EEF1E1;AIMP3;P18	Eukaryotic translation elongation factor 1 epsilon-1;eukaryotic translation elongation factor 1 epsilon 1 isoform 2	O43324	MCA3_HUMAN	18	7.2e-149	0	0	0	22	7	10	12	12	29	32	0.88773	0.94218	0.90681	1.2668	1.388	1.2543	0.98907	0.171807	0.0859254	0.141128	-0.341189	-0.473008	-0.326882	0.0158555
IPI:IPI00003606.3;IPI:IPI00374140.4;IPI:IPI00921982.1;IPI:IPI00922204.1	E3 ubiquitin-protein ligase RNF14;RING finger protein 14;Androgen receptor-associated protein 54;Triad2 protein;HFB30;Putative uncharacterized protein RNF14;cDNA FLJ58057, highly similar to RING finger protein 14	RNF14;ARA54;HRIHFB2038	E3 ubiquitin-protein ligase RNF14;ring finger protein 14 isoform 2;cDNA FLJ58057, highly similar to RING finger protein 14	Q9UBS8;B3KN55;B7ZLV2;A8MTW5;B7Z229	RNF14_HUMAN;A8MTW5_HUMAN;B7Z229_HUMAN	3	2.11e-07	0	0	0	0	2	0	3	0	0	0	NA	0.5223	NA	1.0178	NA	NA	NA	NA	0.937049	NA	-0.0254541	NA	NA	NA
IPI:IPI00003627.1;IPI:IPI00216622.1;IPI:IPI00792088.1;IPI:IPI00790197.1;IPI:IPI00007776.1;IPI:IPI00793214.1	Actin-like protein 6A;53 kDa BRG1-associated factor A;Actin-related protein Baf53a;ArpNbeta;INO80 complex subunit K	ACTL6A;BAF53;BAF53A;INO80K	Isoform 1 of Actin-like protein 6A;Isoform 2 of Actin-like protein 6A	O96019-1;O96019;B3KMN1;Q53FS0;Q6FI97;O96019-2	ACL6A_HUMAN	20	0	1	0	0	15	27	6	11	5	8	23	1.1478	1.0296	1.0366	0.97917	0.90123	0.94907	1.002	-0.198871	-0.042084	-0.0518593	0.0303687	0.150033	0.0754136	-0.00288251
IPI:IPI00003647.1;IPI:IPI00107483.1;IPI:IPI00654688.1	Cell cycle checkpoint protein RAD1;DNA repair exonuclease rad1 homolog;Rad1-like DNA damage checkpoint protein	RAD1;REC1	Isoform 1 of Cell cycle checkpoint protein RAD1;Isoform 2 of Cell cycle checkpoint protein RAD1	O60671-1;O60671;O60671-2	RAD1_HUMAN	7	1.83e-33	0	0	0	10	0	1	10	2	3	3	0.91334	NA	NA	0.80607	0.82913	0.76985	0.94381	0.130776	NA	NA	0.311023	0.27033	0.377351	0.0834316
IPI:IPI00003704.4;IPI:IPI00556034.1;IPI:IPI00908491.1;IPI:IPI00940890.1	RNA-binding protein 4;RNA-binding motif protein 4;RNA-binding motif protein 4a;Lark homolog;cDNA FLJ59148, highly similar to RNA-binding protein 4	RBM4;RBM4A	Isoform 1 of RNA-binding protein 4;Isoform 2 of RNA-binding protein 4;cDNA FLJ59148, highly similar to RNA-binding protein 4;Isoform 3 of RNA-binding protein 4	Q9BWF3-1;Q9BWF3;A8K9U0;Q9BWF3-2;B4E1U0;Q9BWF3-3	RBM4_HUMAN;B4E1U0_HUMAN	26	3.22e-281	0	0	0	19	26	4	19	8	5	13	0.89269	0.94577	0.93531	1.0372	0.98419	0.92064	0.92895	0.163769	0.0804387	0.0964835	-0.0526941	0.0229912	0.119291	0.106327
IPI:IPI00003706.1;IPI:IPI00878256.1;IPI:IPI00922492.1	RNA-binding motif, single-stranded-interacting protein 2;Suppressor of CDC2 with RNA-binding motif 3;cDNA FLJ53090, moderately similar to RNA-binding motif, single-stranded-interacting protein 2	RBMS2;SCR3	RNA-binding motif, single-stranded-interacting protein 2;49 kDa protein;cDNA FLJ53090, moderately similar to RNA-binding motif, single-stranded-interacting protein 2	Q15434;B7Z974;B7Z5Y7	RBMS2_HUMAN;B7Z5Y7_HUMAN	7	5.51e-08	1	3	1	0	3	0	0	0	0	0	NA	0.74908	NA	NA	NA	NA	NA	NA	0.416808	NA	NA	NA	NA	NA
IPI:IPI00003739.5;IPI:IPI00012192.6;IPI:IPI00641167.1	Probable ATP-dependent RNA helicase DDX49;DEAD box protein 49;Putative uncharacterized protein DKFZp564C0716;Putative uncharacterized protein DKFZp564G1016	DDX49;DKFZp564G1016;DKFZp564C0716	Probable ATP-dependent RNA helicase DDX49;DEAD (Asp-Glu-Ala-Asp) box polypeptide 49, isoform CRA_a	Q9Y6V7;A8K7A1;Q9NVY6;Q69YV6;Q9BVQ8	DDX49_HUMAN;Q69YV6_HUMAN	15	6.11e-192	0	1	0	9	1	0	6	2	3	4	1.0572	NA	NA	0.9458	1.2709	1.1486	1.1018	-0.0802483	NA	NA	0.080393	-0.345851	-0.199876	-0.139862
IPI:IPI00003765.1;IPI:IPI00927473.1;IPI:IPI00927246.1;IPI:IPI00791781.1	Calpain-7;PalB homolog	CAPN7;PALBH	Calpain-7	Q9Y6W3;B2RAM2;Q7Z479	CAN7_HUMAN	8	1.46e-11	0	0	0	3	0	0	1	0	0	2	0.71123	NA	NA	NA	NA	NA	0.10035	0.491612	NA	NA	NA	NA	NA	3.31689
IPI:IPI00003766.4	Protein ETHE1, mitochondrial;Ethylmalonic encephalopathy protein 1;Hepatoma subtracted clone one protein	ETHE1;HSCO	Protein ETHE1, mitochondrial	O95571;B2RCZ7	ETHE1_HUMAN	13	1.56e-297	0	0	0	15	0	0	10	7	3	3	1.0456	NA	NA	1.1708	1.4934	0.94155	0.96904	-0.064331	NA	NA	-0.227495	-0.578601	0.0868904	0.0453719
IPI:IPI00003768.1;IPI:IPI00554461.1;IPI:IPI00878536.1;IPI:IPI00854683.1;IPI:IPI00879039.1;IPI:IPI00879274.1;IPI:IPI00445559.1;IPI:IPI00465328.1;IPI:IPI00873098.2	Pescadillo homolog;Putative uncharacterized protein PES1;Pescadillo homolog 1, containing BRCT domain (Zebrafish), isoform CRA_b;cDNA FLJ45250 fis, clone BRHIP2008756, highly similar to Pescadillo homolog 1	PES1;hCG_2010949	Isoform 1 of Pescadillo homolog;Isoform 2 of Pescadillo homolog;Putative uncharacterized protein PES1;cDNA FLJ45250 fis, clone BRHIP2008756, highly similar to Pescadillo homolog 1	O00541-1;O00541;A6NNS1;B2RDF2;B3KTZ6;O00541-2;B5MCF9;B3KXD6	PESC_HUMAN;B5MCF9_HUMAN;B3KXD6_HUMAN	34	0	1	1	0	33	20	9	15	9	14	13	0.92846	0.98279	1.0187	0.74112	0.8326	0.81517	0.88158	0.107088	0.0250449	-0.0267292	0.432221	0.264305	0.294827	0.181837
IPI:IPI00003783.1;IPI:IPI00795187.1;IPI:IPI00419792.2;IPI:IPI00000058.1;IPI:IPI00916204.1;IPI:IPI00795898.1	Dual specificity mitogen-activated protein kinase kinase 2;ERK activator kinase 2;MAPK/ERK kinase 2;cDNA FLJ35806 fis, clone TESTI2005987, highly similar to Dual specificity mitogen-activated protein kinase kinase 2 (EC 2.7.12.2);Mitogen-activated protein kinase kinase 2, isoform CRA_d	MAP2K2;MEK2;MKK2;PRKMK2;hCG_23544	Dual specificity mitogen-activated protein kinase kinase 2;Mitogen-activated protein kinase kinase 2, isoform CRA_d;Similar to Dual specificity mitogen-activated protein kinase kinase 2	P36507;Q7Z370;B3KS97	MP2K2_HUMAN;B3KS97_HUMAN	29	0	0	1	0	39	22	2	41	2	9	21	1.0037	1.1743	0.93876	1.4573	0.63678	1.3391	1.2626	-0.00532812	-0.231801	0.0911717	-0.543298	0.651133	-0.421264	-0.336398
IPI:IPI00003802.2	Alpha-mannosidase 2;Alpha-mannosidase II;Mannosyl-oligosaccharide 1,3-1,6-alpha-mannosidase;Golgi alpha-mannosidase II;Mannosidase alpha class 2A member 1	MAN2A1;MANA2	Alpha-mannosidase 2	Q16706;A5PKX5;Q49A69	MA2A1_HUMAN	25	4.43e-204	0	0	0	21	0	0	3	0	3	0	0.64363	NA	NA	1.4742	NA	1.0071	NA	0.635697	NA	NA	-0.559932	NA	-0.0102069	NA
IPI:IPI00003807.7;IPI:IPI00925377.1;IPI:IPI00909518.1	Lysosomal acid phosphatase;cDNA FLJ52440, highly similar to Lysosomal acid phosphatase (EC 3.1.3.2)	ACP2	Lysosomal acid phosphatase;cDNA FLJ52440, highly similar to Lysosomal acid phosphatase	P11117;B7Z552;B7Z6L8;B7Z7D2;B7Z8T9;B7Z4Z2	PPAL_HUMAN;B7Z4Z2_HUMAN	9	7.91e-44	0	0	0	2	4	2	4	1	1	2	0.93253	0.96177	0.73218	0.92908	NA	NA	1.0044	0.100778	0.0562362	0.44973	0.106125	NA	NA	-0.00633393
IPI:IPI00794402.1;IPI:IPI00003815.3;IPI:IPI00872531.1;IPI:IPI00793767.1;IPI:IPI00797560.1;IPI:IPI00797924.2;IPI:IPI00791180.1	Rho GDP-dissociation inhibitor 1;Rho-GDI alpha;Putative uncharacterized protein ENSP00000383556;cDNA FLJ50748, highly similar to Rho GDP-dissociation inhibitor 1;cDNA FLJ53102, moderately similar to Rho GDP-dissociation inhibitor 1	ARHGDIA;GDIA1	28 kDa protein;Rho GDP-dissociation inhibitor 1;Putative uncharacterized protein ENSP00000383556;22 kDa protein;cDNA FLJ50748, highly similar to Rho GDP-dissociation inhibitor 1;cDNA FLJ53102, moderately similar to Rho GDP-dissociation inhibitor 1;9 kDa pr	P52565;B2R5X1;Q6IBM5;A8MXW0;B4DDD3;B4DUV9	GDIR1_HUMAN;A8MXW0_HUMAN;B4DDD3_HUMAN;B4DUV9_HUMAN	20	0	0	0	0	36	26	20	47	38	55	65	0.87265	0.80129	0.91774	0.7937	0.89473	0.96702	0.92352	0.196525	0.319604	0.123843	0.333334	0.160476	0.0483824	0.114785
IPI:IPI00003817.3;IPI:IPI00792758.1;IPI:IPI00792537.1;IPI:IPI00794454.1	Rho GDP-dissociation inhibitor 2;Rho-GDI beta;Ly-GDI	ARHGDIB;GDIA2;GDID4;RAP1GN1	Rho GDP-dissociation inhibitor 2;21 kDa protein;21 kDa protein;11 kDa protein	P52566;B2R4F3;B5BU79	GDIR2_HUMAN	2	1.14e-74	1	0	0	2	0	0	1	0	0	0	0.89847	NA	NA	NA	NA	NA	NA	0.154458	NA	NA	NA	NA	NA	NA
IPI:IPI00003818.1;IPI:IPI00651624.3;IPI:IPI00916732.1;IPI:IPI00915775.1	Kynureninase;L-kynurenine hydrolase;Putative uncharacterized protein KYNU	KYNU	Kynureninase;kynureninase (L-kynurenine hydrolase) isoform b	Q16719;A8K4D5;A8K7T0;Q53F63;Q53SY0;Q6I9T2;Q53SX6;Q9BVW3	KYNU_HUMAN;Q53SX6_HUMAN	39	0	0	0	0	73	84	18	68	25	91	148	0.99067	1.0844	1.1181	0.84458	0.92538	0.9333	1.1154	0.0135235	-0.116897	-0.161049	0.243694	0.111882	0.0995872	-0.157561
IPI:IPI00930563.1;IPI:IPI00003819.4;IPI:IPI00873323.2	Low affinity cationic amino acid transporter 2;Solute carrier family 7 member 2	SLC7A2;ATRC2	Isoform 3 of Low affinity cationic amino acid transporter 2;Isoform 1 of Low affinity cationic amino acid transporter 2;Isoform 2 of Low affinity cationic amino acid transporter 2	P52569-3;P52569;P52569-1;P52569-2	CTR2_HUMAN	2	4.19e-72	1	3	1	0	0	0	0	0	2	0	NA	NA	NA	NA	NA	1.1626	NA	NA	NA	NA	NA	NA	-0.217355	NA
IPI:IPI00217324.1;IPI:IPI00003824.1;IPI:IPI00910138.1;IPI:IPI00878225.5;IPI:IPI00877682.1	Peptidyl-prolyl cis-trans isomerase-like 2;Cyclophilin-60;Cyclophilin-like protein Cyp-60;cDNA FLJ57176, highly similar to Peptidyl-prolyl cis-trans isomerase-like 2 (EC 5.2.1.8)	PPIL2	Isoform 2 of Peptidyl-prolyl cis-trans isomerase-like 2;Isoform 1 of Peptidyl-prolyl cis-trans isomerase-like 2;cDNA FLJ57176, highly similar to Peptidyl-prolyl cis-trans isomerase-like 2	Q13356-2;Q13356;Q13356-1;A8K0I0;B4DRD4	PPIL2_HUMAN;B4DRD4_HUMAN	9	7.66e-13	1	0	0	1	0	0	4	1	1	2	NA	NA	NA	1.0081	NA	NA	0.94351	NA	NA	NA	-0.0116388	NA	NA	0.0838903
IPI:IPI00003833.3	Mitochondrial carrier homolog 2;Met-induced mitochondrial protein	MTCH2;MIMP;HSPC032	Mitochondrial carrier homolog 2	Q9Y6C9;B2R7L8;B4DHQ0;Q53G34	MTCH2_HUMAN	19	0	0	0	0	44	14	6	60	21	29	82	0.91166	1.0566	0.95318	0.96143	0.83096	0.87951	0.99494	0.133432	-0.0794293	0.0691794	0.0567463	0.267149	0.185228	0.00731857
IPI:IPI00003842.3;IPI:IPI00472094.2	Microtubule-associated protein 2	MAP2	Isoform 1 of Microtubule-associated protein 2;Isoform 3 of Microtubule-associated protein 2	P11137-1;P11137;Q6NYC5;P11137-3	MAP2_HUMAN	3	9.78e-26	2	2	1	2	0	0	0	0	0	0	2.0846	NA	NA	NA	NA	NA	NA	-1.05977	NA	NA	NA	NA	NA	NA
IPI:IPI00003843.2;IPI:IPI00216245.3;IPI:IPI00922413.1;IPI:IPI00216246.3;IPI:IPI00797934.1;IPI:IPI00332453.1;IPI:IPI00291668.6;IPI:IPI00889517.1;IPI:IPI00477708.1	Tight junction protein ZO-2;Zonula occludens protein 2;Zona occludens protein 2;Tight junction protein 2;cDNA FLJ61560, highly similar to Tight junction protein ZO-2;Tight junction protein 2 (Zona occludens 2)	TJP2;X104;ZO2;RP11-16N10.1-004	cDNA FLJ53324, highly similar to Tight junction protein ZO-2;Isoform C1 of Tight junction protein ZO-2;cDNA FLJ61560, highly similar to Tight junction protein ZO-2;Isoform C2 of Tight junction protein ZO-2;tight junction protein 2 (zona occludens 2) isofor	Q9UDY2-1;Q9UDY2;B7Z2R8;B7Z7T6;Q9UDY2-3;B7Z954;Q9UDY2-4;Q9UDY2-2;A2A3H9;B7Z2R3;Q9UDY2-5;Q5VXL1	ZO2_HUMAN;B7Z954_HUMAN;Q5VXL1_HUMAN	22	4.38e-74	0	1	0	20	3	0	5	1	0	2	1.0948	1.5546	NA	1.0107	NA	NA	1.6981	-0.130667	-0.636543	NA	-0.0153548	NA	NA	-0.763921
IPI:IPI00003848.1;IPI:IPI00645574.1	DnaJ homolog subfamily B member 4;Heat shock 40 kDa protein 1 homolog;HSP40 homolog;Human liver DnaJ-like protein	DNAJB4;DNAJW;HLJ1	DnaJ homolog subfamily B member 4	Q9UDY4;B2R824;B4DNN2;Q59E89;Q6DKZ0	DNJB4_HUMAN	19	2.06e-260	0	1	0	8	8	2	15	3	7	3	1.0976	0.84567	1.0322	1.1455	0.99751	0.75365	1.2535	-0.134352	0.241833	-0.0457225	-0.195977	0.00359679	0.408033	-0.325962
IPI:IPI00003856.1;IPI:IPI00719806.1;IPI:IPI00853433.1	V-type proton ATPase subunit E 1;Vacuolar proton pump subunit E 1;V-ATPase 31 kDa subunit;cDNA FLJ51833, highly similar to Homo sapiens ATPase, H+ transporting, lysosomal 31kDa, V1 subunit E1 (ATP6V1E1), transcript variant 2, mRNA;Putative uncharacterized protein ATP6V1E1	ATP6V1E1;ATP6E;ATP6E2	V-type proton ATPase subunit E 1;vacuolar H+ ATPase E1 isoform b;24 kDa protein	P36543;Q53Y06;A8MUE4	VATE1_HUMAN;A8MUE4_HUMAN	17	3.39e-259	1	0	0	19	19	5	28	10	8	10	1.0735	1.1828	1.1533	0.82676	0.85926	0.84576	1.0156	-0.102322	-0.242206	-0.205768	0.27446	0.218833	0.24168	-0.0223323
IPI:IPI00003865.1;IPI:IPI00037070.3;IPI:IPI00939595.1;IPI:IPI00910870.1;IPI:IPI00880019.1;IPI:IPI00844513.1	Heat shock cognate 71 kDa protein;Heat shock 70 kDa protein 8	HSPA8;HSC70;HSP73;HSPA10	Isoform 1 of Heat shock cognate 71 kDa protein;54 kDa protein;Isoform 2 of Heat shock cognate 71 kDa protein	P11142-1;P11142;A8K7Q2;B3KTV0;B4E1Q1;Q53GZ6;Q96BE0;Q96H53;Q96IS6;Q9NWW3;Q9NZ87;P11142-2;Q53HF2	HSP7C_HUMAN	90	0	0	0	0	528	475	303	302	186	518	582	0.91556	0.94499	0.97765	0.94596	0.96968	0.92614	0.90535	0.127274	0.081629	0.03261	0.0801489	0.0444194	0.110698	0.143452
IPI:IPI00003870.1	Putative ATP-dependent Clp protease proteolytic subunit, mitochondrial;Endopeptidase Clp	CLPP	Putative ATP-dependent Clp protease proteolytic subunit, mitochondrial	Q16740;A4UCS4;B2R4W5	CLPP_HUMAN	11	1.56e-293	0	0	0	17	6	1	5	11	7	6	1.1253	0.80526	NA	1.6248	0.93425	0.80646	0.81712	-0.17031	0.312473	NA	-0.700262	0.0981194	0.310325	0.29138
IPI:IPI00003881.5	Heterogeneous nuclear ribonucleoprotein F;Nucleolin-like protein mcs94-1;Heterogeneous nuclear ribonucleoprotein F, N-terminally processed	HNRNPF;HNRPF	Heterogeneous nuclear ribonucleoprotein F	P52597;B3KM84;B4DKS8;Q8NI96	HNRPF_HUMAN	37	0	0	0	1	38	59	22	41	19	30	40	0.71384	0.81511	0.79782	0.81844	0.81832	0.81618	0.96217	0.486327	0.294933	0.325865	0.289051	0.289263	0.293041	0.0556363
IPI:IPI00306380.11;IPI:IPI00003886.3;IPI:IPI00798037.1;IPI:IPI00929341.1;IPI:IPI00790249.1	Guanine nucleotide-binding protein-like 3;Nucleolar GTP-binding protein 3;Nucleostemin;E2-induced gene 3 protein;Novel nucleolar protein 47;cDNA FLJ57535, highly similar to Guanine nucleotide-binding protein-like 3	GNL3;E2IG3;NS	Isoform 1 of Guanine nucleotide-binding protein-like 3;Isoform 2 of Guanine nucleotide-binding protein-like 3;cDNA FLJ57535, highly similar to Guanine nucleotide-binding protein-like 3	Q9BVP2-1;Q9BVP2;Q9BVP2-2;B4DMU5	GNL3_HUMAN;B4DMU5_HUMAN	35	0	0	0	0	37	24	14	15	7	8	32	0.94869	1.0316	1.0983	0.93682	0.8747	0.94316	1.0097	0.0759914	-0.0448837	-0.135272	0.0941562	0.19314	0.0844256	-0.0139267
IPI:IPI00003918.6;IPI:IPI00941047.1;IPI:IPI00795303.2;IPI:IPI00908662.2;IPI:IPI00908376.1;IPI:IPI00793341.1;IPI:IPI00792159.1;IPI:IPI00794736.1;IPI:IPI00794087.1	60S ribosomal protein L4;L1;cDNA FLJ50996, highly similar to 60S ribosomal protein L4;cDNA FLJ50994, moderately similar to 60S ribosomal protein L4	RPL4;RPL1	60S ribosomal protein L4;45 kDa protein;cDNA FLJ50996, highly similar to 60S ribosomal protein L4;cDNA FLJ50994, moderately similar to 60S ribosomal protein L4	P36578;A8K502;B4DFI6;Q53G74;Q59GY2;B4DMJ6;B4DMJ2	RL4_HUMAN;B4DMJ6_HUMAN;B4DMJ2_HUMAN	62	0	0	0	0	97	203	65	71	57	147	223	1.0134	1.1332	1.0266	0.98153	1.0739	1.0662	1.0263	-0.0192037	-0.180403	-0.0378742	0.0268957	-0.10286	-0.0924781	-0.0374525
IPI:IPI00003921.2;IPI:IPI00218697.2;IPI:IPI00218700.2;IPI:IPI00739613.2;IPI:IPI00791144.2;IPI:IPI00553103.4;IPI:IPI00218698.2;IPI:IPI00218699.1;IPI:IPI00218701.3;IPI:IPI00877070.1	Protein 4.1;Band 4.1;P4.1;EPB4.1;4.1R;cDNA FLJ50645;EPB41 protein;Putative uncharacterized protein EPB41	EPB41;E41P	Isoform 1 of Protein 4.1;Isoform 2 of Protein 4.1;Isoform 5 of Protein 4.1;cDNA FLJ50645;EPB41 protein;Isoform 7 of Protein 4.1;Isoform 3 of Protein 4.1;Isoform 4 of Protein 4.1;Isoform 6 of Protein 4.1;Putative uncharacterized protein EPB41 (Fragment)	P11171-1;P11171;P11171-2;Q1WWM3;Q59F12;P11171-5;B7Z627;Q29RX4;Q4VB87;P11171-7;P11171-3;B7Z5L2;Q4VB86;P11171-4;B1ALH9;P11171-6;A8MU61	41_HUMAN;B7Z627_HUMAN;Q4VB87_HUMAN;A8MU61_HUMAN	17	1.47e-180	2	3	0	2	1	0	1	0	0	0	1.3425	NA	NA	NA	NA	NA	NA	-0.424922	NA	NA	NA	NA	NA	NA
IPI:IPI00003923.1;IPI:IPI00914059.1;IPI:IPI00398067.3;IPI:IPI00913856.1;IPI:IPI00913888.1	Uridine 5'-monophosphate synthase;Orotate phosphoribosyltransferase;Orotidine 5'-phosphate decarboxylase;OMPdecase;Uridine monophosphate synthetase isoform G	UMPS;OK/SW-cl.21	Isoform 1 of Uridine 5'-monophosphate synthase;Uridine monophosphate synthetase isoform G;Isoform 2 of Uridine 5'-monophosphate synthase;Orotidine 5'-phosphate decarboxylase;Orotidine 5'-phosphate decarboxylase	P11172-1;P11172;A8K5J1;B5LY67;B5LY68;B5LY71;B5LY69;P11172-2;B5LY64;B5LY70;B5LY72	PYR5_HUMAN;B5LY69_HUMAN;B5LY70_HUMAN;B5LY72_HUMAN	32	0	1	3	0	54	45	9	30	11	19	41	0.86004	0.84956	0.87411	1.1127	1.0937	0.88441	0.96797	0.217524	0.235212	0.194113	-0.154065	-0.129217	0.177213	0.0469658
IPI:IPI00003925.6;IPI:IPI00549885.4;IPI:IPI00798351.1;IPI:IPI00555722.1	Pyruvate dehydrogenase E1 component subunit beta, mitochondrial	PDHB;PHE1B	Isoform 1 of Pyruvate dehydrogenase E1 component subunit beta, mitochondrial;Isoform 2 of Pyruvate dehydrogenase E1 component subunit beta, mitochondrial;35 kDa protein	P11177-1;P11177;B2R7L0;P11177-2;B4DDD7	ODPB_HUMAN	29	0	0	0	0	61	27	19	42	25	48	93	1.0984	0.93466	0.82552	1.0407	0.87908	0.90287	0.97649	-0.135404	0.0974864	0.276625	-0.0575542	0.185934	0.14741	0.0343228
IPI:IPI00003927.5	40 kDa peptidyl-prolyl cis-trans isomerase;Cyclophilin-40;Cyclophilin-related protein	PPID;CYP40;CYPD	40 kDa peptidyl-prolyl cis-trans isomerase	Q08752;B2R9V2;Q05DH6;Q6FGM6	PPID_HUMAN	24	1.27e-254	0	0	0	19	18	5	23	0	8	11	0.74396	0.81382	0.71316	0.88681	NA	0.87077	0.94889	0.426703	0.297218	0.487702	0.173303	NA	0.199636	0.0756872
IPI:IPI00003933.2;IPI:IPI00745553.1;IPI:IPI00909928.1	Hydroxyacylglutathione hydrolase;Glyoxalase II	HAGH;GLO2;HAGH1	Isoform 1 of Hydroxyacylglutathione hydrolase, mitochondrial;Isoform 2 of Hydroxyacylglutathione hydrolase, mitochondrial	Q16775-1;Q16775;B4DT01;Q16775-2	GLO2_HUMAN	11	8.16e-43	0	1	0	12	5	5	12	5	2	1	0.89319	0.86111	0.69182	1.0854	0.73458	0.75719	NA	0.162961	0.215731	0.531531	-0.118227	0.445008	0.401273	NA
IPI:IPI00003944.1;IPI:IPI00644810.1	Lipoamide acyltransferase component of branched-chain alpha-keto acid dehydrogenase complex, mitochondrial;Dihydrolipoyllysine-residue (2-methylpropanoyl)transferase;Dihydrolipoamide branched chain transacylase;BCKAD E2 subunit;Dihydrolipoamide branched chain transacylase E2	DBT;BCATE2;RP11-305E17.3-002	Lipoamide acyltransferase component of branched-chain alpha-keto acid dehydrogenase complex, mitochondrial;Dihydrolipoamide branched chain transacylase E2	P11182;B2R811;B4E1Q7;Q5VVL7	ODB2_HUMAN;Q5VVL7_HUMAN	14	3.04e-149	2	2	3	5	5	1	7	1	1	3	0.76755	0.71037	NA	1.1664	NA	NA	1.2087	0.381667	0.493357	NA	-0.222063	NA	NA	-0.273456
IPI:IPI00003949.1;IPI:IPI00874051.1;IPI:IPI00796342.1;IPI:IPI00796917.1	Ubiquitin-conjugating enzyme E2 N;Ubiquitin-protein ligase N;Ubiquitin carrier protein N;Ubc13;Bendless-like ubiquitin-conjugating enzyme;Putative uncharacterized protein UBE2N	UBE2N;BLU	Ubiquitin-conjugating enzyme E2 N;Ubiquitin carrier protein (Fragment);11 kDa protein	P61088;A8MUJ2	UBE2N_HUMAN;A8MUJ2_HUMAN	16	0	0	0	0	30	8	6	12	8	36	49	0.8301	0.77038	0.93127	0.88787	0.89751	1.0093	0.97467	0.268643	0.376358	0.102729	0.17158	0.156	-0.0133551	0.0370143
IPI:IPI00221012.7;IPI:IPI00003964.4;IPI:IPI00642334.1;REV_IPI:IPI00878908.1;REV_IPI:IPI00878542.1;REV_IPI:IPI00879324.1;IPI:IPI00166944.4	Probable ubiquitin carboxyl-terminal hydrolase FAF-X;Ubiquitin thioesterase FAF-X;Ubiquitin-specific-processing protease FAF-X;Deubiquitinating enzyme FAF-X;Ubiquitin-specific protease 9, X chromosome;Fat facets protein-related, X-linked;Fat facets in mammals	USP9X;DFFRX;FAM;USP9	ubiquitin specific protease 9, X-linked isoform 3;ubiquitin specific protease 9, X-linked isoform 4	Q93008-2;Q93008;Q93008-1;B4DGX9;Q59EZ5;Q6P468;Q86X58	USP9X_HUMAN	98	0	1	2	2	95	14	48	84	23	33	24	1.1605	1.0073	1.1424	0.94425	1.1096	0.96325	1.0944	-0.214747	-0.0104934	-0.192068	0.0827592	-0.15004	0.0540178	-0.13014
IPI:IPI00003965.5;IPI:IPI00646721.1;IPI:IPI00922910.1	Ubiquitin carboxyl-terminal hydrolase 7;Ubiquitin thioesterase 7;Ubiquitin-specific-processing protease 7;Deubiquitinating enzyme 7;Herpesvirus-associated ubiquitin-specific protease;Ubiquitin carboxyl-terminal hydrolase	USP7;HAUSP	Ubiquitin carboxyl-terminal hydrolase 7;Ubiquitin carboxyl-terminal hydrolase	Q93009;B7Z7T5;B7Z815;B7Z855;B7ZAX6;Q6U8A4	UBP7_HUMAN;B7Z7T5_HUMAN	64	0	1	2	0	86	41	13	50	30	27	44	1.0946	1.052	1.1382	0.83036	0.90378	0.83896	1.0435	-0.130404	-0.0731347	-0.186754	0.268191	0.145956	0.253326	-0.0614306
IPI:IPI00003968.1;IPI:IPI00797261.1;IPI:IPI00792728.1;IPI:IPI00797098.1	NADH dehydrogenase [ubiquinone] 1 alpha subcomplex subunit 9, mitochondrial;NADH-ubiquinone oxidoreductase 39 kDa subunit;Complex I-39kD	NDUFA9;NDUFS2L	NADH dehydrogenase [ubiquinone] 1 alpha subcomplex subunit 9, mitochondrial	Q16795;A8K4V2;Q9BTT5	NDUA9_HUMAN	24	0	0	0	0	36	2	3	27	7	17	33	0.97404	1.028	0.8875	0.94856	0.9501	0.89108	0.98605	0.0379471	-0.0398403	0.172181	0.0761891	0.0738487	0.166373	0.0202673
IPI:IPI00003985.1;IPI:IPI00924626.1;IPI:IPI00924601.1;IPI:IPI00925074.1;IPI:IPI00927724.1;IPI:IPI00927504.1;IPI:IPI00925726.1;IPI:IPI00926676.1	Mitochondrial chaperone BCS1;BCS1-like protein;H-BCS1;Mitochondrial chaperone BCS1L	BCS1L;BCS1	Mitochondrial chaperone BCS1;Putative uncharacterized protein BCS1L (Fragment)	Q9Y276;A8JZZ8;B3KTW9;Q53EX1;A8BSR7;Q53RT4	BCS1_HUMAN;A8BSR7_HUMAN	26	0	0	0	0	14	9	2	27	0	4	7	1.1153	0.93453	0.86164	0.97103	NA	0.79279	1.0755	-0.157432	0.0976871	0.214843	0.0424122	NA	0.334989	-0.105008
IPI:IPI00218442.4;IPI:IPI00303760.2;IPI:IPI00004092.2;IPI:IPI00218440.1;IPI:IPI00748794.1;IPI:IPI00478023.1	Sarcoplasmic/endoplasmic reticulum calcium ATPase 3;Calcium pump 3;SR Ca(2+)-ATPase 3	ATP2A3	Putative uncharacterized protein ATP2A3;ATPase, Ca++ transporting, ubiquitous isoform e;Isoform SERCA3B of Sarcoplasmic/endoplasmic reticulum calcium ATPase 3;Isoform SERCA3C of Sarcoplasmic/endoplasmic reticulum calcium ATPase 3;Isoform SERCA3A of Sarcopl	Q93084-6;Q93084;A8MYK9;Q93084-5;Q93084-1;Q93084-3;Q93084-2;A8K9K1;A8MZG0;Q93084-4	AT2A3_HUMAN	14	0	2	0	1	2	0	0	4	0	3	0	1.0401	NA	NA	1.2638	NA	0.99448	NA	-0.0567222	NA	NA	-0.337768	NA	0.00798574	NA
IPI:IPI00004233.2;IPI:IPI00413173.3;IPI:IPI00844453.1	Antigen KI-67	MKI67	Isoform Long of Antigen KI-67;Isoform Short of Antigen KI-67	P46013-1;P46013;P46013-2;B4DRH3	KI67_HUMAN	91	0	1	0	0	42	23	13	50	9	16	18	1.1628	1.3045	1.2712	1.3237	1.1192	1.4427	1.3175	-0.217603	-0.383497	-0.346191	-0.404576	-0.162468	-0.528771	-0.397803
IPI:IPI00004237.1	Phosphorylase b kinase regulatory subunit alpha, liver isoform	PHKA2;PHKLA;PYK	Phosphorylase b kinase regulatory subunit alpha, liver isoform	P46019;A8K1T1	KPB2_HUMAN	5	1.12e-09	0	0	0	5	0	0	0	0	0	0	0.87774	NA	NA	NA	NA	NA	NA	0.188134	NA	NA	NA	NA	NA	NA
IPI:IPI00216725.2;IPI:IPI00004247.2;IPI:IPI00938084.1;IPI:IPI00446678.2	Putative uncharacterized protein PHKA1;Phosphorylase b kinase regulatory subunit alpha, skeletal muscle isoform	PHKA1;PHKA	Putative uncharacterized protein PHKA1;Isoform 1 of Phosphorylase b kinase regulatory subunit alpha, skeletal muscle isoform;Isoform 2 of Phosphorylase b kinase regulatory subunit alpha, skeletal muscle isoform;Putative uncharacterized protein PHKA1	A6NMN0;P46020-1;P46020;P46020-2;B7ZL05;A6NIT2;B7ZL07	A6NMN0_HUMAN;KPB1_HUMAN;A6NIT2_HUMAN	13	3.16e-124	0	1	0	3	0	0	2	1	0	0	1.2103	NA	NA	1.8618	NA	NA	NA	-0.275365	NA	NA	-0.896698	NA	NA	NA
IPI:IPI00004273.6;IPI:IPI00925670.1;IPI:IPI00924634.1;IPI:IPI00926163.1	RNA-binding protein 25;RNA-binding motif protein 25;RNA-binding region-containing protein 7;Arg/Glu/Asp-rich protein of 120 kDa;Protein S164	RBM25;RNPC7	Isoform 1 of RNA-binding protein 25;Isoform 4 of RNA-binding protein 25	P49756-1;P49756;Q16083;P49756-4	RBM25_HUMAN	32	4.22e-283	0	0	1	41	12	15	19	10	14	17	0.89048	0.86192	0.88285	1.0034	1.0554	0.92471	0.91941	0.167345	0.214374	0.17976	-0.00489684	-0.0777899	0.112927	0.12122
IPI:IPI00004290.3;IPI:IPI00607869.2;REV_IPI:IPI00916192.1;REV_IPI:IPI00916541.1;REV_IPI:IPI00002333.2	Digestive organ expansion factor homolog	DEF;C1orf107	Digestive organ expansion factor homolog	Q68CQ4;A8K0P8;B3KVX2	DEF_HUMAN	24	0	3	2	2	18	5	2	23	3	0	4	0.90984	1.0484	1.0957	0.93562	0.90091	NA	0.99522	0.136315	-0.0681893	-0.131853	0.0960054	0.150545	NA	0.00691262
IPI:IPI00004308.1;IPI:IPI00219764.3	Putative ribosomal RNA methyltransferase 1;rRNA (uridine-2'-O-)-methyltransferase;cDNA FLJ13961 fis, clone Y79AA1001236, highly similar to ribosomal RNA methyltransferase 1(EC 2.1.1.-)	FTSJ1;JM23	Putative ribosomal RNA methyltransferase 1;FtsJ homolog 1 isoform b	Q9UET6;B2RCJ0;B7Z4K4;B3KN91	RRMJ1_HUMAN;B3KN91_HUMAN	5	4.05e-138	0	0	0	1	1	1	3	1	0	0	NA	NA	NA	0.94406	NA	NA	NA	NA	NA	NA	0.0830495	NA	NA	NA
IPI:IPI00004324.1;IPI:IPI00640089.1;IPI:IPI00647089.1	Trafficking protein particle complex subunit 3;BET3 homolog;Putative uncharacterized protein TRAPPC3;Trafficking protein particle complex 3, isoform CRA_a	TRAPPC3;BET3;CDABP0066	Trafficking protein particle complex subunit 3;Trafficking protein particle complex 3, isoform CRA_a;Putative uncharacterized protein TRAPPC3	O43617;B2RDN2;A6NDN0;A6NKE1	TPPC3_HUMAN;A6NDN0_HUMAN;A6NKE1_HUMAN	9	5.31e-92	0	0	0	8	1	1	3	5	3	5	0.93982	NA	NA	0.92951	0.93867	0.90035	1.0632	0.0895436	NA	NA	0.105458	0.09131	0.151442	-0.088413
IPI:IPI00004337.2;IPI:IPI00793310.1	Zinc finger and BTB domain-containing protein 11	ZBTB11	Zinc finger and BTB domain-containing protein 11	O95625;B3KN38;Q59H97	ZBT11_HUMAN	8	1.24e-17	0	0	0	2	0	0	0	0	0	0	0.69399	NA	NA	NA	NA	NA	NA	0.527013	NA	NA	NA	NA	NA	NA
IPI:IPI00004350.1	Transcription initiation factor IIA subunit 1;General transcription factor IIA subunit 1;TFIIA-42;TFIIAL;Transcription initiation factor IIA alpha chain;TFIIA p35 subunit;Transcription initiation factor IIA beta chain;TFIIA p19 subunit	GTF2A1;TF2A1	Isoform 42 kDa of Transcription initiation factor IIA subunit 1	P52655-1;P52655	TF2AA_HUMAN	3	2.26e-122	0	0	0	4	1	0	5	0	0	1	1.0164	NA	NA	0.77697	NA	NA	NA	-0.0234683	NA	NA	0.364069	NA	NA	NA
IPI:IPI00004358.4;IPI:IPI00789185.2	Glycogen phosphorylase, brain form	PYGB	Glycogen phosphorylase, brain form	P11216;B4DSD8;Q59GM9	PYGB_HUMAN	43	0	1	0	0	20	6	6	14	4	4	9	1.0518	0.96699	1.0451	1.2349	0.97077	1.4319	1.1287	-0.0728604	0.0484271	-0.063641	-0.304394	0.0427986	-0.517931	-0.174662
IPI:IPI00004363.1;IPI:IPI00924854.1	STE20/SPS1-related proline-alanine-rich protein kinase;Serine/threonine-protein kinase 39;DCHT	STK39;SPAK	STE20/SPS1-related proline-alanine-rich protein kinase	Q9UEW8;Q53S90;Q53SL7;Q53SS1;Q6E0B2	STK39_HUMAN	16	5.32e-167	1	0	0	15	0	1	7	0	1	2	1.497	NA	NA	2.0265	NA	NA	1.2971	-0.582074	NA	NA	-1.01899	NA	NA	-0.37529
IPI:IPI00004389.3;IPI:IPI00793078.1	Gamma-tubulin complex component 4;Hgrip76	TUBGCP4;76P;GCP4	Gamma-tubulin complex component 4;tubulin, gamma complex associated protein 4	Q9UGJ1;B3KNK6;Q9BVR6	GCP4_HUMAN	16	1.47e-74	0	0	0	3	0	0	5	0	1	1	0.9093	NA	NA	1.1484	NA	NA	NA	0.137172	NA	NA	-0.199625	NA	NA	NA
IPI:IPI00004392.3;IPI:IPI00759578.2;IPI:IPI00759462.3;IPI:IPI00396056.6;IPI:IPI00915321.1	7,8-dihydro-8-oxoguanine triphosphatase;8-oxo-dGTPase;Nucleoside diphosphate-linked moiety X motif 1	NUDT1;MTH1	Isoform p26 of 7,8-dihydro-8-oxoguanine triphosphatase;Isoform p22 of 7,8-dihydro-8-oxoguanine triphosphatase;Isoform p21 of 7,8-dihydro-8-oxoguanine triphosphatase;Isoform p18 of 7,8-dihydro-8-oxoguanine triphosphatase	P36639-1;P36639;P36639-2;A4D205;P36639-3;P36639-4;Q7Z7N6	8ODP_HUMAN	8	2.59e-97	0	0	0	10	0	0	5	5	3	2	1.0471	NA	NA	1.0885	1.0521	0.9285	0.87406	-0.0663992	NA	NA	-0.122341	-0.0732718	0.107026	0.194196
IPI:IPI00004406.1;IPI:IPI00910040.1;IPI:IPI00926240.1;IPI:IPI00925858.1;IPI:IPI00926459.1;IPI:IPI00924850.1	Uridine phosphorylase 1;cDNA FLJ60728, highly similar to Uridine phosphorylase 1 (EC 2.4.2.3)	UPP1;UP	Isoform 1 of Uridine phosphorylase 1;cDNA FLJ60728, highly similar to Uridine phosphorylase 1;16 kDa protein;16 kDa protein;9 kDa protein	Q16831-1;Q16831;Q86Y75;B4DND0	UPP1_HUMAN;B4DND0_HUMAN	7	4e-13	0	0	0	4	1	0	0	1	1	1	1.183	NA	NA	NA	NA	NA	NA	-0.24245	NA	NA	NA	NA	NA	NA
IPI:IPI00004416.1	Charged multivesicular body protein 2a;Chromatin-modifying protein 2a;Vacuolar protein-sorting-associated protein 2-1;Putative breast adenocarcinoma marker BC-2	CHMP2A;BC2;CHMP2	Charged multivesicular body protein 2a	O43633;B2R4W6	CHM2A_HUMAN	14	0	0	0	0	18	22	9	19	10	0	4	1.1282	1.1355	1.1211	1.1758	1.1348	NA	1.0759	-0.174023	-0.183328	-0.164915	-0.233643	-0.182438	NA	-0.105544
IPI:IPI00004436.1;IPI:IPI00794259.1;IPI:IPI00795354.1;REV_IPI:IPI00938187.1	U6 snRNA-associated Sm-like protein LSm1;Cancer-associated Sm-like;Small nuclear ribonuclear CaSm	LSM1;CASM	U6 snRNA-associated Sm-like protein LSm1;5 kDa protein;5 kDa protein	O15116;B2R5E6	LSM1_HUMAN	6	3.95e-105	0	0	0	10	1	1	5	1	8	10	1.1203	NA	NA	0.98691	NA	0.92547	1.0864	-0.163885	NA	NA	0.0190096	NA	0.111742	-0.119555
IPI:IPI00004450.2	RNA-binding motif protein, X-linked-like-2;Testis-specific heterogeneous nuclear ribonucleoprotein G-T	RBMXL2;HNRNPGT	RNA-binding motif protein, X-linked-like-2	O75526;A8K8A6	HNRGT_HUMAN	10	4.93e-86	0	0	0	2	1	1	0	0	0	0	1.0363	NA	NA	NA	NA	NA	NA	-0.0514417	NA	NA	NA	NA	NA	NA
IPI:IPI00297475.3;IPI:IPI00004454.3	Dolichol-phosphate mannosyltransferase subunit 3;Dolichyl-phosphate beta-D-mannosyltransferase subunit 3;Dolichol-phosphate mannose synthase subunit 3;DPM synthase complex subunit 3;Mannose-P-dolichol synthase subunit 3;Prostin-1	DPM3	cDNA FLJ60436, highly similar to Homo sapiens dolichyl-phosphate mannosyltransferase polypeptide 3, transcript variant 1, mRNA;Isoform 1 of Dolichol-phosphate mannosyltransferase subunit 3	Q9P2X0-2;Q9P2X0;B4DEH1;Q3SX58;Q5SR62;Q6P184;Q86TM7;Q9P2X0-1	DPM3_HUMAN	2	8.68e-32	0	0	0	2	2	2	2	4	4	0	1.2715	0.96978	0.75576	1.2585	0.78083	1.065	NA	-0.346531	0.0442706	0.404	-0.331705	0.35692	-0.0908534	NA
IPI:IPI00004459.1	Probable dimethyladenosine transferase;S-adenosylmethionine-6-N',N'-adenosyl(rRNA) dimethyltransferase;18S rRNA dimethylase;DIM1 dimethyladenosine transferase 1-like	DIMT1L;DIMT1;HUSSY-05	Probable dimethyladenosine transferase	Q9UNQ2;A8K9K8;B4DRY2	DIMT1_HUMAN	21	7.21e-204	0	1	0	26	3	1	12	4	14	16	1.1274	1.2142	NA	0.88451	1.1042	0.9688	1.2253	-0.172999	-0.280006	NA	0.17705	-0.143002	0.0457292	-0.293135
IPI:IPI00004472.1;IPI:IPI00397590.1;IPI:IPI00397592.1;IPI:IPI00397591.1;IPI:IPI00855897.3;IPI:IPI00874163.2	Serine/threonine-protein kinase WNK1;Protein kinase with no lysine 1;Protein kinase, lysine-deficient 1;Erythrocyte 65 kDa protein;p65	WNK1;KDP;KIAA0344;PRKWNK1	Isoform 1 of Serine/threonine-protein kinase WNK1;Isoform 2 of Serine/threonine-protein kinase WNK1;Isoform 3 of Serine/threonine-protein kinase WNK1	Q9H4A3-1;Q9H4A3;Q9H4A3-2;A5D8Z4;Q9H4A3-4;Q96CZ6	WNK1_HUMAN	33	2.34e-211	0	0	0	28	18	9	24	10	0	0	0.88461	0.89734	0.93004	0.73588	0.78424	NA	NA	0.176887	0.156273	0.104635	0.442458	0.350633	NA	NA
IPI:IPI00004488.2	V-type proton ATPase subunit F;Vacuolar proton pump subunit F;V-ATPase 14 kDa subunit	ATP6V1F;ATP6S14;VATF	V-type proton ATPase subunit F	Q16864;A4D1K0	VATF_HUMAN	8	1.11e-160	0	1	0	4	1	3	8	2	2	4	1.0174	NA	1.1103	0.75164	0.95327	0.85422	1.0673	-0.024887	NA	-0.15095	0.411886	0.0690432	0.22732	-0.0939658
IPI:IPI00004489.1	Adenylyltransferase and sulfurtransferase MOCS3;Molybdenum cofactor synthesis protein 3;Molybdopterin synthase sulfurylase;Adenylyltransferase MOCS3;Sulfurtransferase MOCS3	MOCS3;UBA4	Adenylyltransferase and sulfurtransferase MOCS3	O95396	MOCS3_HUMAN	4	3.54e-163	0	1	0	1	2	0	3	0	0	0	NA	0.72188	NA	0.76819	NA	NA	NA	NA	0.470169	NA	0.380465	NA	NA	NA
IPI:IPI00004497.2;IPI:IPI00472302.2;IPI:IPI00332355.3;IPI:IPI00426447.5;IPI:IPI00916237.2;IPI:IPI00742062.4;IPI:IPI00909643.1;IPI:IPI00425739.2;IPI:IPI00444785.2	Breakpoint cluster region protein;Renal carcinoma antigen NY-REN-26	BCR;BCR1;D22S11	Isoform 1 of Breakpoint cluster region protein;Isoform 2 of Breakpoint cluster region protein;Breakpoint cluster region protein (Fragment)	P11274-1;P11274;B4E065;P11274-2;Q13746;Q12843;Q12844;Q6QJE4	BCR_HUMAN;Q12843_HUMAN	12	1.54e-105	0	2	1	10	9	1	0	0	1	1	0.77552	1.2599	NA	NA	NA	NA	NA	0.366764	-0.333309	NA	NA	NA	NA	NA
IPI:IPI00004506.3	BTB/POZ domain-containing protein KCTD5	KCTD5	BTB/POZ domain-containing protein KCTD5	Q9NXV2	KCTD5_HUMAN	4	3.49e-67	1	1	0	4	0	0	2	1	0	0	1.1699	NA	NA	1.1111	NA	NA	NA	-0.226385	NA	NA	-0.151989	NA	NA	NA
IPI:IPI00004533.1;IPI:IPI00909987.1	Kinesin-like protein KIF3B;Microtubule plus end-directed kinesin motor 3B;HH0048;cDNA FLJ55620, highly similar to Kinesin-like protein KIF3B	KIF3B;KIAA0359	Kinesin-like protein KIF3B;cDNA FLJ55620, highly similar to Kinesin-like protein KIF3B	O15066;B2RMP4;B4DYF2;B4DSR5	KIF3B_HUMAN;B4DSR5_HUMAN	4	3.81e-183	0	3	1	2	0	0	5	0	1	0	0.65285	NA	NA	0.50213	NA	NA	NA	0.615177	NA	NA	0.993867	NA	NA	NA
IPI:IPI00004534.4;IPI:IPI00929344.1	Phosphoribosylformylglycinamidine synthase;Formylglycinamide ribotide amidotransferase;Formylglycinamide ribotide synthetase;cDNA FLJ77779, highly similar to Homo sapiens phosphoribosylformylglycinamidine synthase (FGAR amidotransferase) (PFAS), mRNA;Phosphoribosylformylglycinamidine synthase (FGAR amidotransferase), isoform CRA_b	PFAS;KIAA0361;hCG_31283	Phosphoribosylformylglycinamidine synthase;phosphoribosylformylglycinamidine synthase	O15067;A8K8N7;A8K9T9;B4DJ26;Q6P4B4;Q9BR56	PUR4_HUMAN;A8K8N7_HUMAN	80	0	0	1	1	117	143	75	103	62	130	155	1.2218	1.1543	1.1762	1.0567	1.0456	0.94614	1.0412	-0.289008	-0.207018	-0.234133	-0.0795658	-0.064331	0.0798744	-0.0582472
IPI:IPI00004567.1;IPI:IPI00909654.1;IPI:IPI00643634.2;IPI:IPI00219090.1	Protein arginine N-methyltransferase 7;Histone-arginine N-methyltransferase PRMT7;[Myelin basic protein]-arginine N-methyltransferase PRMT7	PRMT7;KIAA1933	Isoform 1 of Protein arginine N-methyltransferase 7;Isoform 3 of Protein arginine N-methyltransferase 7;Isoform 4 of Protein arginine N-methyltransferase 7;Isoform 2 of Protein arginine N-methyltransferase 7	Q9NVM4-1;Q9NVM4;Q9NVM4-3;Q9NVM4-4;Q9NVM4-2	ANM7_HUMAN	5	7.32e-48	0	0	0	2	0	1	4	0	0	0	1.2058	NA	NA	1.0214	NA	NA	NA	-0.269991	NA	NA	-0.030548	NA	NA	NA
IPI:IPI00004573.2	Polymeric immunoglobulin receptor;Hepatocellular carcinoma-associated protein TB6;Secretory component	PIGR	Polymeric immunoglobulin receptor	P01833;Q8TE27	PIGR_HUMAN	4	1.33e-26	0	1	1	0	0	0	0	1	4	0	NA	NA	NA	NA	NA	0.64888	NA	NA	NA	NA	NA	NA	0.623976	NA
IPI:IPI00647491.1;IPI:IPI00004584.1;IPI:IPI00915950.1;IPI:IPI00915794.1;REV_IPI:IPI00419021.1	Mitochondrial ribonuclease P protein 3	KIAA0391;MRPP3	Isoform 1 of Mitochondrial ribonuclease P protein 3;Isoform 2 of Mitochondrial ribonuclease P protein 3;Isoform 4 of Mitochondrial ribonuclease P protein 3	O15091-1;O15091;O15091-2;C4AM93;O15091-4	MRRP3_HUMAN	11	1.45e-70	0	1	0	4	1	0	2	0	0	2	1.7271	NA	NA	0.95536	NA	NA	1.6151	-0.788352	NA	NA	0.0658836	NA	NA	-0.691623
IPI:IPI00004655.1;IPI:IPI00937544.1;IPI:IPI00001076.1;IPI:IPI00941871.1	Protein FRG1;FSHD region gene 1 protein	FRG1	Protein FRG1	Q14331;A8K775	FRG1_HUMAN	11	4.5e-132	0	0	0	7	4	3	7	2	2	6	1.0518	0.91777	1.0386	1.0699	0.97637	1.0328	0.98629	-0.0728604	0.123795	-0.0546401	-0.097476	0.0345001	-0.0465609	0.0199162
IPI:IPI00004656.3;IPI:IPI00930068.1;IPI:IPI00796379.2;IPI:IPI00941461.1	Beta-2-microglobulin;Beta-2-microglobulin form pI 5.3;cDNA FLJ57067, highly similar to Beta-2-microglobulin	B2M;CDABP0092;HDCMA22P;beta 2-microglobulin	Beta-2-microglobulin;Beta-2-microglobulin;cDNA FLJ57067, highly similar to Beta-2-microglobulin;Beta-2-microglobulin	P61769;A6XND9;A6XMH4;B4E0X1;A6XMH5;Q9UM88	B2MG_HUMAN;A6XMH4_HUMAN;B4E0X1_HUMAN;A6XMH5_HUMAN	9	5.39e-89	0	0	0	16	10	5	8	5	25	37	1.0517	0.94351	0.98544	0.98971	0.93969	1.0745	1.0821	-0.0727232	0.0838903	0.0211601	0.0149222	0.0897432	-0.103665	-0.113834
IPI:IPI00004669.1;IPI:IPI00922793.1;IPI:IPI00921824.1;IPI:IPI00041868.1;IPI:IPI00101384.1;IPI:IPI00893944.1;IPI:IPI00456717.1;IPI:IPI00911074.1	Polypeptide N-acetylgalactosaminyltransferase 2;Polypeptide GalNAc transferase 2;Protein-UDP acetylgalactosaminyltransferase 2;UDP-GalNAc:polypeptide N-acetylgalactosaminyltransferase 2;Polypeptide N-acetylgalactosaminyltransferase 2 soluble form	GALNT2	Polypeptide N-acetylgalactosaminyltransferase 2	Q10471;B7Z6K2;C5HU00	GALT2_HUMAN	46	0	1	1	0	83	60	26	67	18	70	114	1.2678	1.2041	1.2164	1.0015	1.0003	0.97282	1.0626	-0.342327	-0.267955	-0.282618	-0.00216242	-0.000432744	0.0397552	-0.0875986
IPI:IPI00004670.2;IPI:IPI00915831.1;IPI:IPI00916334.1	Polypeptide N-acetylgalactosaminyltransferase 3;Polypeptide GalNAc transferase 3;Protein-UDP acetylgalactosaminyltransferase 3;UDP-GalNAc:polypeptide N-acetylgalactosaminyltransferase 3	GALNT3	Isoform 1 of Polypeptide N-acetylgalactosaminyltransferase 3;53 kDa protein;43 kDa protein	Q14435-1;Q14435;B2R8J0;Q68VJ6	GALT3_HUMAN	3	5.05e-08	0	0	0	3	0	0	0	0	0	0	0.61079	NA	NA	NA	NA	NA	NA	0.711252	NA	NA	NA	NA	NA	NA
IPI:IPI00796891.2;IPI:IPI00004671.2;IPI:IPI00909600.1;IPI:IPI00910449.1;IPI:IPI00908744.1;IPI:IPI00790168.1	Golgin B1;Golgin subfamily B member 1;Giantin;Macrogolgin;372 kDa Golgi complex-associated protein;GCP372	GOLGB1	Golgin B1;Golgin subfamily B member 1	B2ZZ91;B4DTZ9;Q14789	B2ZZ91_HUMAN;GOGB1_HUMAN	128	0	2	0	0	77	7	3	77	4	23	6	0.96477	0.44877	1.0401	0.86969	0.63577	0.9285	1.2149	0.051743	1.15595	-0.0567222	0.201427	0.653423	0.107026	-0.280838
IPI:IPI00004712.1;IPI:IPI00924587.1;IPI:IPI00925779.1;IPI:IPI00926781.1;IPI:IPI00925054.1;IPI:IPI00925242.1;IPI:IPI00925734.1;IPI:IPI00925508.1	Checkpoint protein HUS1;cDNA FLJ57918, highly similar to Checkpoint protein HUS1	HUS1	Checkpoint protein HUS1;cDNA FLJ57918, highly similar to Checkpoint protein HUS1	O60921;A4D2F2;B4DFI9	HUS1_HUMAN;B4DFI9_HUMAN	10	4.57e-191	1	0	1	11	0	0	6	2	0	0	1.0121	NA	NA	0.9317	0.74174	NA	NA	-0.0173518	NA	NA	0.102063	0.431015	NA	NA
IPI:IPI00004795.1	Methylosome subunit pICln;Chloride conductance regulatory protein ICln;Chloride channel, nucleotide sensitive 1A;Chloride ion current inducer protein;Reticulocyte pICln	CLNS1A;CLCI;ICLN	Methylosome subunit pICln	P54105;Q9P1H0	ICLN_HUMAN	10	0	0	0	0	18	34	29	16	16	14	12	0.88538	0.8994	0.90091	0.83542	0.83318	0.90603	0.94898	0.175631	0.152965	0.150545	0.259426	0.2633	0.142369	0.0755504
IPI:IPI00004838.2;IPI:IPI00399054.2	Proto-oncogene C-crk;p38;Adapter molecule crk	CRK	Isoform Crk-II of Proto-oncogene C-crk;Isoform Crk-I of Proto-oncogene C-crk	P46108-1;P46108;B0LPE8;P46108-2	CRK_HUMAN	19	0	1	0	0	25	5	5	20	23	7	14	1.1683	0.85313	1.1014	1.0647	0.95306	0.98085	0.98586	-0.224411	0.229162	-0.139339	-0.090447	0.0693611	0.0278956	0.0205453
IPI:IPI00004839.1	Crk-like protein	CRKL	Crk-like protein	P46109;A8KA44	CRKL_HUMAN	15	2.87e-283	0	2	0	10	2	0	8	4	4	11	0.81953	0.76838	NA	0.81776	0.62809	0.93859	0.90617	0.287131	0.380108	NA	0.290251	0.670957	0.091433	0.142146
IPI:IPI00004845.4;IPI:IPI00020035.4	Protein NipSnap homolog 3A;NipSnap4;Target for Salmonella secreted protein C	NIPSNAP3A;NIPSNAP4;HSPC299	Protein NipSnap homolog 3A	Q9UFN0;B4DW81	NPS3A_HUMAN	10	2.2e-109	0	0	0	7	0	0	6	5	1	0	1.0139	NA	NA	0.99767	0.7301	NA	NA	-0.0199154	NA	NA	0.0033654	0.453834	NA	NA
IPI:IPI00004859.1;IPI:IPI00921897.1	Bloom syndrome protein;RecQ protein-like 3;DNA helicase, RecQ-like type 2;cDNA FLJ56969, highly similar to Bloom syndrome protein (EC 3.6.1.-)	BLM;RECQ2;RECQL3	Bloom syndrome protein;cDNA FLJ56969, highly similar to Bloom syndrome protein	P54132;B2RAN0;B7Z8C1;B7ZKN7;Q3B7X0;B7Z2X2	BLM_HUMAN;B7Z2X2_HUMAN	9	5.06e-20	0	0	0	2	2	0	2	0	2	1	1.0457	0.96604	NA	1.1256	NA	0.92231	NA	-0.064469	0.0498452	NA	-0.170694	NA	0.116676	NA
IPI:IPI00004860.2	Arginyl-tRNA synthetase, cytoplasmic;Arginine--tRNA ligase	RARS	Isoform Complexed of Arginyl-tRNA synthetase, cytoplasmic	P54136-1;P54136;B2RBS9;B4DXW6;Q53GY4	SYRC_HUMAN	71	0	0	0	0	161	138	51	90	32	116	175	0.89972	0.89099	0.86646	0.99049	1.0276	0.93776	0.94596	0.152452	0.166519	0.206795	0.0137857	-0.0392788	0.0927094	0.0801489
IPI:IPI00004902.1;IPI:IPI00556451.2	Electron transfer flavoprotein subunit beta	ETFB;FP585	Isoform 1 of Electron transfer flavoprotein subunit beta;Isoform 2 of Electron transfer flavoprotein subunit beta	P38117-1;P38117;A8K766;P38117-2	ETFB_HUMAN	35	0	0	0	0	47	37	18	74	31	44	48	1.1698	0.98264	0.95057	1.0557	0.86865	0.84251	1.1245	-0.226262	0.0252651	0.0731352	-0.0781999	0.203153	0.247234	-0.169284
IPI:IPI00004928.1;IPI:IPI00328822.1;IPI:IPI00004971.3	Egl nine homolog 1;Hypoxia-inducible factor prolyl hydroxylase 2;Prolyl hydroxylase domain-containing protein 2;SM-20	EGLN1;C1orf12;PNAS-118;PNAS-137	Isoform 1 of Egl nine homolog 1;Isoform 2 of Egl nine homolog 1	Q9GZT9-1;Q9GZT9;A6XP74;Q9NTU9;Q9GZT9-2	EGLN1_HUMAN	6	2.54e-12	0	0	0	2	0	0	3	0	0	1	0.84755	NA	NA	0.95922	NA	NA	NA	0.23863	NA	NA	0.0600664	NA	NA	NA
IPI:IPI00004962.2;IPI:IPI00794742.1	Golgi integral membrane protein 4;Golgi phosphoprotein 4;Golgi integral membrane protein, cis;Golgi-localized phosphoprotein of 130 kDa	GOLIM4;GIMPC;GOLPH4;GPP130	Golgi integral membrane protein 4	O00461	GOLI4_HUMAN	15	4.51e-183	0	0	0	10	5	2	3	0	1	3	1.0808	1.2643	1.6917	0.84586	NA	NA	1.3372	-0.1121	-0.338339	-0.758474	0.241509	NA	NA	-0.419215
IPI:IPI00004968.1	Pre-mRNA-processing factor 19;PRP19/PSO4 homolog;Nuclear matrix protein 200;Senescence evasion factor	PRPF19;NMP200;PRP19;SNEV	Pre-mRNA-processing factor 19	Q9UMS4	PRP19_HUMAN	36	0	0	0	0	48	78	19	34	19	50	89	0.84757	0.90233	0.95401	0.90774	0.88911	0.90072	0.90494	0.238596	0.148273	0.0679237	0.139649	0.169566	0.150849	0.144106
IPI:IPI00004970.4;IPI:IPI00929268.1;IPI:IPI00790264.1	Small subunit processome component 20 homolog;Down-regulated in metastasis protein;Protein Key-1A6;Novel nucleolar protein 73;cDNA FLJ57057, highly similar to Small subunit processome component 20 homolog	UTP20;DRIM	Small subunit processome component 20 homolog;down-regulated in metastasis	O75691;B4DN27	UTP20_HUMAN;B4DN27_HUMAN	112	0	NA	NA	NA	48	25	28	58	15	29	25	0.91473	1.0014	1.0228	0.79258	0.92472	0.95312	0.92285	0.128582	-0.00201836	-0.0325241	0.335372	0.112912	0.0692702	0.115832
IPI:IPI00418213.1;IPI:IPI00925661.2;IPI:IPI00816003.1;IPI:IPI00935959.1;IPI:IPI00004974.2;IPI:IPI00924641.1;IPI:IPI00654697.2;IPI:IPI00938275.1	Rab5 GDP/GTP exchange factor;Rabex-5;Rabaptin-5-associated exchange factor for Rab5;RAP1;cDNA FLJ75284, highly similar to Homo sapiens RAB guanine nucleotide exchange factor (GEF) 1 (RABGEF1), mRNA;RAP1 short isoform	RABGEF1;RABEX5	Isoform 1 of Rab5 GDP/GTP exchange factor;79 kDa protein;Isoform 3 of Rab5 GDP/GTP exchange factor;61 kDa protein;cDNA FLJ55772, highly similar to Rab5 GDP/GTP exchange factor;Isoform 2 of Rab5 GDP/GTP exchange factor;47 kDa protein;RAP1 short isoform	Q9UJ41-1;Q9UJ41;Q9UJ41-3;A8K3R3;B4DZM7;Q9UJ41-2;B3KMF1;Q3HKR1	RABX5_HUMAN;A8K3R3_HUMAN;Q3HKR1_HUMAN	5	1.22e-29	0	1	0	6	0	0	4	0	0	0	0.80463	NA	NA	0.79035	NA	NA	NA	0.313603	NA	NA	0.339436	NA	NA	NA
IPI:IPI00472451.4;IPI:IPI00872160.1;IPI:IPI00004977.2;IPI:IPI00935955.2	Guanine nucleotide exchange factor VAV2	VAV2	Isoform 1 of Guanine nucleotide exchange factor VAV2;Isoform 2 of Guanine nucleotide exchange factor VAV2;Isoform 3 of Guanine nucleotide exchange factor VAV2;93 kDa protein	P52735-1;P52735;A6NKJ3;P52735-2;B6ZDF5;P52735-3	VAV2_HUMAN	10	4.66e-170	1	1	0	6	2	0	11	1	1	1	1.01	1.164	NA	0.90318	NA	NA	NA	-0.0143553	-0.219091	NA	0.146915	NA	NA	NA
IPI:IPI00004988.1;IPI:IPI00794377.1	Protein MANBAL;Mannosidase, beta A, lysosomal-like	MANBAL;RP5-1141E15.1-003	Protein MANBAL;Mannosidase, beta A, lysosomal-like	Q9NQG1;A8KAA6;A2A2E0	MANBL_HUMAN;A2A2E0_HUMAN	2	6.55e-23	0	0	0	2	0	0	0	0	0	0	1.2968	NA	NA	NA	NA	NA	NA	-0.374956	NA	NA	NA	NA	NA	NA
IPI:IPI00005015.1;IPI:IPI00478453.4;IPI:IPI00186188.6;IPI:IPI00892654.1;IPI:IPI00892783.2	CCR4-NOT transcription complex subunit 3;CCR4-associated factor 3;Leukocyte receptor cluster member 2	CNOT3;KIAA0691;LENG2;NOT3	Isoform 1 of CCR4-NOT transcription complex subunit 3;cDNA FLJ61662, highly similar to CCR4-NOT transcription complex subunit 3	O75175-1;O75175;O75175-2;B7Z6J7;Q6ZMJ6	CNOT3_HUMAN	9	1.48e-62	0	0	1	4	3	2	0	1	0	0	0.78351	1.1918	1.0095	NA	NA	NA	NA	0.351976	-0.253142	-0.0136409	NA	NA	NA	NA
IPI:IPI00005018.3;IPI:IPI00294870.4;IPI:IPI00925067.1;IPI:IPI00927195.1;IPI:IPI00927387.1;IPI:IPI00925286.1;IPI:IPI00791983.1	Upstream-binding protein 1;LBP-1	UBP1;LBP1	Isoform 1 of Upstream-binding protein 1;Isoform 2 of Upstream-binding protein 1	Q9NZI7-1;Q9NZI7;A8KAN5;Q9NZI7-4;B3KN18	UBIP1_HUMAN	8	2.64e-69	1	0	1	1	2	0	3	0	0	0	NA	0.95623	NA	1.9627	NA	NA	NA	NA	0.0645704	NA	-0.97284	NA	NA	NA
IPI:IPI00607584.1;IPI:IPI00005024.3;IPI:IPI00908888.1;IPI:IPI00909101.1	Myb-binding protein 1A	MYBBP1A;P160	Isoform 2 of Myb-binding protein 1A;Isoform 1 of Myb-binding protein 1A	Q9BQG0-2;Q9BQG0;Q9BQG0-1;B4DE42	MBB1A_HUMAN	99	0	0	0	0	158	83	70	100	53	160	168	0.87856	0.97501	0.89294	0.93617	0.97167	1.0011	0.92642	0.186787	0.0365111	0.163365	0.0951576	0.0414617	-0.00158609	0.110262
IPI:IPI00005030.5;IPI:IPI00383564.2;IPI:IPI00854684.2;IPI:IPI00917570.1	SH3 domain-binding protein 4;Transferrin receptor-trafficking protein;EH-binding protein 10	SH3BP4;BOG25;EHB10;TTP	Isoform 1 of SH3 domain-binding protein 4;Isoform 2 of SH3 domain-binding protein 4	Q9P0V3-1;Q9P0V3;A8K594;B4E2S1;Q9P0V3-2	SH3B4_HUMAN	19	0	1	0	1	15	3	1	2	2	0	2	0.85201	0.76002	NA	1.1758	1.0954	NA	0.82194	0.231058	0.395891	NA	-0.233643	-0.131458	NA	0.282895
IPI:IPI00005036.1;IPI:IPI00930333.1;IPI:IPI00796867.1;IPI:IPI00927051.2;IPI:IPI00926674.1;IPI:IPI00926331.1;IPI:IPI00930619.1;IPI:IPI00926920.1;IPI:IPI00925891.1;IPI:IPI00926454.1	RNA-binding protein 5;RNA-binding motif protein 5;Putative tumor suppressor LUCA15;Protein G15;Renal carcinoma antigen NY-REN-9	RBM5;H37;LUCA15	Isoform 1 of RNA-binding protein 5	P52756-1;P52756;Q59HE6	RBM5_HUMAN	12	1.33e-79	0	0	0	8	0	0	0	0	0	0	0.90687	NA	NA	NA	NA	NA	NA	0.141032	NA	NA	NA	NA	NA	NA
IPI:IPI00005038.1;IPI:IPI00795860.1;IPI:IPI00796361.1	Ribonuclease UK114;14.5 kDa translational inhibitor protein;p14.5;UK114 antigen homolog	HRSP12;PSP	Ribonuclease UK114;11 kDa protein;8 kDa protein	P52758;Q6IBG0	UK114_HUMAN	10	0	0	0	0	11	0	0	2	5	1	4	0.83602	NA	NA	0.69868	0.88462	NA	0.88925	0.258391	NA	NA	0.517296	0.17687	NA	0.169339
IPI:IPI00005039.2;IPI:IPI00894045.1;IPI:IPI00894520.1	Translation initiation factor IF-2, mitochondrial	MTIF2	Translation initiation factor IF-2, mitochondrial	P46199;Q05DA1;Q6P1N2;Q7Z5U0;Q8IWH1	IF2M_HUMAN	11	1.82e-70	0	0	0	3	0	0	0	0	0	0	0.92471	NA	NA	NA	NA	NA	NA	0.112927	NA	NA	NA	NA	NA	NA
IPI:IPI00513827.3;IPI:IPI00895801.1;IPI:IPI00005040.1	Putative uncharacterized protein DKFZp686M24262;Medium-chain specific acyl-CoA dehydrogenase, mitochondrial	DKFZp686M24262;ACADM	Putative uncharacterized protein DKFZp686M24262;medium-chain acyl-CoA dehydrogenase isoform b precursor;Medium-chain specific acyl-CoA dehydrogenase, mitochondrial	Q5HYG7;Q5T4U5;P11310;B4DJE7;B4DVB1;B4DVE0;B4DWX6;B7Z9I1;Q5T4U4	Q5HYG7_HUMAN;ACADM_HUMAN	23	0	0	0	0	27	30	5	20	6	18	24	1.0669	0.97554	0.76508	0.96937	0.72645	0.87432	1.0789	-0.093425	0.0357271	0.386317	0.0448807	0.461065	0.193767	-0.109561
IPI:IPI00068506.1;IPI:IPI00005045.1;IPI:IPI00925351.1	ATP-binding cassette, sub-family F (GCN20), member 2, isoform CRA_d;Putative uncharacterized protein ABCF2;ATP-binding cassette sub-family F member 2;Iron-inhibited ABC transporter 2	ABCF2;hCG_1643314;HUSSY-18	ATP-binding cassette, sub-family F, member 2 isoform b;ATP-binding cassette sub-family F member 2	Q75MJ1;Q9UG63;Q75MJ0	Q75MJ1_HUMAN;ABCF2_HUMAN	35	0	0	0	0	48	30	13	7	13	23	40	1.2281	1.3772	1.3435	0.97863	0.89155	0.93889	1.2096	-0.296428	-0.461738	-0.425996	0.0311646	0.165612	0.090972	-0.27453
IPI:IPI00005050.1	28S ribosomal protein S14, mitochondrial;S14mt;MRP-S14	MRPS14	28S ribosomal protein S14, mitochondrial	O60783;B2R4A5;Q96Q61	RT14_HUMAN	7	1.91e-85	0	0	0	5	0	0	1	4	2	3	1.1923	NA	NA	NA	1.0896	0.97844	1.0108	-0.253747	NA	NA	NA	-0.123799	0.0314447	-0.0154976
IPI:IPI00005055.4;IPI:IPI00335006.2	UPF0428 protein CXorf56	CXorf56	UPF0428 protein CXorf56;26 kDa protein	Q9H5V9;A8MPX7;B4DQN2	CX056_HUMAN	6	2e-95	0	1	1	7	2	0	4	2	2	1	0.90115	1.0242	NA	1.9494	2.1331	1.6212	NA	0.150161	-0.0344975	NA	-0.96303	-1.09295	-0.697062	NA
IPI:IPI00221393.1;IPI:IPI00005068.2;IPI:IPI00642657.1;IPI:IPI00871501.1	Choline transporter-like protein 1;Solute carrier family 44 member 1;CDw92;Putative uncharacterized protein SLC44A1	SLC44A1;CD92;CDW92;CTL1	Isoform 1 of Choline transporter-like protein 1;Isoform 2 of Choline transporter-like protein 1;Isoform 3 of Choline transporter-like protein 1;Putative uncharacterized protein SLC44A1	Q8WWI5-1;Q8WWI5;Q8WWI5-2;B3KWF2;Q8WWI5-3;A8MQ70;B3KMS7	CTL1_HUMAN;A8MQ70_HUMAN	4	1.37e-33	0	0	0	0	0	0	2	0	0	0	NA	NA	NA	0.81546	NA	NA	NA	NA	NA	NA	0.294314	NA	NA	NA
IPI:IPI00005087.1	Tropomodulin-3;Ubiquitous tropomodulin	TMOD3	Tropomodulin-3	Q9NYL9;Q5HYL6	TMOD3_HUMAN	22	0	0	1	0	19	40	6	23	11	17	19	0.87832	1.0156	1.007	1.164	1.2025	1.1535	1.1901	0.187181	-0.0223323	-0.0100637	-0.219091	-0.266037	-0.206018	-0.251083
IPI:IPI00005102.3;IPI:IPI00909795.1;IPI:IPI00642393.1;IPI:IPI00643452.1	Spermine synthase;Spermidine aminopropyltransferase;cDNA FLJ50114, highly similar to Spermine synthase (EC 2.5.1.22)	SMS	Isoform 1 of Spermine synthase;cDNA FLJ50114, highly similar to Spermine synthase;Isoform 2 of Spermine synthase;Protein	P52788-1;P52788;B4DE40;P52788-2	SPSY_HUMAN;B4DE40_HUMAN	31	0	0	0	0	36	26	8	44	8	17	30	0.77373	0.81475	0.82866	0.86945	0.98419	0.97086	0.93893	0.370098	0.295571	0.271148	0.201825	0.0229912	0.0426648	0.0909105
IPI:IPI00005104.1	Inhibitor of nuclear factor kappa-B kinase subunit alpha;I-kappa-B kinase 1;Conserved helix-loop-helix ubiquitous kinase;Nuclear factor NF-kappa-B inhibitor kinase alpha	CHUK;IKKA;TCF16	Inhibitor of nuclear factor kappa-B kinase subunit alpha	O15111;Q562E6;Q59GT1	IKKA_HUMAN	19	7.58e-227	0	1	0	9	4	1	5	0	0	4	0.87103	1.0213	NA	0.67154	NA	NA	1.0551	0.199206	-0.0304067	NA	0.574455	NA	NA	-0.0773797
IPI:IPI00005107.2;IPI:IPI00646796.2;IPI:IPI00647735.1	Niemann-Pick C1 protein;cDNA FLJ51802, highly similar to Niemann-Pick C1 protein	NPC1	Niemann-Pick C1 protein;cDNA FLJ51802, highly similar to Niemann-Pick C1 protein	O15118;B4DIP7;Q59GR1;B4DET3	NPC1_HUMAN;B4DET3_HUMAN	10	6.89e-90	0	0	0	11	6	4	2	4	2	0	1.0817	0.93881	0.98383	0.99874	1.0018	1.0078	NA	-0.1133	0.0910949	0.023519	0.00181894	-0.00259452	-0.0112094	NA
IPI:IPI00217250.1;IPI:IPI00005119.3;IPI:IPI00641353.1;IPI:IPI00938315.1	Trafficking protein particle complex subunit 2;Sedlin;MBP-1-interacting protein 2A;Putative uncharacterized protein TRAPPC2	TRAPPC2;SEDL;TRAPPC2P1;SEDLP	Isoform 2 of Trafficking protein particle complex subunit 2;Isoform 1 of Trafficking protein particle complex subunit 2;Putative uncharacterized protein TRAPPC2	O14582-2;O14582;O14582-1;Q6IBE5;A6NF76	TPPC2_HUMAN;A6NF76_HUMAN	3	1.75e-37	0	3	0	7	0	0	3	0	1	4	0.87734	NA	NA	0.67697	NA	NA	0.8455	0.188792	NA	NA	0.562836	NA	NA	0.242123
IPI:IPI00005129.8;IPI:IPI00939656.1;IPI:IPI00943804.1;IPI:IPI00909127.1;IPI:IPI00067352.1;IPI:IPI00059809.3	Secretory carrier-associated membrane protein 1;cDNA FLJ54243, highly similar to Secretory carrier-associated membrane protein1;cDNA FLJ55118, highly similar to Secretory carrier-associated membrane protein 1	SCAMP1;SCAMP	Isoform 1 of Secretory carrier-associated membrane protein 1;36 kDa protein;cDNA FLJ54243, highly similar to Secretory carrier-associated membrane protein1;cDNA FLJ55118, highly similar to Secretory carrier-associated membrane protein 1;Isoform 2 of Secret	O15126-1;O15126;A8K2G0;Q6FG23;B4E2V7;B4DP10;O15126-2	SCAM1_HUMAN;B4E2V7_HUMAN;B4DP10_HUMAN	9	3.82e-261	0	0	2	12	9	3	1	2	2	3	0.76748	0.74727	0.83867	NA	1.4123	1.279	0.88145	0.381799	0.420298	0.253825	NA	-0.498047	-0.355016	0.182049
IPI:IPI00005132.3;IPI:IPI00871959.1	Guanine nucleotide-binding protein-like 3-like protein;Putative uncharacterized protein GNL3L	GNL3L	Guanine nucleotide-binding protein-like 3-like protein;Putative uncharacterized protein GNL3L	Q9NVN8;A8MX10;Q05DU1	GNL3L_HUMAN;A8MX10_HUMAN	23	7.84e-250	1	5	0	15	8	5	10	4	1	9	0.96884	1.673	1.4065	0.9889	1.2424	NA	1.2663	0.0456697	-0.742437	-0.49211	0.0161035	-0.31313	NA	-0.340619
IPI:IPI00005154.1;IPI:IPI00556260.1	FACT complex subunit SSRP1;Facilitates chromatin transcription complex subunit SSRP1;FACT 80 kDa subunit;FACTp80;Chromatin-specific transcription elongation factor 80 kDa subunit;Structure-specific recognition protein 1;Recombination signal sequence recognition protein 1;T160	SSRP1;FACT80	FACT complex subunit SSRP1	Q08945	SSRP1_HUMAN	42	0	0	0	0	61	53	27	13	9	32	60	1.0976	0.95643	0.98951	0.8505	1.0211	1.0836	1.0517	-0.134352	0.0642687	0.0152138	0.233617	-0.0301242	-0.115832	-0.0727232
IPI:IPI00005158.1;IPI:IPI00334291.9;IPI:IPI00642982.1;REV_IPI:IPI00419967.3;REV_IPI:IPI00871505.1;REV_IPI:IPI00645992.2	Lon protease homolog, mitochondrial;Lon protease-like protein;LONHs;Mitochondrial ATP-dependent protease Lon;Serine protease 15;Lon protease homolog;LONP1 protein	LONP1;PRSS15	Lon protease homolog, mitochondrial;Lon protease homolog;LONP1 protein	P36776;B3KPH8;B3KU28;B3KXS5;B4DPX0;Q2VPA0;Q8N8K8;A4VCH6	LONM_HUMAN;B3KPH8_HUMAN;A4VCH6_HUMAN	64	0	0	0	0	48	68	38	59	19	45	76	1.0421	0.91192	0.85644	0.90685	0.88791	0.89364	0.97802	-0.0594937	0.133021	0.223576	0.141064	0.171515	0.162234	0.0320641
IPI:IPI00005159.3;IPI:IPI00470573.1	Actin-related protein 2;Actin-like protein 2;cDNA FLJ51656, highly similar to Actin-like protein 2	ACTR2;ARP2	Actin-related protein 2;actin-related protein 2 isoform a	P61160;B2RCP5;Q8IY98;B4DHK9	ARP2_HUMAN;B4DHK9_HUMAN	34	0	0	1	0	54	59	17	55	16	58	75	0.96536	1.0752	1.0086	0.87576	0.92156	0.90591	1.0523	0.050861	-0.104605	-0.0123541	0.191393	0.11785	0.14256	-0.0735461
IPI:IPI00005160.3;IPI:IPI00927418.1;IPI:IPI00925033.1;IPI:IPI00924615.1;IPI:IPI00927612.1;IPI:IPI00927861.1;IPI:IPI00927206.1;IPI:IPI00925248.1;IPI:IPI00925800.1;IPI:IPI00924861.1	Actin-related protein 2/3 complex subunit 1B;Arp2/3 complex 41 kDa subunit;p41-ARC	ARPC1B;ARC41	Actin-related protein 2/3 complex subunit 1B;25 kDa protein	O15143;A4D275	ARC1B_HUMAN	21	1.66e-257	0	1	0	30	11	2	21	7	11	22	1.1827	1.198	1.9489	0.92207	0.8724	0.81648	1.0969	-0.242084	-0.260628	-0.96266	0.117052	0.196938	0.292511	-0.133432
IPI:IPI00005161.3;IPI:IPI00000477.3;IPI:IPI00927156.1;IPI:IPI00925920.1;IPI:IPI00926315.1;IPI:IPI00925705.1	Actin-related protein 2/3 complex subunit 2;Arp2/3 complex 34 kDa subunit;PNAS-139	ARPC2;ARC34;PRO2446	Actin-related protein 2/3 complex subunit 2;PNAS-139	O15144;Q53R19;Q9BXV5	ARPC2_HUMAN;Q9BXV5_HUMAN	40	0	0	0	0	80	21	6	96	15	67	67	0.96618	0.98258	1.0976	0.86895	0.85331	0.90648	1.0312	0.0496361	0.0253532	-0.134352	0.202655	0.228858	0.141653	-0.0443242
IPI:IPI00871870.1;IPI:IPI00005162.3;IPI:IPI00911088.1;IPI:IPI00796102.1;IPI:IPI00794982.1;IPI:IPI00797967.1	Putative uncharacterized protein ARPC3;Actin-related protein 2/3 complex subunit 3;Arp2/3 complex 21 kDa subunit;cDNA FLJ51245, highly similar to Actin-related protein 2/3 complex subunit 3	ARPC3;ARC21	Putative uncharacterized protein ARPC3 (Fragment);Actin-related protein 2/3 complex subunit 3;cDNA FLJ51245, highly similar to Actin-related protein 2/3 complex subunit 3;12 kDa protein	A8MYY8;O15145;B2R4D5;Q2LE71;B4DM63	A8MYY8_HUMAN;ARPC3_HUMAN;B4DM63_HUMAN	14	4.53e-247	0	0	0	26	5	5	20	25	28	28	0.99924	0.84503	1.1113	0.98327	0.9824	0.9502	1.1045	0.00109687	0.242926	-0.152248	0.0243405	0.0256175	0.0736969	-0.143393
IPI:IPI00005163.3	ADP-ribosylation factor-like protein 15;ADP-ribosylation factor-related protein 2	ARL15;ARFRP2	ADP-ribosylation factor-like protein 15	Q9NXU5;A6NN57;A8K4C1	ARL15_HUMAN	4	1.31e-12	0	0	0	5	0	0	0	1	0	1	1.1545	NA	NA	NA	NA	NA	NA	-0.207268	NA	NA	NA	NA	NA	NA
IPI:IPI00005179.1;IPI:IPI00217386.1;IPI:IPI00645499.2;IPI:IPI00552946.3;IPI:IPI00911024.1;IPI:IPI00552334.3;IPI:IPI00552677.1;IPI:IPI00640578.1	DNA-directed RNA polymerases I and III subunit RPAC1;DNA-directed RNA polymerases I and III 40 kDa polypeptide;RPC40;AC40;RPA39;Polymerase (RNA) I polypeptide C, 30kDa	POLR1C;POLR1E;RP3-337H4.4-004;RP3-337H4.4-005	Isoform 1 of DNA-directed RNA polymerases I and III subunit RPAC1;Isoform 2 of DNA-directed RNA polymerases I and III subunit RPAC1;Polymerase (RNA) I polypeptide C, 30kDa;Polymerase (RNA) I polypeptide C, 30kDa	O15160-1;O15160;Q96HT3;O15160-2;Q5JTE4;Q5JTE0;Q5JTD9	RPAC1_HUMAN;Q5JTE0_HUMAN;Q5JTD9_HUMAN	18	0	0	0	0	12	26	7	14	6	12	11	0.54574	0.69858	0.67031	0.69872	0.74212	0.84415	0.74906	0.873714	0.517503	0.5771	0.517214	0.430276	0.244429	0.416847
IPI:IPI00005184.1;IPI:IPI00184317.2;IPI:IPI00925852.1;IPI:IPI00444332.1;IPI:IPI00926068.1	Transcription intermediary factor 1-alpha;Tripartite motif-containing protein 24;RING finger protein 82;cDNA FLJ45687 fis, clone FCBBF3020030, highly similar to Transcription intermediary factor 1-alpha	TRIM24;RNF82;TIF1;TIF1A	Isoform Long of Transcription intermediary factor 1-alpha;Isoform Short of Transcription intermediary factor 1-alpha;50 kDa protein;cDNA FLJ45687 fis, clone FCBBF3020030, highly similar to Transcription intermediary factor 1-alpha	O15164-1;O15164;A4D1R8;B4DYZ9;O15164-2;A4D1R7;Q6ZSA6	TIF1A_HUMAN;Q6ZSA6_HUMAN	11	3.65e-104	0	1	0	4	0	0	0	0	0	0	1.2934	NA	NA	NA	NA	NA	NA	-0.371169	NA	NA	NA	NA	NA	NA
IPI:IPI00005194.1;IPI:IPI00790324.1;IPI:IPI00643653.1;IPI:IPI00943228.1	Ubiquitin domain-containing protein UBFD1;Ubiquitin-binding protein homolog;cDNA FLJ35377 fis, clone SKMUS2004908, highly similar to Homo sapiens ubiquitin family domain containing 1 (UBFD1), mRNA;Putative uncharacterized protein UBFD1;cDNA FLJ42145 fis, clone TESTI4000228, highly similar to Mus musculus ubiquitin family domain containing 1 (Ubfd1), mRNA	UBFD1;UBPH	Ubiquitin domain-containing protein UBFD1;ubiquitin-binding protein homolog;cDNA FLJ42145 fis, clone TESTI4000228, highly similar to Mus musculus ubiquitin family domain containing 1 (Ubfd1), mRNA;33 kDa protein	O14562;A8MW58;B3KW52	UBFD1_HUMAN;A8MW58_HUMAN;B3KW52_HUMAN	11	2.28e-154	0	3	0	7	9	2	7	1	4	6	1.022	0.92344	0.88556	0.76263	NA	1.495	1.1084	-0.0313952	0.11491	0.175338	0.390945	NA	-0.580145	-0.148479
IPI:IPI00005198.2;IPI:IPI00641665.1;IPI:IPI00643578.1;REV_IPI:IPI00290307.4;REV_IPI:IPI00941370.1;REV_IPI:IPI00879713.1	Interleukin enhancer-binding factor 2;Nuclear factor of activated T-cells 45 kDa	ILF2;NF45;PRO3063	Interleukin enhancer-binding factor 2	Q12905;B4DY09;Q53FG3	ILF2_HUMAN	31	0	0	0	0	31	50	11	39	9	47	61	1.0085	0.95077	0.98421	1.0227	0.87582	0.92792	1.0325	-0.0122111	0.0728317	0.0229619	-0.032383	0.191294	0.107928	-0.0461418
IPI:IPI00005202.2	Membrane-associated progesterone receptor component 2;Progesterone membrane-binding protein;Steroid receptor protein DG6	PGRMC2;DG6;PMBP	Membrane-associated progesterone receptor component 2	O15173	PGRC2_HUMAN	17	0	1	0	0	30	4	4	21	18	12	23	1.2226	1.0082	1.0038	1.0345	0.93688	1.1346	1.0305	-0.289952	-0.0117819	-0.00547185	-0.0489336	0.0940638	-0.182184	-0.0433445
IPI:IPI00005218.1	Molybdenum cofactor synthesis protein 2B;Molybdenum cofactor synthesis protein 2 large subunit;Molybdopterin-synthase large subunit;MOCO1-B	MOCS2;MCBPE;MOCO1	Molybdenum cofactor synthesis protein 2B	O96007	MOC2B_HUMAN	6	5.45e-115	0	0	0	9	0	0	5	1	1	3	0.79882	NA	NA	1.0098	NA	NA	0.97009	0.324058	NA	NA	-0.0140696	NA	NA	0.0438095
IPI:IPI00005260.4;IPI:IPI00783948.2;IPI:IPI00829629.1;IPI:IPI00894486.1;IPI:IPI00894476.1;IPI:IPI00829635.1;REV_IPI:IPI00218063.1;IPI:IPI00445938.2	Proteasome activator complex subunit 4;Proteasome activator PA200	PSME4;KIAA0077	Isoform 1 of Proteasome activator complex subunit 4;Proteasome activator complex subunit 4 (Proteasome activator PA200). Isoform 2;Isoform 3 of Proteasome activator complex subunit 4	Q14997-1;Q14997;Q14997-2;Q14997-3	PSME4_HUMAN	48	0	1	0	0	39	3	19	39	10	8	5	1.278	1.3984	1.2477	0.87567	0.87617	0.92402	1.3723	-0.353888	-0.483777	-0.319271	0.191541	0.190717	0.114004	-0.456596
IPI:IPI00005270.8	KDEL motif-containing protein 1;Endoplasmic reticulum resident protein 58	KDELC1;EP58;UNQ1910/PRO4357	KDEL motif-containing protein 1	Q6UW63	KDEL1_HUMAN	16	0	0	0	0	13	4	0	7	0	2	4	0.87614	0.7847	NA	1.0377	NA	0.61572	1.1271	0.190767	0.349787	NA	-0.0533894	NA	0.699654	-0.172616
IPI:IPI00005477.3;IPI:IPI00892790.1	DNA-directed RNA polymerase I subunit RPA43;Twist neighbor protein	TWISTNB	DNA-directed RNA polymerase I subunit RPA43;37 kDa protein	Q3B726;B7Z724	RPA43_HUMAN	6	2.24e-96	0	3	0	0	2	1	2	1	0	0	NA	1.0105	NA	0.86333	NA	NA	NA	NA	-0.0150693	NA	0.212016	NA	NA	NA
IPI:IPI00005490.1	Golgi phosphoprotein 3;Coat protein GPP34	GOLPH3;GPP34	Golgi phosphoprotein 3	Q9H4A6;B3KQ71;B3KQJ9;B3KS18;B4DDX1;B4DWL6	GOLP3_HUMAN	18	0	1	1	0	21	3	1	26	2	23	31	1.241	1.533	NA	0.88238	0.8467	0.9688	1.2209	-0.311503	-0.616358	NA	0.180528	0.240077	0.0457292	-0.287945
IPI:IPI00005492.2;IPI:IPI00329028.2	WD repeat-containing protein 5;BMP2-induced 3-kb gene protein	WDR5;BIG3	WD repeat-containing protein 5	P61964	WDR5_HUMAN	12	1.51e-223	0	1	0	8	8	1	7	3	0	7	0.91701	1.0933	NA	0.98398	1.4593	NA	1.1216	0.124991	-0.128689	NA	0.0232991	-0.545277	NA	-0.165558
IPI:IPI00005511.1	PHD finger-like domain-containing protein 5A;Splicing factor 3B-associated 14 kDa protein;SF3b14b	PHF5A	PHD finger-like domain-containing protein 5A	Q7RTV0	PHF5A_HUMAN	12	6.18e-181	0	0	0	18	8	5	2	11	1	14	0.96468	0.84206	0.97021	1.1903	0.92529	NA	0.96101	0.0518776	0.248005	0.043631	-0.251325	0.112022	NA	0.0573767
IPI:IPI00005537.2;IPI:IPI00386010.1	39S ribosomal protein L12, mitochondrial;5c5-2	MRPL12;RPML12	39S ribosomal protein L12, mitochondrial	P52815;Q96Q74	RM12_HUMAN	15	0	0	0	0	8	2	3	3	9	34	31	1.2544	1.2066	1.0002	1.491	1.0765	1.1405	1.1189	-0.326997	-0.270947	-0.00028851	-0.57628	-0.106348	-0.189666	-0.162081
IPI:IPI00005573.3;IPI:IPI00790117.1;IPI:IPI00386083.1;IPI:IPI00795829.1	5'(3')-deoxyribonucleotidase, cytosolic type;Cytosolic 5',3'-pyrimidine nucleotidase;Deoxy-5'-nucleotidase 1	NT5C;DNT1;UMPH2	Isoform 1 of 5'(3')-deoxyribonucleotidase, cytosolic type;20 kDa protein	Q8TCD5-1;Q8TCD5	NT5C_HUMAN	10	2.08e-260	0	1	0	7	0	0	10	0	3	3	1.1506	NA	NA	0.95189	NA	1.0071	0.9147	-0.202386	NA	NA	0.0711332	NA	-0.0102069	0.128629
IPI:IPI00005578.1	EH domain-containing protein 4;Hepatocellular carcinoma-associated protein 10/11	EHD4;HCA10;HCA11;PAST4;FKSG7	EH domain-containing protein 4	Q9H223;A8K9B9	EHD4_HUMAN	36	0	1	0	0	37	27	13	12	7	10	8	0.87188	0.98024	0.94487	0.97191	1.0284	0.89815	0.91774	0.197799	0.0287931	0.0818122	0.0411054	-0.0404015	0.154972	0.123843
IPI:IPI00005585.5	Tax1-binding protein 3;Tax interaction protein 1;Glutaminase-interacting protein 3	TAX1BP3;TIP1	Tax1-binding protein 3	O14907;B2RD53	TX1B3_HUMAN	4	2.01e-115	1	1	0	7	0	0	3	2	2	1	1.6406	NA	NA	1.2481	1.4545	1.2798	NA	-0.714224	NA	NA	-0.319734	-0.540523	-0.355918	NA
IPI:IPI00005605.4;IPI:IPI00644290.1;IPI:IPI00218503.1;IPI:IPI00218504.1;IPI:IPI00879739.1;IPI:IPI00514909.1;IPI:IPI00644702.2;IPI:IPI00008994.2;IPI:IPI00910928.1;IPI:IPI00218109.3;IPI:IPI00008269.4;IPI:IPI00218108.1;IPI:IPI00382995.1;IPI:IPI00745722.1;IPI:IPI00759789.1;IPI:IPI00472607.1;IPI:IPI00217784.1;IPI:IPI00384121.2	Protein NDRG3;NDRG family member 3;NDRG family member 3, isoform CRA_c;Putative uncharacterized protein NDRG3	NDRG3;RP3-460J8.1-003;hCG_1785125	Isoform 1 of Protein NDRG3;NDRG family member 3, isoform CRA_c;Isoform 2 of Protein NDRG3;Isoform 3 of Protein NDRG3;Putative uncharacterized protein NDRG3 (Fragment)	Q9UGV2-1;Q9UGV2;Q5TH30;Q9UGV2-2;A2A2S8;B7Z323;B7Z341;B7ZLZ9;Q9UGV2-3;A6NP49	NDRG3_HUMAN;Q5TH30_HUMAN;A6NP49_HUMAN	17	9.94e-281	0	1	1	13	9	1	9	1	2	3	1.0608	0.84846	NA	1.2761	NA	0.871	0.98779	-0.0851527	0.237081	NA	-0.351741	NA	0.199255	0.0177237
IPI:IPI00005613.3;IPI:IPI00619914.2;IPI:IPI00619942.1;IPI:IPI00871981.1;IPI:IPI00872091.1;IPI:IPI00457142.3;IPI:IPI00943738.1;IPI:IPI00102851.7	Splicing factor U2AF 35 kDa subunit;U2 auxiliary factor 35 kDa subunit;U2 snRNP auxiliary factor small subunit;Putative uncharacterized protein DKFZp313J1712;FP793;U2(RNU2) small nuclear RNA auxiliary factor 1, isoform CRA_a	U2AF1;U2AF35;U2AFBP;DKFZp313J1712;hCG_401287	Splicing factor U2AF 35 kDa subunit;U2 small nuclear RNA auxillary factor 1 isoform b;U2 small nuclear RNA auxillary factor 1 isoform c	Q01081;B5BU08;Q7Z780;Q69YM7;Q701P4;Q71RF1	U2AF1_HUMAN;Q69YM7_HUMAN;Q71RF1_HUMAN	13	0	0	0	0	23	13	2	38	4	28	35	0.91412	1.0038	0.76648	1.0401	1.0556	0.93409	0.94776	0.129545	-0.00547185	0.38368	-0.0567222	-0.0780633	0.0983665	0.0774063
IPI:IPI00005614.6;IPI:IPI00328230.2;IPI:IPI00816556.1;IPI:IPI00171103.5;IPI:IPI00909307.1;IPI:IPI00024657.1	Spectrin beta chain, brain 1;Spectrin, non-erythroid beta chain 1;Beta-II spectrin;Fodrin beta chain	SPTBN1;SPTB2	Isoform Long of Spectrin beta chain, brain 1;Isoform Short of Spectrin beta chain, brain 1	Q01082-1;Q01082;B2ZZ89;B4DIF8;Q01082-2;Q53RC4	SPTB2_HUMAN	217	0	0	0	0	302	200	169	217	122	179	161	1.0124	1.0642	1.0477	1.0383	1.0512	1.0433	1.0571	-0.0177794	-0.0897693	-0.0672257	-0.0542233	-0.0720372	-0.0611541	-0.0801119
IPI:IPI00005615.1;IPI:IPI00647436.2;IPI:IPI00940524.1;IPI:IPI00646522.1;IPI:IPI00926546.1	Nucleolysin TIAR;TIA-1-related protein;Putative uncharacterized protein TIAL1	TIAL1	Nucleolysin TIAR;TIA1 cytotoxic granule-associated RNA binding protein-like 1, isoform CRA_a;15 kDa protein	Q01085;Q2TSD2;Q49AS9;A6NJN8;B4DHS3;O15187;Q59G49	TIAR_HUMAN;A6NJN8_HUMAN	18	0	0	0	0	0	0	0	2	0	0	0	NA	NA	NA	0.81253	NA	NA	NA	NA	NA	NA	0.299507	NA	NA	NA
IPI:IPI00005634.3	Tetratricopeptide repeat protein 37	TTC37;KIAA0372	Tetratricopeptide repeat protein 37	Q6PGP7	TTC37_HUMAN	47	0	0	0	0	58	27	25	12	12	6	7	1.1055	1.1156	1.0736	1.5749	1.1434	1.2566	0.98879	-0.144699	-0.15782	-0.102457	-0.65526	-0.19333	-0.329525	0.0162639
IPI:IPI00005648.1;IPI:IPI00942551.1;IPI:IPI00872777.1;IPI:IPI00910872.1	Scaffold attachment factor B2	SAFB2;KIAA0138	Scaffold attachment factor B2;55 kDa protein	Q14151;A0PJ47	SAFB2_HUMAN	49	0	0	0	0	40	14	1	5	3	0	1	1.08	1.227	NA	0.94047	1.303	NA	NA	-0.111031	-0.295135	NA	0.0885462	-0.381837	NA	NA
IPI:IPI00005651.3;IPI:IPI00513961.1	Importin-13;Ran-binding protein 13;Karyopherin-13;Importin 13;cDNA FLJ34246 fis, clone FCBBF4000061, highly similar to Importin-13	IPO13;KIAA0724;RANBP13;RP11-7O11.4-002	Importin-13;cDNA FLJ34246 fis, clone FCBBF4000061, highly similar to Importin-13	O94829;A8K2A8;Q6PKD4;Q5T4X2	IPO13_HUMAN;Q5T4X2_HUMAN	2	9.02e-39	0	0	0	0	0	0	3	0	0	0	NA	NA	NA	0.85021	NA	NA	NA	NA	NA	NA	0.234109	NA	NA	NA
IPI:IPI00005657.1;IPI:IPI00639894.2	Prefoldin subunit 6;Protein Ke2	PFDN6;HKE2;PFD6;DADB-159G18.5-007;DAMC-227D19.11-007;DAQB-193B15.2-007;XXbac-BCX165D10.2-006;XXbac-BPG185D15.3-007	Prefoldin subunit 6;Prefoldin subunit 6	O15212;Q5STK2;A2AB88	PFD6_HUMAN;A2AB88_HUMAN	18	6.27e-188	0	0	0	21	3	3	13	6	21	17	0.93139	1.0474	0.96206	1.5718	1.1222	1.1936	0.97754	0.102543	-0.0668125	0.0558012	-0.652418	-0.16633	-0.255319	0.0327724
IPI:IPI00005658.3;IPI:IPI00552277.1;IPI:IPI00878700.1	Ubiquitin-like protein 4A;Ubiquitin-like protein GDX;Ubiquitin-like 4A	UBL4A;DXS254E;GDX;UBL4;XX-FW89031B12.1-002	Ubiquitin-like protein 4A;Ubiquitin-like 4A	P11441;Q5HY80;Q5HY81	UBL4A_HUMAN;Q5HY81_HUMAN	10	3.76e-47	1	0	1	15	0	0	4	4	1	1	1.0205	NA	NA	1.0144	1.0316	NA	NA	-0.0292762	NA	NA	-0.0206267	-0.0448837	NA	NA
IPI:IPI00005668.4;IPI:IPI00910990.1;IPI:IPI00843904.1;IPI:IPI00455167.4;IPI:IPI00887673.1	Aldo-keto reductase family 1 member C2;Trans-1,2-dihydrobenzene-1,2-diol dehydrogenase;Type III 3-alpha-hydroxysteroid dehydrogenase;3-alpha-HSD3;Dihydrodiol dehydrogenase 2;Dihydrodiol dehydrogenase/bile acid-binding protein;Chlordecone reductase homolog HAKRD;cDNA FLJ52680, highly similar to Aldo-keto reductase family 1 member C2 (EC 1.-.-.-);Aldo-keto reductase family 1, member C2 variant;Puta…	AKR1C2;DDH2	Aldo-keto reductase family 1 member C2;cDNA FLJ52680, highly similar to Aldo-keto reductase family 1 member C2;Aldo-keto reductase family 1, member C2 variant (Fragment);Putative uncharacterized protein AKR1C2	P52895;B4DK69;Q59GU2;B5ME26	AK1C2_HUMAN;B4DK69_HUMAN;Q59GU2_HUMAN;B5ME26_HUMAN	44	0	0	1	0	77	11	11	73	10	51	74	2.4912	2.2995	1.9245	1.0721	0.71583	0.81959	1.9649	-1.31684	-1.20132	-0.944484	-0.100439	0.482311	0.287026	-0.974456
IPI:IPI00005670.6;IPI:IPI00514175.3;IPI:IPI00514360.1;IPI:IPI00515030.1;IPI:IPI00647355.3;IPI:IPI00641917.1	Cell division cycle protein 123 homolog;HT-1080;PZ32	CDC123;C10orf7;D123	Cell division cycle protein 123 homolog;36 kDa protein;34 kDa protein;21 kDa protein	O75794;A8JZZ7	CD123_HUMAN	20	1.36e-304	0	0	0	24	20	6	16	4	21	17	1.0351	1.1143	1.1483	1.0307	1.0976	1.2583	1.11	-0.0497702	-0.156138	-0.1995	-0.0436245	-0.134352	-0.331476	-0.15056
IPI:IPI00005675.3	NF-kappa-B-repressing factor;Transcription factor NRF;ITBA4 protein	NKRF;ITBA4;NRF	NF-kappa-B-repressing factor	O15226;A1Z1A7;A2I827;A2I828;A2I829;A2I830;A2I831;A3F768;A3F769;Q6NUN2	NKRF_HUMAN	30	7.03e-243	0	1	0	13	2	3	4	2	0	1	0.88438	1.1512	0.92316	0.86711	0.99938	NA	NA	0.177262	-0.203138	0.115347	0.205713	0.000894748	NA	NA
IPI:IPI00005677.1;IPI:IPI00640892.1;IPI:IPI00514057.1	Dihydroxyacetone phosphate acyltransferase;Glycerone-phosphate O-acyltransferase;Acyl-CoA:dihydroxyacetonephosphateacyltransferase;Glyceronephosphate O-acyltransferase	GNPAT;DAPAT;DHAPAT;RP5-876B10.1-002;RP5-876B10.1-003	Dihydroxyacetone phosphate acyltransferase;Glyceronephosphate O-acyltransferase;Glyceronephosphate O-acyltransferase	O15228;B2RAG5;B3KN78;B4DNM9;Q53FI2;Q53H08;Q59EC9;Q71V38;Q5TBH8;Q5TBH6	GNPAT_HUMAN;Q5TBH8_HUMAN;Q5TBH6_HUMAN	17	8.81e-181	0	0	0	9	1	0	7	1	1	1	0.9578	NA	NA	0.76882	NA	NA	NA	0.0622037	NA	NA	0.379282	NA	NA	NA
IPI:IPI00005692.1	28S ribosomal protein S12, mitochondrial;MRP-S12;MT-RPS12	MRPS12;RPMS12;RPSM12	28S ribosomal protein S12, mitochondrial	O15235;Q53X98	RT12_HUMAN	5	1.21e-16	1	0	0	4	0	0	1	1	0	3	1.0702	NA	NA	NA	NA	NA	0.84895	-0.0978804	NA	NA	NA	NA	NA	0.236249
IPI:IPI00218187.1;IPI:IPI00005705.1	Serine/threonine-protein phosphatase PP1-gamma catalytic subunit;Protein phosphatase 1C catalytic subunit	PPP1CC	Isoform Gamma-2 of Serine/threonine-protein phosphatase PP1-gamma catalytic subunit;Isoform Gamma-1 of Serine/threonine-protein phosphatase PP1-gamma catalytic subunit	P36873-2;P36873;P36873-1;B4DNE3;Q9UPN1	PP1G_HUMAN	26	0	1	1	0	12	5	4	8	3	9	9	0.68809	0.76492	0.68796	0.66103	0.73941	0.87562	0.89923	0.539331	0.386619	0.539603	0.597212	0.435554	0.191623	0.153238
IPI:IPI00005707.6	C-type mannose receptor 2;Macrophage mannose receptor 2;Urokinase-type plasminogen activator receptor-associated protein;Endocytic receptor 180	MRC2;ENDO180;KIAA0709;UPARAP	C-type mannose receptor 2	Q9UBG0;A6H8K4	MRC2_HUMAN	18	2.9e-166	0	1	0	7	2	3	2	2	0	0	1.0939	1.0631	1.1208	1.4451	1.2223	NA	NA	-0.129481	-0.0882773	-0.164529	-0.531169	-0.289598	NA	NA
IPI:IPI00005715.5;IPI:IPI00555735.1;IPI:IPI00941018.1;IPI:IPI00655534.3;IPI:IPI00217042.3	Ubiquitin conjugation factor E4 B;Ubiquitin fusion degradation protein 2;Homozygously deleted in neuroblastoma 1	UBE4B;HDNB1;KIAA0684;UFD2	Isoform 1 of Ubiquitin conjugation factor E4 B;Isoform 2 of Ubiquitin conjugation factor E4 B;146 kDa protein;Isoform 3 of Ubiquitin conjugation factor E4 B	O95155-1;O95155;O95155-2;A8K8S9;B4E2Y2;O95155-3	UBE4B_HUMAN	42	0	0	0	0	59	11	0	33	3	8	7	1.0381	1.1195	NA	0.89911	1.4138	0.94745	1.0036	-0.0539454	-0.162855	NA	0.15343	-0.499578	0.0778783	-0.00518438
IPI:IPI00792208.1;IPI:IPI00005717.2;IPI:IPI00554746.1;IPI:IPI00032812.1	Steroid hormone receptor ERR1;Estrogen-related receptor, alpha;Estrogen receptor-like 1;Nuclear receptor subfamily 3 group B member 1	ESRRA;ERR1;ESRL1;NR3B1	Isoform 1 of Steroid hormone receptor ERR1;Isoform 2 of Steroid hormone receptor ERR1	P11474-1;P11474;Q569H8;Q8N4S8;Q96I02;P11474-2;Q96F89	ERR1_HUMAN	3	1.28e-20	1	0	0	1	0	0	2	0	0	0	NA	NA	NA	0.91873	NA	NA	NA	NA	NA	NA	0.122287	NA	NA	NA
IPI:IPI00005719.1;IPI:IPI00937805.2;IPI:IPI00922662.1;IPI:IPI00917079.1;IPI:IPI00334174.3;IPI:IPI00185217.4	Ras-related protein Rab-1A;YPT1-related protein;cDNA FLJ57768, highly similar to Ras-related protein Rab-1A	RAB1A;RAB1	Isoform 1 of Ras-related protein Rab-1A;23 kDa protein;cDNA FLJ57768, highly similar to Ras-related protein Rab-1A;19 kDa protein;Isoform 2 of Ras-related protein Rab-1A;Isoform 3 of Ras-related protein Rab-1A	P62820-1;P62820;Q5U0I6;B7Z8M7;P62820-2;Q96RD8;P62820-3;Q6FIE7	RAB1A_HUMAN;B7Z8M7_HUMAN	26	0	0	1	0	57	1	10	54	34	78	99	1.0715	NA	0.91248	0.9407	0.94109	0.94684	1.0722	-0.0996318	NA	0.132135	0.0881934	0.0875954	0.0788074	-0.100574
IPI:IPI00005724.1;IPI:IPI00925884.1;IPI:IPI00927255.1;IPI:IPI00924801.1;IPI:IPI00926882.1;IPI:IPI00925235.1	LanC-like protein 1;40 kDa erythrocyte membrane protein;p40;LANCL1 protein;cDNA FLJ51489, highly similar to LanC-like protein 1	LANCL1;GPR69A	LanC-like protein 1;LANCL1 protein (Fragment);cDNA FLJ51489, highly similar to LanC-like protein 1	O43813;B2R602;Q53TN2;Q6FHH6;B4DGM7	LANC1_HUMAN;Q6FHH6_HUMAN;B4DGM7_HUMAN	24	1.6e-236	1	1	0	25	10	6	23	3	16	33	1.0983	0.87709	0.83957	1.0036	1.1767	0.90349	1.0058	-0.135272	0.189203	0.252277	-0.00518438	-0.234747	0.146419	-0.00834346
IPI:IPI00005728.2;IPI:IPI00154352.2;IPI:IPI00647194.1;IPI:IPI00514229.1	Protein RER1;RER1 retention in endoplasmic reticulum 1 homolog (S. cerevisiae);RER1 retention in endoplasmic reticulum 1 homolog (S. cerevisiae), isoform CRA_b	RER1;RP4-740C4.2-002;hCG_24604;RP4-740C4.2-006;RP4-740C4.2-004	RER1 protein;RER1 retention in endoplasmic reticulum 1 homolog (S. cerevisiae), isoform CRA_b;RER1 retention in endoplasmic reticulum 1 homolog;RER1 retention in endoplasmic reticulum 1 homolog	O15258;Q5T094;Q6IBJ7;Q9P0H9;Q5T091;Q5T092;Q5T093	RER1_HUMAN;Q5T091_HUMAN;Q5T092_HUMAN;Q5T093_HUMAN	4	1.7e-209	0	0	1	11	0	0	1	0	2	1	0.89682	NA	NA	NA	NA	0.97009	NA	0.15711	NA	NA	NA	NA	0.0438095	NA
IPI:IPI00005740.1;IPI:IPI00915313.1	Neighbor of COX4;Protein FAM158B	COX4NB;C16orf4;COX4AL;FAM158B;NOC4	Neighbor of COX4	O43402;Q53Y03	CX4NB_HUMAN	6	3.82e-130	0	1	0	6	0	2	6	1	3	4	0.91034	NA	0.93866	0.85208	NA	0.89959	1.0346	0.135523	NA	0.0913254	0.230939	NA	0.15266	-0.0490731
IPI:IPI00005745.1;IPI:IPI00432425.1;IPI:IPI00259092.3	Serine palmitoyltransferase 1;Serine-palmitoyl-CoA transferase 1;Long chain base biosynthesis protein 1;SPTLC1 protein	SPTLC1;LCB1	Serine palmitoyltransferase 1;SPTLC1 protein	O15269;A8K681;B4DR90;Q59EQ4;Q6NUL7	SPTC1_HUMAN;Q6NUL7_HUMAN	18	0	0	0	0	15	18	5	10	4	0	4	0.58825	0.8034	0.85351	0.67104	0.75463	NA	0.93898	0.765499	0.31581	0.22852	0.575529	0.406159	NA	0.0908337
IPI:IPI00005751.1	Serine palmitoyltransferase 2;Serine-palmitoyl-CoA transferase 2;Long chain base biosynthesis protein 2;Long chain base biosynthesis protein 2a	SPTLC2;KIAA0526;LCB2	Serine palmitoyltransferase 2	O15270	SPTC2_HUMAN	14	6.78e-239	2	0	0	10	4	0	4	0	0	2	0.86274	0.99144	NA	0.82538	NA	NA	0.90742	0.213002	0.0124026	NA	0.27687	NA	NA	0.140158
IPI:IPI00005774.6;IPI:IPI00384247.7;IPI:IPI00410273.4;IPI:IPI00410272.4	Low-density lipoprotein receptor-related protein 8;Apolipoprotein E receptor 2	LRP8;APOER2	Isoform 1 of Low-density lipoprotein receptor-related protein 8;Isoform 3 of Low-density lipoprotein receptor-related protein 8;Isoform 4 of Low-density lipoprotein receptor-related protein 8;Isoform 2 of Low-density lipoprotein receptor-related protein 8	Q14114-1;Q14114;Q14114-3;B3KU40;Q14114-4;Q14114-2;B1AMT8	LRP8_HUMAN	4	3.79e-07	0	0	0	2	0	1	2	0	3	2	0.5116	NA	NA	0.57402	NA	0.95166	0.90842	0.966912	NA	NA	0.800827	NA	0.0714819	0.138569
IPI:IPI00005777.1;IPI:IPI00925843.1;IPI:IPI00795330.1;IPI:IPI00925537.1	MAP kinase-activated protein kinase 3;Chromosome 3p kinase	MAPKAPK3	MAP kinase-activated protein kinase 3;37 kDa protein	Q16644;A8K4K4;B2R8Z2;B5BU67;B5BUJ8	MAPK3_HUMAN	3	1.81e-50	1	1	2	0	1	0	4	1	0	0	NA	NA	NA	1.1676	NA	NA	NA	NA	NA	NA	-0.223546	NA	NA	NA
IPI:IPI00005780.3;IPI:IPI00607723.1;IPI:IPI00219856.1;IPI:IPI00924555.1;IPI:IPI00924749.1	UDP-N-acetylglucosamine--peptide N-acetylglucosaminyltransferase 110 kDa subunit;O-linked N-acetylglucosamine transferase 110 kDa subunit;O-GlcNAc transferase subunit p110	OGT	Isoform 3 of UDP-N-acetylglucosamine--peptide N-acetylglucosaminyltransferase 110 kDa subunit;Isoform 1 of UDP-N-acetylglucosamine--peptide N-acetylglucosaminyltransferase 110 kDa subunit;Isoform 2 of UDP-N-acetylglucosamine--peptide N-acetylglucosaminyltr	O15294-1;O15294;O15294-3;Q9H5T3;O15294-2;Q548W1	OGT1_HUMAN	45	0	1	1	1	35	16	10	14	7	10	13	1.0896	1.1522	1.1259	1.0099	1.0598	1.0089	0.99086	-0.123799	-0.204391	-0.171079	-0.0142124	-0.083792	-0.0127832	0.0132469
IPI:IPI00005791.1;IPI:IPI00643791.1;IPI:IPI00647305.1;IPI:IPI00644246.1	Kinetochore protein NDC80 homolog;Kinetochore protein Hec1;Kinetochore-associated protein 2;Highly expressed in cancer protein;Retinoblastoma-associated protein HEC	NDC80;HEC;HEC1;KNTC2	Kinetochore protein NDC80 homolog	O14777;A8K031;Q05DQ6	NDC80_HUMAN	21	1.78e-40	0	0	0	11	3	2	2	1	0	1	1.3854	0.87348	1.5552	1.2318	NA	NA	NA	-0.470303	0.195153	-0.6371	-0.300768	NA	NA	NA
IPI:IPI00005792.2;IPI:IPI00414963.2;IPI:IPI00942797.1;IPI:IPI00375983.4;IPI:IPI00854628.1	Polyadenylate-binding protein 2;Poly(A)-binding protein II;Polyadenylate-binding nuclear protein 1;Nuclear poly(A)-binding protein 1	PABPN1;PAB2;PABP2	Isoform 1 of Polyadenylate-binding protein 2;Isoform 2 of Polyadenylate-binding protein 2	Q86U42-1;Q86U42;Q86U42-2;B4DEH8	PABP2_HUMAN	14	0	0	0	0	8	22	7	10	8	14	17	0.85563	0.85481	0.89573	0.88618	0.90708	0.8686	0.916	0.224941	0.226324	0.158864	0.174328	0.140698	0.203236	0.12658
IPI:IPI00005822.2;IPI:IPI00939517.1;IPI:IPI00019237.4	Cell division cycle protein 23 homolog;Anaphase-promoting complex subunit 8;Cyclosome subunit 8	CDC23;ANAPC8	Isoform 1 of Cell division cycle protein 23 homolog;Isoform 3 of Cell division cycle protein 23 homolog	Q9UJX2-1;Q9UJX2;Q9UJX2-3	CDC23_HUMAN	24	0	1	1	1	21	2	0	7	0	0	2	2.2676	2.1742	NA	2.6377	NA	NA	1.2755	-1.18117	-1.12048	NA	-1.39928	NA	NA	-0.351063
IPI:IPI00005826.1;IPI:IPI00398607.5;IPI:IPI00748810.1;IPI:IPI00943241.1;IPI:IPI00741971.1;IPI:IPI00470887.3;IPI:IPI00656133.3;REV_IPI:IPI00911038.1;IPI:IPI00936596.1;IPI:IPI00938143.1;IPI:IPI00908620.1;IPI:IPI00743206.1;IPI:IPI00937577.1;IPI:IPI00794031.1	Probable E3 ubiquitin-protein ligase HERC2;HECT domain and RCC1-like domain-containing protein 2	HERC2	Probable E3 ubiquitin-protein ligase HERC2	O95714;A8KAQ8	HERC2_HUMAN	61	0	0	0	0	23	0	0	33	1	0	7	1.0081	NA	NA	0.96778	NA	NA	1.0484	-0.0116388	NA	NA	0.047249	NA	NA	-0.0681893
IPI:IPI00005858.1;IPI:IPI00470672.1;IPI:IPI00016690.2;IPI:IPI00745100.1	Serine/threonine-protein kinase LATS1;Large tumor suppressor homolog 1;WARTS protein kinase	LATS1;WARTS	Isoform 1 of Serine/threonine-protein kinase LATS1	O95835-1;O95835;Q59FN4	LATS1_HUMAN	11	2.02e-17	0	0	0	2	1	1	0	1	1	0	0.84564	NA	NA	NA	NA	NA	NA	0.241884	NA	NA	NA	NA	NA	NA
IPI:IPI00005861.1;IPI:IPI00377152.1;IPI:IPI00909797.1	U4/U6 small nuclear ribonucleoprotein Prp3;Pre-mRNA-splicing factor 3;U4/U6 snRNP 90 kDa protein;cDNA FLJ50575, highly similar to U4/U6 small nuclear ribonucleoprotein Prp3	PRPF3;HPRP3;PRP3	Isoform 1 of U4/U6 small nuclear ribonucleoprotein Prp3;Isoform 2 of U4/U6 small nuclear ribonucleoprotein Prp3;cDNA FLJ50575, highly similar to U4/U6 small nuclear ribonucleoprotein Prp3	O43395-1;O43395;B2R791;B4DLS8;B4DSY9;Q53GV6;O43395-2;B4DM28	PRPF3_HUMAN;B4DM28_HUMAN	26	0	0	0	0	25	17	4	8	5	1	8	0.84914	0.78641	0.8074	0.82814	0.78905	NA	0.93319	0.235926	0.346646	0.308645	0.272053	0.341811	NA	0.0997572
IPI:IPI00005904.3	Probable ATP-dependent RNA helicase DDX20;DEAD box protein 20;DEAD box protein DP 103;Component of gems 3;Gemin-3	DDX20;DP103;GEMIN3	Probable ATP-dependent RNA helicase DDX20	Q9UHI6;B4DWV7;Q8IYV2;Q8NEH0;Q8TDR3;Q9H4N4	DDX20_HUMAN	26	0	0	0	0	19	12	11	11	3	2	9	0.83851	0.88132	0.84033	1.1242	1.0483	0.98558	0.96604	0.2541	0.182262	0.250972	-0.168899	-0.0680516	0.0209551	0.0498452
IPI:IPI00005914.4	Sedoheptulokinase;Carbohydrate kinase-like protein	SHPK;CARKL	Sedoheptulokinase	Q9UHJ6;B3KP31;B4DPJ0	SHPK_HUMAN	10	5.56e-47	2	2	0	0	3	0	0	0	0	0	NA	0.81873	NA	NA	NA	NA	NA	NA	0.28854	NA	NA	NA	NA	NA
IPI:IPI00005948.1;IPI:IPI00184525.2	Methylthioribose-1-phosphate isomerase;S-methyl-5-thioribose-1-phosphate isomerase;Translation initiation factor eIF-2B subunit alpha/beta/delta-like protein	MRI1;UNQ6390/PRO21135	Isoform 1 of Methylthioribose-1-phosphate isomerase;Isoform 2 of Methylthioribose-1-phosphate isomerase	Q9BV20-1;Q9BV20;Q9BV20-2	MTNA_HUMAN	20	6.4e-104	0	2	0	17	10	3	20	4	5	7	1.0111	0.90714	0.81503	0.94825	0.95586	0.84741	1.0453	-0.0159257	0.140603	0.295075	0.0766606	0.0651288	0.238868	-0.0639171
IPI:IPI00005966.6;IPI:IPI00019331.1	NADH dehydrogenase [ubiquinone] 1 alpha subcomplex subunit 12;NADH-ubiquinone oxidoreductase subunit B17.2;Complex I-B17.2;13 kDa differentiation-associated protein	NDUFA12;DAP13	13kDa differentiation-associated protein variant (Fragment)	Q9UI09;Q53HG1;Q53XX0	NDUAC_HUMAN	11	1.7e-99	0	0	0	6	0	0	0	1	0	4	1.0031	NA	NA	NA	NA	NA	1.1884	-0.00446544	NA	NA	NA	NA	NA	-0.249021
IPI:IPI00005969.3;IPI:IPI00873484.1;REV_IPI:IPI00453458.3;REV_IPI:IPI00761043.1	F-actin-capping protein subunit alpha-1;CapZ alpha-1;Putative uncharacterized protein CAPZA1	CAPZA1	F-actin-capping protein subunit alpha-1;Putative uncharacterized protein CAPZA1 (Fragment)	P52907;A8K0T9;A8MV55	CAZA1_HUMAN;A8MV55_HUMAN	33	0	0	0	0	48	30	16	39	25	52	61	0.91993	0.88963	0.94747	0.90001	0.84189	0.95957	0.9425	0.120404	0.168723	0.0778478	0.151987	0.248296	0.05954	0.0854355
IPI:IPI00005978.8;IPI:IPI00796848.1;IPI:IPI00385786.3;IPI:IPI00902967.1;IPI:IPI00894320.1;IPI:IPI00739666.2	Splicing factor, arginine/serine-rich 2;Splicing factor SC35;Splicing component, 35 kDa;Protein PR264;Splicing factor, arginine/serine-rich 2, isoform CRA_g;cDNA FLJ52570, highly similar to Splicing factor, arginine/serine-rich 2;cDNA FLJ41718 fis, clone HLUNG2013097, highly similar to SPLICING FACTOR, ARGININE/SERINE-RICH 2;cDNA FLJ44468 fis, clone UTERU2026025, moderately similar to SPLICING FA…	SFRS2;hCG_27842	Splicing factor, arginine/serine-rich 2;cDNA FLJ52570, highly similar to Splicing factor, arginine/serine-rich 2;cDNA FLJ35170 fis, clone PLACE6012942, highly similar to SPLICING FACTOR, ARGININE/SERINE-RICH 2;cDNA FLJ44468 fis, clone UTERU2026025, moderat	Q01130;B3KUY1;B3KWD5;Q53FN0;B4DN89;B3KVY2;Q8NAK9;B3KX15	SFRS2_HUMAN;B4DN89_HUMAN;B3KVY2_HUMAN;B3KX15_HUMAN	22	0	0	1	3	28	28	16	21	12	40	49	1.0402	1.1012	1.0965	1.2285	1.2823	1.0186	1.0745	-0.0568609	-0.139077	-0.132906	-0.296898	-0.358734	-0.0265876	-0.103665
IPI:IPI00005979.2;IPI:IPI00654843.1;IPI:IPI00220232.1;IPI:IPI00908922.1;IPI:IPI00892585.1;IPI:IPI00893055.1;IPI:IPI00556659.1;IPI:IPI00893169.1	Translation initiation factor eIF-2B subunit delta;eIF-2B GDP-GTP exchange factor subunit delta;Eukaryotic translation initiation factor 2B, subunit 4 delta, 67kDa, isoform CRA_e;Putative uncharacterized protein EIF2B4	EIF2B4;EIF2BD;hCG_1784435	Isoform 1 of Translation initiation factor eIF-2B subunit delta;eukaryotic translation initiation factor 2B, subunit 4 delta isoform 3;Isoform 2 of Translation initiation factor eIF-2B subunit delta	Q9UI10-1;Q9UI10;Q9HBP7;Q53RY7;Q71US4;Q9Y3W7;Q9UI10-2	EI2BD_HUMAN;Q53RY7_HUMAN	17	2.05e-161	0	0	0	15	5	4	7	4	2	7	0.95996	1.096	0.9265	0.89197	0.6704	0.89932	0.93053	0.0589538	-0.132248	0.110137	0.164933	0.576906	0.153094	0.103875
IPI:IPI00006025.1;IPI:IPI00790281.2;IPI:IPI00719256.1;IPI:IPI00791478.1;IPI:IPI00792661.1;IPI:IPI00793338.1;IPI:IPI00383381.1	Squamous cell carcinoma antigen recognized by T-cells 3;Tat-interacting protein of 110 kDa;cDNA FLJ51777, highly similar to Squamous cell carcinoma antigen recognized byT-cells 3	SART3;KIAA0156;TIP110	Isoform 1 of Squamous cell carcinoma antigen recognized by T-cells 3;cDNA FLJ51777, highly similar to Squamous cell carcinoma antigen recognized byT-cells 3	Q15020-1;Q15020;B4DRG9;B4DYA2;B7ZKM0;B4E3R6	SART3_HUMAN;B4E3R6_HUMAN	45	0	0	0	0	31	20	9	22	8	9	12	0.99717	0.94329	0.94761	0.93421	0.88698	0.92692	0.98387	0.00408862	0.0842267	0.0776347	0.0981812	0.173027	0.109483	0.0234604
IPI:IPI00006029.2;IPI:IPI00220426.2	Forkhead box protein K2;Interleukin enhancer-binding factor 1;Cellular transcription factor ILF-1;FOXK1	FOXK2;ILF;ILF1	Isoform 1 of Forkhead box protein K2;Isoform 2 of Forkhead box protein K2	Q01167-1;Q01167;Q01167-2	FOXK2_HUMAN	6	9.92e-08	1	0	2	4	0	0	0	0	0	0	0.94547	NA	NA	NA	NA	NA	NA	0.0808964	NA	NA	NA	NA	NA	NA
IPI:IPI00006034.1;IPI:IPI00921911.1	Cysteine-rich protein 2;Protein ESP1;cDNA FLJ56946, highly similar to Cysteine-rich protein 2	CRIP2;CRP2	Cysteine-rich protein 2;cDNA FLJ56946, highly similar to Cysteine-rich protein 2	P52943;A1A4U1;Q53FN1;B7Z6C0	CRIP2_HUMAN;B7Z6C0_HUMAN	14	0	1	0	0	17	8	9	16	8	14	28	2.2358	1.4301	1.5453	1.6219	1.6234	1.3379	1.2294	-1.16079	-0.516116	-0.627887	-0.697685	-0.699019	-0.41997	-0.297954
IPI:IPI00006050.4;IPI:IPI00885016.1;IPI:IPI00936803.1	Protein FAM115A	FAM115A;KIAA0738	Isoform 1 of Protein FAM115A;Isoform 2 of Protein FAM115A	Q9Y4C2-1;Q9Y4C2;B4DST7;B7Z246;Q9Y4C2-2	F115A_HUMAN	14	4.67e-49	0	0	1	4	3	0	2	0	3	2	1.2234	1.1013	NA	1.4026	NA	0.87828	1.0018	-0.290896	-0.139208	NA	-0.488104	NA	0.187247	-0.00259452
IPI:IPI00006052.3	Prefoldin subunit 2	PFDN2;PFD2;HSPC231	Prefoldin subunit 2	Q9UHV9;B1AQP2	PFD2_HUMAN	12	5.69e-140	0	0	0	17	4	4	5	6	19	24	0.79079	0.74278	0.87889	1.224	1.3857	1.1686	0.90903	0.338633	0.428993	0.186245	-0.291604	-0.470615	-0.224781	0.1376
IPI:IPI00006072.1	Protein transport protein Sec61 subunit gamma	SEC61G	Protein transport protein Sec61 subunit gamma	P60059;B2R4J0	SC61G_HUMAN	5	3.73e-40	0	0	0	14	0	0	3	6	4	13	1.073	NA	NA	1.0146	0.9152	1.0853	0.95417	-0.10165	NA	NA	-0.0209111	0.127841	-0.118094	0.0676818
IPI:IPI00006079.1;IPI:IPI00413671.1;IPI:IPI00413673.1	Bcl-2-associated transcription factor 1	BCLAF1;BTF;KIAA0164	Isoform 1 of Bcl-2-associated transcription factor 1;Isoform 2 of Bcl-2-associated transcription factor 1;Isoform 4 of Bcl-2-associated transcription factor 1	Q9NYF8-1;Q9NYF8;A2RU75;Q6DCA8;Q9NYF8-2;B7ZM58;Q9NYF8-4;B0AZU3	BCLF1_HUMAN	47	0	0	0	0	53	50	27	12	21	28	40	0.91744	0.78329	0.8827	1.0238	0.88854	0.85419	0.8745	0.124314	0.352382	0.180005	-0.0339339	0.170491	0.227371	0.19347
IPI:IPI00006091.2;IPI:IPI00472316.1;IPI:IPI00304639.2;IPI:IPI00375141.1;IPI:IPI00304638.4;IPI:IPI00220577.5;IPI:IPI00872706.3;IPI:IPI00334178.1;IPI:IPI00184813.2;IPI:IPI00376367.3;IPI:IPI00419537.2;IPI:IPI00376374.6;IPI:IPI00647524.1;IPI:IPI00168487.4;IPI:IPI00002386.3;IPI:IPI00816519.1	Dystrophin	DMD;GS1-19O24.1-006	Isoform 4 of Dystrophin;dystrophin Dp427p1 isoform;Isoform 3 of Dystrophin;dystrophin Dp427l isoform;Isoform 1 of Dystrophin;Isoform 2 of Dystrophin	P11532-1;P11532;B1AK23;Q548X2;Q7KZ40;Q8WYE3;Q8WYE4;Q8WYE5;Q8WYE6;Q8WYE7;Q8WYE8;Q8WYE9;Q8WYF0;Q8WYF1;Q8WYF2;Q8WYF5;Q9UMG1;Q9UPB5;P11532-4;Q4G0X0;Q6PK12;Q8WYE2;Q8WYD8;Q8WYD9;Q8WYE0;Q8WYE1;Q9UEH4;Q9UPB4;P11532-2;P11532-3;Q14172;Q8WYC4;Q8WYC5;Q8WYC6;Q8WYC7;Q8WYC8;Q8WYC9;Q8WYD0;Q8WYD1;Q8WYD2;Q8WYD3;Q8WYD4;Q8WYD5;Q8WYD6;Q8WYD7;Q9UME2;Q9UMK7;Q9UMK8	DMD_HUMAN;B1AK23_HUMAN;Q8WYD8_HUMAN	15	2.35e-45	0	0	0	10	5	1	6	2	0	0	1.1629	0.95229	NA	0.78208	0.26101	NA	NA	-0.217727	0.0705271	NA	0.354612	1.93782	NA	NA
IPI:IPI00006092.1;IPI:IPI00879431.1	Phosphomannomutase 2	PMM2	Phosphomannomutase 2	O15305;A8K672;B2R6D4;B7Z3M6;B7Z419;B7Z6A1;B7Z6R0;B7Z922;Q59F02	PMM2_HUMAN	24	3.99e-173	0	0	0	38	13	6	33	11	11	14	0.68466	0.62	0.63968	0.71354	0.67912	0.77931	0.83661	0.54654	0.68966	0.644578	0.486934	0.558262	0.359731	0.257373
IPI:IPI00006099.1;IPI:IPI00935393.1;IPI:IPI00879994.1;IPI:IPI00790085.1;IPI:IPI00880141.1;IPI:IPI00401843.5;IPI:IPI00874269.2;IPI:IPI00880017.1;IPI:IPI00791193.2;IPI:IPI00941020.1;IPI:IPI00943938.1;IPI:IPI00942611.1	Ribosome biogenesis protein BMS1 homolog;Ribosome assembly protein BMS1 homolog	BMS1;BMS1L;KIAA0187	Ribosome biogenesis protein BMS1 homolog	Q14692;Q5QPT5	BMS1_HUMAN	31	0	1	0	4	3	15	6	1	2	1	0	0.77401	1.0681	0.98596	NA	0.8756	NA	NA	0.369576	-0.0950467	0.020399	NA	0.191656	NA	NA
IPI:IPI00006103.1	CD2 antigen cytoplasmic tail-binding protein 2;CD2 cytoplasmic domain-binding protein;CD2 tail-binding protein	CD2BP2;KIAA1178	CD2 antigen cytoplasmic tail-binding protein 2	O95400;B2RDX2;Q5QTR6	CD2B2_HUMAN	10	1.48e-108	0	1	1	10	11	3	5	3	0	1	0.8777	0.88871	0.89578	0.93901	0.99445	NA	NA	0.1882	0.170215	0.158784	0.0907876	0.00802926	NA	NA
IPI:IPI00006113.1	DNA-directed RNA polymerase II subunit RPB9;DNA-directed RNA polymerase II subunit I;DNA-directed RNA polymerase II 14.5 kDa polypeptide;RPB14.5	POLR2I	DNA-directed RNA polymerase II subunit RPB9	P36954	RPB9_HUMAN	5	6.72e-31	0	0	0	4	0	3	3	2	0	1	0.72755	NA	0.83228	0.85904	1.0576	NA	NA	0.458882	NA	0.264859	0.219203	-0.0807941	NA	NA
IPI:IPI00006142.3;IPI:IPI00643546.1;IPI:IPI00647957.1;IPI:IPI00641716.1;IPI:IPI00642670.1	Armadillo repeat-containing X-linked protein 2;ARM protein lost in epithelial cancers on chromosome X 2	ARMCX2;ALEX2;KIAA0512	Armadillo repeat-containing X-linked protein 2	Q7L311;A8K5M7	ARMX2_HUMAN	4	1.31e-07	0	0	0	2	0	0	2	0	0	0	1.4202	NA	NA	1.4178	NA	NA	NA	-0.506094	NA	NA	-0.503654	NA	NA	NA
IPI:IPI00006157.1;IPI:IPI00643151.1;IPI:IPI00644714.1;IPI:IPI00642320.4;IPI:IPI00646652.1;IPI:IPI00643588.1	Nucleosome-binding protein 1;Nucleosomal binding protein 1	NSBP1;RP11-196G4.1-007;RP11-196G4.1-006;RP11-196G4.1-004;RP11-196G4.1-002;RP11-196G4.1-003	Nucleosome-binding protein 1;Nucleosomal binding protein 1;Nucleosomal binding protein 1;Nucleosomal binding protein 1;Nucleosomal binding protein 1;Nucleosomal binding protein 1	P82970;B2RE40;Q5JSL1;Q5JSK6;Q5JSL0;Q5JSK9;Q5JSK8;Q5JSK7	NSBP1_HUMAN;Q5JSK6_HUMAN;Q5JSL0_HUMAN;Q5JSK9_HUMAN;Q5JSK8_HUMAN;Q5JSK7_HUMAN	2	1.65e-05	1	0	0	1	1	0	2	1	4	3	NA	NA	NA	0.99978	NA	0.58817	0.86408	NA	NA	NA	0.000317428	NA	0.765695	0.210763
IPI:IPI00006164.4;IPI:IPI00917171.1;IPI:IPI00917304.1;IPI:IPI00922791.1	Integrin-linked kinase-associated serine/threonine phosphatase 2C	ILKAP	Integrin-linked kinase-associated serine/threonine phosphatase 2C;23 kDa protein	Q9H0C8;B3KM39	ILKAP_HUMAN	17	5.46e-117	0	0	0	14	15	3	16	4	2	7	0.90374	1.0287	0.82787	0.94507	0.98443	0.76187	0.97921	0.14602	-0.0408223	0.272524	0.0815069	0.0226395	0.392383	0.0303098
IPI:IPI00006167.1;IPI:IPI00746326.1	Protein phosphatase 1G;Protein phosphatase 2C isoform gamma;Protein phosphatase magnesium-dependent 1 gamma;Protein phosphatase 1C	PPM1G;PPM1C	Protein phosphatase 1G	O15355;B2R665;B3KXL8;B4DDC8;Q6IAU5;Q96IN7	PPM1G_HUMAN	25	0	0	0	0	51	28	18	5	8	10	20	0.87811	0.93396	0.9444	0.92836	1.0925	0.95745	1.005	0.187526	0.0985673	0.0825301	0.107244	-0.127633	0.0627309	-0.0071955
IPI:IPI00006176.3;IPI:IPI00939822.1;IPI:IPI00916785.1	Hepatocyte growth factor-regulated tyrosine kinase substrate;Protein pp110;Hrs;cDNA FLJ57484, highly similar to Hepatocyte growth factor-regulated tyrosine kinase substrate	HGS;HRS	Isoform 1 of Hepatocyte growth factor-regulated tyrosine kinase substrate;cDNA FLJ61530, highly similar to Hepatocyte growth factor-regulated tyrosine kinase substrate;Isoform 2 of Hepatocyte growth factor-regulated tyrosine kinase substrate	O14964-1;O14964;B4DFP5;B4E1E2;O14964-2	HGS_HUMAN;B4DFP5_HUMAN	19	7.32e-184	2	0	0	16	11	11	6	4	5	10	1.4428	1.5436	1.4882	1.0801	1.0732	1.2234	1.1611	-0.528871	-0.626299	-0.573568	-0.111165	-0.101919	-0.290896	-0.215492
IPI:IPI00791086.2;IPI:IPI00006181.1;IPI:IPI00903191.1;IPI:IPI00879735.1;IPI:IPI00797054.1;IPI:IPI00879112.1;IPI:IPI00879261.1	Putative uncharacterized protein EIF3D;Eukaryotic translation initiation factor 3 subunit D;Eukaryotic translation initiation factor 3 subunit 7;eIF-3-zeta;eIF3 p66	EIF3D;EIF3S7	Putative uncharacterized protein EIF3D;Eukaryotic translation initiation factor 3 subunit D	A8MWD3;O15371;B2R7D4;B4DTF8;B4DVY1;B4E1K8	A8MWD3_HUMAN;EIF3D_HUMAN	36	0	0	0	0	59	67	27	45	19	31	55	0.92656	1.0065	1.0248	1.0139	1.1499	0.99929	0.96077	0.110044	-0.00934717	-0.0353424	-0.0199154	-0.201508	0.00102468	0.057737
IPI:IPI00217965.1;IPI:IPI00006187.1	Histone deacetylase 3;RPD3-2;SMAP45	HDAC3	Isoform 2 of Histone deacetylase 3;Isoform 1 of Histone deacetylase 3	O15379-2;O15379;O15379-1;Q9H368	HDAC3_HUMAN	8	1.22e-28	0	0	0	0	7	2	4	0	0	0	NA	0.93032	0.97612	0.80907	NA	NA	NA	NA	0.104201	0.0348696	0.305664	NA	NA	NA
IPI:IPI00006196.3;IPI:IPI00030136.1;REV_IPI:IPI00794770.1;REV_IPI:IPI00793378.1	Nuclear mitotic apparatus protein 1;SP-H antigen	NUMA1;NUMA	Isoform 2 of Nuclear mitotic apparatus protein 1	Q14980-2;Q14980;A8K394;Q3SYK8;Q59HB8;Q7Z757;Q96HN5;Q9UPG3	NUMA1_HUMAN	162	0	NA	NA	NA	2	0	1	1	0	0	0	1.1346	NA	NA	NA	NA	NA	NA	-0.182184	NA	NA	NA	NA	NA	NA
IPI:IPI00006197.1;IPI:IPI00185801.2;IPI:IPI00183080.1;IPI:IPI00909255.1;IPI:IPI00641399.1;IPI:IPI00793581.2;IPI:IPI00908609.1;IPI:IPI00337414.1;IPI:IPI00885158.1;REV_IPI:IPI00043567.5	Nuclear valosin-containing protein-like	NVL	Isoform 1 of Nuclear valosin-containing protein-like;cDNA FLJ56121, highly similar to Nuclear valosin-containing protein-like;Isoform 2 of Nuclear valosin-containing protein-like	O15381-1;O15381;A0JLP9;B4DLM8;O15381-3;B4DP98;O15381-2;B4DMC4;B4DQJ4	NVL_HUMAN	21	0	0	0	0	10	2	2	5	1	0	1	1.0169	1.0732	0.7368	1.0449	NA	NA	NA	-0.0241778	-0.101919	0.440655	-0.0633649	NA	NA	NA
IPI:IPI00006205.1	Acetyl-coenzyme A transporter 1;Solute carrier family 33 member 1	SLC33A1;ACATN;AT1	Acetyl-coenzyme A transporter 1	O00400;B2R5Q2	ACATN_HUMAN	5	5.69e-47	0	0	0	6	4	1	8	2	4	2	1.1334	1.5008	NA	1.1618	1.1615	1.1216	1.3465	-0.180657	-0.585732	NA	-0.216362	-0.215989	-0.165558	-0.429214
IPI:IPI00006211.4;IPI:IPI00216174.3;IPI:IPI00443658.1;IPI:IPI00910004.1;IPI:IPI00748221.2	Vesicle-associated membrane protein-associated protein B/C;VAMP-B/VAMP-C;Putative uncharacterized protein VAPB	VAPB;UNQ484/PRO983	Isoform 1 of Vesicle-associated membrane protein-associated protein B/C;Putative uncharacterized protein VAPB	O95292-1;O95292;B3KVU7;Q53XM7;A6NLV9;Q6ZSP7	VAPB_HUMAN;A6NLV9_HUMAN	20	0	0	0	0	16	9	7	18	11	12	11	0.81659	0.60152	0.88513	0.79734	0.83255	0.78854	0.84925	0.292316	0.733315	0.176039	0.326733	0.264391	0.342744	0.235739
IPI:IPI00006213.3;IPI:IPI00795923.3;IPI:IPI00001654.6	Pericentriolar material 1 protein	PCM1	Isoform 1 of Pericentriolar material 1 protein;Isoform 2 of Pericentriolar material 1 protein	Q15154-1;Q15154;B4DYD5;B9EIS5;Q15154-2;A2RUU9;A6NNN6;B4DJ00;B4DWY1	PCM1_HUMAN	23	2.03e-115	0	0	0	9	10	2	5	3	1	0	0.87324	0.77047	0.85111	0.95345	0.94267	NA	NA	0.19555	0.376189	0.232582	0.0687708	0.0851753	NA	NA
IPI:IPI00793201.1;IPI:IPI00006252.3;IPI:IPI00910647.1	cDNA FLJ61202, highly similar to Multisynthetase complex auxiliary component p43;Aminoacyl tRNA synthetase complex-interacting multifunctional protein 1;Multisynthetase complex auxiliary component p43;Endothelial monocyte-activating polypeptide 2;EMAP-II;Small inducible cytokine subfamily E member 1;cDNA FLJ52127, highly similar to Multisynthetase complex auxiliary component p43	AIMP1;EMAP2;SCYE1	small inducible cytokine subfamily E, member 1 isoform b precursor;Aminoacyl tRNA synthetase complex-interacting multifunctional protein 1;cDNA FLJ52127, highly similar to Multisynthetase complex auxiliary component p43	B4E1S7;Q12904;B4DNK3	B4E1S7_HUMAN;AIMP1_HUMAN;B4DNK3_HUMAN	23	0	0	1	0	21	33	11	33	13	21	39	0.99263	0.95007	0.86075	0.98068	0.87328	0.93085	1.0099	0.010672	0.0738943	0.216334	0.0281456	0.195484	0.103379	-0.0142124
IPI:IPI00006280.4;IPI:IPI00290700.1;IPI:IPI00396357.5;IPI:IPI00290701.1;IPI:IPI00792550.1;IPI:IPI00791253.1	Sterol regulatory element-binding protein cleavage-activating protein	SCAP;KIAA0199;PSEC0227	Isoform 1 of Sterol regulatory element-binding protein cleavage-activating protein;Isoform 2 of Sterol regulatory element-binding protein cleavage-activating protein;Isoform 4 of Sterol regulatory element-binding protein cleavage-activating protein;Isoform	Q12770-1;Q12770;B7Z6H0;Q12770-2;A8K619;Q12770-4;Q12770-3	SCAP_HUMAN	3	1.76e-13	0	0	0	3	0	0	0	0	0	0	1.1212	NA	NA	NA	NA	NA	NA	-0.165044	NA	NA	NA	NA	NA	NA
IPI:IPI00006288.1;IPI:IPI00335003.1;IPI:IPI00220114.1	Slit homolog 2 protein;Slit homolog 2 protein N-product;Slit homolog 2 protein C-product	SLIT2;SLIL3	Isoform 1 of Slit homolog 2 protein;Isoform 2 of Slit homolog 2 protein;Isoform 3 of Slit homolog 2 protein	O94813-1;O94813;Q4W5K2;O94813-2;O94813-3;B3KNE2;B7ZLR5;Q4W5N0	SLIT2_HUMAN	10	7.46e-18	0	0	0	1	0	0	0	0	2	0	NA	NA	NA	NA	NA	1.0074	NA	NA	NA	NA	NA	NA	-0.0106366	NA
IPI:IPI00006298.2;IPI:IPI00917908.1;IPI:IPI00409624.1;IPI:IPI00917609.1;IPI:IPI00916005.1;IPI:IPI00917752.1	Peptidyl-prolyl cis-trans isomerase G;Cyclophilin G;Clk-associating RS-cyclophilin;CASP10;PPIG protein	PPIG	Isoform 1 of Peptidyl-prolyl cis-trans isomerase G;PPIG protein;Isoform 2 of Peptidyl-prolyl cis-trans isomerase G;PPIG protein	Q13427-1;Q13427;Q32LZ0;Q2NKQ6;Q13427-2;Q6GMS9;Q6P432	PPIG_HUMAN;Q2NKQ6_HUMAN;Q6GMS9_HUMAN	7	8.85e-37	0	0	0	1	1	2	3	0	0	0	NA	NA	0.91093	1.3775	NA	NA	NA	NA	NA	0.134588	-0.462052	NA	NA	NA
IPI:IPI00796519.1;IPI:IPI00006372.3;IPI:IPI00925059.1;IPI:IPI00925283.1;IPI:IPI00791974.1;IPI:IPI00925065.1;IPI:IPI00795371.1;IPI:IPI00792564.1;IPI:IPI00794038.1;IPI:IPI00798288.1	Testis expressed sequence 264 variant;Testis-expressed sequence 264 protein;Putative secreted protein ZSIG11	TEX264;ZSIG11;UNQ337/PRO536	Testis expressed sequence 264 variant;Testis-expressed sequence 264 protein;24 kDa protein;24 kDa protein	Q53GI2;Q9Y6I9;B3KN87	Q53GI2_HUMAN;TX264_HUMAN	7	1.75e-30	1	0	0	2	0	0	7	0	0	0	1.1557	NA	NA	0.86215	NA	NA	NA	-0.208767	NA	NA	0.213989	NA	NA	NA
IPI:IPI00006377.4	Proteasome maturation protein;Proteassemblin;Protein UMP1 homolog;Voltage-gated K channel beta subunit 4.1	POMP;C13orf12;UMP1;HSPC014;HSPC036;PNAS-110	Proteasome maturation protein	Q9Y244	POMP_HUMAN	7	6.29e-87	0	0	0	3	0	0	2	0	2	0	1.239	NA	NA	1.4224	NA	1.0322	NA	-0.309176	NA	NA	-0.508327	NA	-0.0457225	NA
IPI:IPI00006378.3;IPI:IPI00791902.1;IPI:IPI00745538.1	Coiled-coil domain-containing protein 72	CCDC72;HSPC016;HSPC330	Coiled-coil domain-containing protein 72;5 kDa protein	Q9Y2S6	CCD72_HUMAN	7	7.79e-16	0	0	0	4	14	3	2	10	0	1	1.4659	1.4742	2.0104	1.1062	0.90015	NA	NA	-0.551787	-0.559932	-1.00748	-0.145612	0.151763	NA	NA
IPI:IPI00006379.1;IPI:IPI00924866.1;IPI:IPI00917530.1;REV_IPI:IPI00152085.5	Nucleolar protein 58;Nucleolar protein 5	NOP58;NOL5;NOP5;HSPC120	Nucleolar protein 58	Q9Y2X3;B3KN82;B4DUY3	NOP58_HUMAN	26	0	0	0	0	32	28	4	11	11	25	21	0.81656	0.80986	0.90942	1.3744	1.0366	1.0143	0.87828	0.292369	0.304256	0.136981	-0.458802	-0.0518593	-0.0204844	0.187247
IPI:IPI00006408.4;IPI:IPI00910915.1	Nitric oxide synthase-interacting protein;eNOS-interacting protein	NOSIP;CGI-25	Nitric oxide synthase-interacting protein	Q9Y314;A8K670	NOSIP_HUMAN	21	0	0	0	0	25	13	9	10	12	10	18	0.90998	1.0515	1.2979	1.013	1.2503	1.2365	1.0766	0.136093	-0.0724488	-0.376179	-0.0186342	-0.322274	-0.306262	-0.106482
IPI:IPI00446875.4;IPI:IPI00552115.1;IPI:IPI00006438.1;IPI:IPI00853517.1;IPI:IPI00942583.1;IPI:IPI00472099.4;IPI:IPI00853202.3;IPI:IPI00383663.1;IPI:IPI00552465.2;IPI:IPI00644136.2	Endoplasmic reticulum-Golgi intermediate compartment protein 3;Serologically defined breast cancer antigen NY-BR-84;ERGIC and golgi 3	ERGIC3;C20orf47;ERV46;SDBCAG84;CGI-54;PRO0989;RP3-477O4.12-017	Isoform 2 of Endoplasmic reticulum-Golgi intermediate compartment protein 3;Isoform 3 of Endoplasmic reticulum-Golgi intermediate compartment protein 3;Isoform 1 of Endoplasmic reticulum-Golgi intermediate compartment protein 3;ERGIC and golgi 3;28 kDa pro	Q9Y282-2;Q9Y282;B4DV36;Q5JWS0;Q9Y282-3;Q9Y282-1;A2TJK5;A6PVJ3	ERGI3_HUMAN;A6PVJ3_HUMAN	13	4.74e-81	0	0	0	8	5	3	7	4	0	2	0.69781	0.94805	0.74883	0.89542	0.89183	NA	0.89324	0.519094	0.0769649	0.41729	0.159364	0.165159	NA	0.16288
IPI:IPI00006440.6;REV_IPI:IPI00009655.5	28S ribosomal protein S7, mitochondrial;MRP-S7;bMRP-27a	MRPS7	28S ribosomal protein S7, mitochondrial	Q9Y2R9;Q96Q63	RT07_HUMAN	19	1.59e-189	1	0	0	24	1	0	8	13	8	12	0.95268	NA	NA	1.0042	1.0305	1.0087	1.0238	0.0699364	NA	NA	-0.00604663	-0.0433445	-0.0124972	-0.0339339
IPI:IPI00006442.1	Coilin;p80	COIL;CLN80	Coilin	P38432;B2R931	P80C_HUMAN	12	0	0	0	0	3	0	0	0	0	0	0	0.90268	NA	NA	NA	NA	NA	NA	0.147713	NA	NA	NA	NA	NA	NA
IPI:IPI00006451.7;IPI:IPI00936987.1;IPI:IPI00787942.1;IPI:IPI00938290.1;IPI:IPI00794412.1;IPI:IPI00748065.1	Vesicle-fusing ATPase;N-ethylmaleimide-sensitive fusion protein;Vesicular-fusion protein NSF;cDNA FLJ59316, highly similar to Vesicle-fusing ATPase (EC 3.6.4.6)	NSF	Vesicle-fusing ATPase;cDNA FLJ58682, highly similar to Vesicle-fusing ATPase;similar to N-ethylmaleimide-sensitive factor	P46459;B4DFA2;B4DGR3;B4DH19;B4DSK5;B7Z5J7;B7Z9U2;Q96D47;Q9H3V6	NSF_HUMAN;B4DFA2_HUMAN	50	0	0	0	0	85	28	16	17	9	18	31	0.87097	0.73679	0.85053	0.91896	0.90306	0.90587	0.8614	0.199305	0.440675	0.233566	0.121926	0.147106	0.142624	0.215245
IPI:IPI00646182.5;IPI:IPI00006482.1;IPI:IPI00414005.2;IPI:IPI00788782.1;IPI:IPI00302840.2;IPI:IPI00908591.1;IPI:IPI00375339.2;IPI:IPI00644722.1;IPI:IPI00647099.2;IPI:IPI00930085.2;IPI:IPI00911028.1	cDNA FLJ55427, highly similar to Sodium/potassium-transporting ATPase alpha-1 chain (EC 3.6.3.9);Sodium/potassium-transporting ATPase subunit alpha-1;Na(+)/K(+) ATPase alpha-1 subunit	ATP1A1	Na+/K+ -ATPase alpha 1 subunit isoform c;Isoform Long of Sodium/potassium-transporting ATPase subunit alpha-1;Isoform Short of Sodium/potassium-transporting ATPase subunit alpha-1	B7Z2T5;B7Z3V1;P05023-1;P05023;P05023-2;B7Z1N5;B7Z3U6;Q5TC01	B7Z2T5_HUMAN;AT1A1_HUMAN	68	0	0	0	0	128	114	79	104	48	104	135	1.0349	1.0725	1.0187	1.0448	1.0324	1.073	0.98846	-0.0494914	-0.100978	-0.0267292	-0.0632268	-0.046002	-0.10165	0.0167455
IPI:IPI00006504.3;IPI:IPI00217227.3;IPI:IPI00332950.5;IPI:IPI00872304.3;IPI:IPI00747747.1;IPI:IPI00513887.1	Translation initiation factor eIF-2B subunit gamma;eIF-2B GDP-GTP exchange factor subunit gamma;cDNA FLJ12337 fis, clone MAMMA1002236, highly similar to TRANSLATION INITIATION FACTOR EIF-2B GAMMA SUBUNIT;EIF2B3 protein;Eukaryotic translation initiation factor 2B, subunit 3 gamma, 58kDa, isoform CRA_e;Eukaryotic translation initiation factor 2B, subunit 3 gamma, 58kDa	EIF2B3;hCG_18606;RP5-882O7.2-008	Isoform 1 of Translation initiation factor eIF-2B subunit gamma;Isoform 2 of Translation initiation factor eIF-2B subunit gamma;Isoform 3 of Translation initiation factor eIF-2B subunit gamma;Eukaryotic translation initiation factor 2B, subunit 3 gamma, 58	Q9NR50-1;Q9NR50;A8MYS7;B2RBH8;Q9NR50-2;Q9NR50-3;Q9HA31;Q5QP91	EI2BG_HUMAN;Q9HA31_HUMAN;Q5QP91_HUMAN	24	0	0	0	0	22	25	5	5	2	2	10	0.96385	1.035	0.81681	0.83187	0.99438	0.92962	1.0495	0.0531195	-0.0496308	0.291928	0.26557	0.00813081	0.105287	-0.0697022
IPI:IPI00006552.2;IPI:IPI00395777.6;IPI:IPI00791840.1	CCR4-NOT transcription complex subunit 7;CCR4-associated factor 1;BTG1-binding factor 1;CCR4-NOT transcription complex, subunit 7;CNOT7 protein	CNOT7;CAF1	CCR4-NOT transcription complex subunit 7;CCR4-NOT transcription complex, subunit 7 isoform 2;CNOT7 protein	Q9UIV1;B3KM57;B3KN35;Q96IQ6	CNOT7_HUMAN;Q96IQ6_HUMAN	9	4.83e-236	0	0	1	25	1	3	14	5	0	7	0.90612	NA	0.94143	1.619	1.4086	NA	1.0278	0.142226	NA	0.0870743	-0.695103	-0.494262	NA	-0.0395596
IPI:IPI00022824.1;IPI:IPI00006558.3	Endophilin-B1;SH3 domain-containing GRB2-like protein B1;Bax-interacting factor 1	SH3GLB1;KIAA0491;CGI-61	Isoform 2 of Endophilin-B1;Isoform 1 of Endophilin-B1	Q9Y371-2;Q9Y371;Q9Y371-1;B4E182	SHLB1_HUMAN	19	2.01e-114	1	2	1	7	12	2	9	3	1	0	0.90336	0.97474	0.8874	1.09	1.1666	NA	NA	0.146627	0.0369106	0.172344	-0.124328	-0.22231	NA	NA
IPI:IPI00006579.1;IPI:IPI00645361.1	Cytochrome c oxidase subunit 4 isoform 1, mitochondrial;Cytochrome c oxidase subunit IV isoform 1;Cytochrome c oxidase polypeptide IV	COX4I1;COX4	Cytochrome c oxidase subunit 4 isoform 1, mitochondrial	P13073;B2R4J2;Q6P666	COX41_HUMAN	20	0	0	0	0	37	3	8	9	17	35	50	0.88544	0.72521	0.87144	0.96848	0.92068	1.0159	0.97211	0.175534	0.463529	0.198527	0.0462058	0.119228	-0.0227584	0.0408085
IPI:IPI00006586.1;IPI:IPI00878774.2;IPI:IPI00910152.1;IPI:IPI00903025.1;IPI:IPI00787385.3;IPI:IPI00929129.1;IPI:IPI00006065.4;IPI:IPI00219264.1;IPI:IPI00941998.1;IPI:IPI00043748.2;IPI:IPI00646911.2;IPI:IPI00412463.3;IPI:IPI00940106.1	TOX high mobility group box family member 4;Epidermal Langerhans cell protein LCP1;cDNA FLJ54382, highly similar to Epidermal Langerhans cell protein LCP1;cDNA FLJ54357, highly similar to Epidermal Langerhans cell protein LCP1	TOX4;C14orf92;KIAA0737	TOX high mobility group box family member 4;cDNA FLJ54382, highly similar to Epidermal Langerhans cell protein LCP1;cDNA FLJ54357, highly similar to Epidermal Langerhans cell protein LCP1	O94842;B4DPY8;B4DSM0;B4DJ39	TOX4_HUMAN;B4DSM0_HUMAN;B4DJ39_HUMAN	5	2.58e-34	1	1	0	5	0	0	1	0	0	0	1.0521	NA	NA	NA	NA	NA	NA	-0.0732718	NA	NA	NA	NA	NA	NA
IPI:IPI00006592.1;IPI:IPI00796388.2;IPI:IPI00940503.1;IPI:IPI00794951.1;IPI:IPI00922312.1;IPI:IPI00795498.1	Peptide methionine sulfoxide reductase;Protein-methionine-S-oxide reductase;Peptide-methionine (S)-S-oxide reductase;Putative uncharacterized protein MSRA;cDNA FLJ57584, highly similar to Peptide methionine sulfoxide reductase (EC 1.8.4.6)	MSRA	Peptide methionine sulfoxide reductase;methionine sulfoxide reductase A isoform c;21 kDa protein;methionine sulfoxide reductase A isoform b;cDNA FLJ57584, highly similar to Peptide methionine sulfoxide reductase	Q9UJ68;Q549N4;A8MSN2;Q52TC4;Q66MI7;B7Z694	MSRA_HUMAN;A8MSN2_HUMAN;B7Z694_HUMAN	4	3.03e-12	0	0	0	0	0	0	1	2	1	1	NA	NA	NA	NA	0.779	NA	NA	NA	NA	NA	NA	0.360305	NA	NA
IPI:IPI00006606.1	28S ribosomal protein S26, mitochondrial;MRP-S26;MRP-S13	MRPS26;C20orf193;RPMS13	28S ribosomal protein S26, mitochondrial	Q9BYN8	RT26_HUMAN	19	2.04e-195	0	0	0	7	0	0	7	4	4	5	0.76826	NA	NA	1.0456	0.9848	0.7912	0.9334	0.380333	NA	NA	-0.064331	0.0220973	0.337886	0.0994326
IPI:IPI00006608.1;IPI:IPI00412681.2;IPI:IPI00412924.2;IPI:IPI00219187.1;IPI:IPI00914602.1;IPI:IPI00219186.1;IPI:IPI00219185.1;IPI:IPI00412568.3;IPI:IPI00219183.1;IPI:IPI00394658.2;IPI:IPI00909502.2;IPI:IPI00219182.1	Amyloid beta A4 protein;Alzheimer disease amyloid protein;ABPP;APPI;PreA4;Cerebral vascular amyloid peptide;Protease nexin-II;Soluble APP-alpha;Soluble APP-beta;C99;Beta-amyloid protein 42;Beta-APP42;Beta-amyloid protein 40;Beta-APP40;C83;P3(42);P3(40);Gamma-secretase C-terminal fragment 59;Gamma-CTF(59);Amyloid intracellular domain 59;Gamma-secretase C-terminal fragment 57;Gamma-CTF(57);Amyloid …	APP;A4;AD1	Isoform APP770 of Amyloid beta A4 protein (Fragment);Isoform L-APP752 of Amyloid beta A4 protein (Fragment);Isoform APP751 of Amyloid beta A4 protein (Fragment);Isoform L-APP733 of Amyloid beta A4 protein (Fragment);amyloid beta A4 protein isoform f precur	P05067-1;P05067;B2R5V1;P05067-9;P05067-8;P05067-7;B4DII8;B4DGD0;P05067-6;P05067-5;P05067-4;B4DJT9;B4DQM1;P05067-3;B4DM00;P05067-10;B4DMD5;B7Z313;Q9BYY9	A4_HUMAN;B4DGD0_HUMAN;B4DMD5_HUMAN	12	2.82e-94	0	1	0	1	3	0	0	0	0	4	NA	0.76033	NA	NA	NA	NA	0.97742	NA	0.395302	NA	NA	NA	NA	0.0329495
IPI:IPI00465119.1;IPI:IPI00641910.1;IPI:IPI00646639.1;IPI:IPI00006648.4;IPI:IPI00383812.1;IPI:IPI00909744.1	RAB GTPase-activating protein 1-like;HCG2024869, isoform CRA_b;IDN4-GGTR7 protein;cDNA FLJ58037, highly similar to Mus musculus RAB GTPase activating protein 1-like (Rabgap1l), transcript variant 2, mRNA	RABGAP1L;HHL;KIAA0471;IDN4-GGTR7;hCG_2024869	Isoform 5 of RAB GTPase-activating protein 1-like;Isoform 6 of RAB GTPase-activating protein 1-like;Isoform 8 of RAB GTPase-activating protein 1-like;Isoform 7 of RAB GTPase-activating protein 1-like;IDN4-GGTR7 protein;cDNA FLJ58037, highly similar to Mus	Q5R372-5;Q5R372;Q5R372-6;Q5R372-8;Q5R372-7;Q6AI42;Q9UEL5;Q9Y6Y7;B4DQA5;B7ZAA4;B7ZAP0	RBG1L_HUMAN;Q9Y6Y7_HUMAN;B4DQA5_HUMAN	4	1.11e-21	NA	NA	NA	2	1	1	2	1	1	0	1.0809	NA	NA	1.2281	NA	NA	NA	-0.112233	NA	NA	-0.296428	NA	NA	NA
IPI:IPI00006657.1;IPI:IPI00644650.1	Protein FAM20B	FAM20B;KIAA0475	Protein FAM20B	O75063;Q5W0C3	FA20B_HUMAN	6	2.69e-105	0	0	0	1	6	0	5	0	0	0	NA	1.3296	NA	1.2303	NA	NA	NA	NA	-0.410992	NA	-0.29901	NA	NA	NA
IPI:IPI00006658.4;IPI:IPI00941201.1;IPI:IPI00552350.2;IPI:IPI00902638.1;IPI:IPI00553165.3;IPI:IPI00787581.1	Peptidyl-prolyl cis-trans isomerase NIMA-interacting 4;Rotamase Pin4;PPIase Pin4;Peptidyl-prolyl cis/trans isomerase EPVH;Protein (Peptidylprolyl cis/trans isomerase) NIMA-interacting, 4 (Parvulin);cDNA FLJ45703 fis, clone FEBRA2026582, moderately similar to Peptidyl-prolyl cis-trans isomerase NIMA-interacting 4 (EC 5.2.1.8);Parvulin	PIN4;AL135749.5-003;PAR14	Isoform 2 of Peptidyl-prolyl cis-trans isomerase NIMA-interacting 4;Isoform 1 of Peptidyl-prolyl cis-trans isomerase NIMA-interacting 4;Protein (Peptidylprolyl cis/trans isomerase) NIMA-interacting, 4;cDNA FLJ45703 fis, clone FEBRA2026582, moderately simil	Q9Y237-2;Q9Y237;Q9Y237-1;Q5HYW5;B3KXM0;A8E0G8;Q5HYW4	PIN4_HUMAN;Q5HYW5_HUMAN;B3KXM0_HUMAN;A8E0G8_HUMAN	9	1.03e-124	0	1	0	7	1	1	5	2	2	9	0.94685	NA	NA	1.0618	0.8501	0.71053	1.0802	0.0787922	NA	NA	-0.086512	0.234296	0.493033	-0.111298
IPI:IPI00006663.1;IPI:IPI00792207.2;IPI:IPI00795914.1	Aldehyde dehydrogenase, mitochondrial;ALDH class 2;ALDHI;ALDH-E2;ALDH2	ALDH2;ALDM	Aldehyde dehydrogenase, mitochondrial;cDNA FLJ50888, highly similar to Aldehyde dehydrogenase, mitochondrial	P05091;Q53FB6;B0LUF9;B0LUG0;B0LUG2;B4DW54;B4YAH7;Q9UN17	ALDH2_HUMAN;B0LUF9_HUMAN	24	0	0	0	0	34	27	2	7	4	8	11	1.2391	1.0471	0.96075	1.1004	0.79697	1.0067	1.2368	-0.309293	-0.0663992	0.057767	-0.138028	0.327403	-0.00963382	-0.306612
IPI:IPI00006666.1;IPI:IPI00789599.1	Monocarboxylate transporter 4;Monocarboxylate transporter 3;Solute carrier family 16 member 3	SLC16A3;MCT3;MCT4	Monocarboxylate transporter 4;51 kDa protein	O15427;Q53G91	MOT4_HUMAN	12	6.9e-109	0	0	0	52	0	4	46	3	19	32	0.90218	NA	0.76805	0.87975	0.87966	0.89406	1.0181	0.148513	NA	0.380728	0.184834	0.184982	0.161556	-0.0258793
IPI:IPI00006675.2;IPI:IPI00908369.1;IPI:IPI00867698.1	Multidrug resistance-associated protein 4;ATP-binding cassette sub-family C member 4;MRP/cMOAT-related ABC transporter;Multi-specific organic anion transporter B;cDNA FLJ52311, highly similar to Multidrug resistance-associated protein 4	ABCC4;MRP4;hCG_2039665	Isoform 1 of Multidrug resistance-associated protein 4;Isoform 2 of Multidrug resistance-associated protein 4;ATP-binding cassette, sub-family C, member 4 isoform 2	O15439-1;O15439;A8K2Q2;O75555;O15439-2;B7Z3Q7;B7Z5H4;Q59GY6;Q8IUA3;Q8IVZ4	MRP4_HUMAN;B7Z3Q7_HUMAN	21	2.46e-153	1	0	0	13	1	1	5	4	1	0	0.96565	NA	NA	0.99841	1.0178	NA	NA	0.0504277	NA	NA	0.00229571	-0.0254541	NA	NA
IPI:IPI00006713.1;IPI:IPI00166730.1	DnaJ homolog subfamily C member 3;Interferon-induced, double-stranded RNA-activated protein kinase inhibitor;Protein kinase inhibitor of 58 kDa;Protein kinase inhibitor p58	DNAJC3;P58IPK;PRKRI	DnaJ homolog subfamily C member 3	Q13217;A8KA82	DNJC3_HUMAN	29	0	0	1	1	22	15	2	8	2	2	2	0.9991	0.89803	0.90408	1.1034	1.1667	0.98846	0.87463	0.00129901	0.155164	0.145478	-0.141956	-0.222434	0.0167455	0.193255
IPI:IPI00006715.3;IPI:IPI00903016.1;IPI:IPI00929342.1	Double-strand-break repair protein rad21 homolog;Nuclear matrix protein 1;SCC1 homolog	RAD21;HR21;KIAA0078;NXP1	Double-strand-break repair protein rad21 homolog	O60216;A8K0E0	RAD21_HUMAN	20	8.15e-153	0	0	0	20	12	6	12	5	5	6	1.0019	1.0726	0.97595	1.1242	1.2802	0.99865	1.1033	-0.00273852	-0.101112	0.0351209	-0.168899	-0.356369	0.00194895	-0.141825
IPI:IPI00107752.3;IPI:IPI00006721.4;IPI:IPI00107753.2;IPI:IPI00107750.2;IPI:IPI00107751.2;IPI:IPI00107749.4;IPI:IPI00375150.2;IPI:IPI00375149.4;IPI:IPI00852888.1;IPI:IPI00852935.1;IPI:IPI00853261.1;IPI:IPI00927797.1;IPI:IPI00852841.1;IPI:IPI00853084.1	Dynamin-like 120 kDa protein, mitochondrial;Optic atrophy protein 1;Dynamin-like 120 kDa protein, form S1;OPA1 protein	OPA1;KIAA0567	Isoform 2 of Dynamin-like 120 kDa protein, mitochondrial;Isoform 1 of Dynamin-like 120 kDa protein, mitochondrial;optic atrophy 1 isoform 8;optic atrophy 1 isoform 5;optic atrophy 1 isoform 6;optic atrophy 1 isoform 4;optic atrophy 1 isoform 3;optic atroph	O60313-2;O60313;O60313-1;Q6PEK6	OPA1_HUMAN;Q6PEK6_HUMAN	53	0	0	2	1	41	14	11	20	2	8	21	1.137	0.96395	1.2296	0.97826	0.69062	1.1901	1.1544	-0.185232	0.0529698	-0.298189	0.0317101	0.534036	-0.251083	-0.207143
IPI:IPI00386861.4;IPI:IPI00006722.1	Peroxisomal membrane protein PEX16;Peroxin-16;Peroxisomal biogenesis factor 16	PEX16	Isoform 2 of Peroxisomal membrane protein PEX16;Isoform 1 of Peroxisomal membrane protein PEX16	Q9Y5Y5-2;Q9Y5Y5;Q9Y5Y5-1	PEX16_HUMAN	4	2.68e-13	0	0	0	6	0	1	0	0	0	0	0.95324	NA	NA	NA	NA	NA	NA	0.0690886	NA	NA	NA	NA	NA	NA
IPI:IPI00006725.2;IPI:IPI00903057.1;REV_IPI:IPI00556381.1;REV_IPI:IPI00795649.1;REV_IPI:IPI00793371.1	Probable ATP-dependent RNA helicase DDX23;DEAD box protein 23;100 kDa U5 snRNP-specific protein;U5-100kD;PRP28 homolog;cDNA FLJ46571 fis, clone THYMU3041428, highly similar to Probable ATP-dependent RNA helicase DDX23 (EC 3.6.1.-)	DDX23	Probable ATP-dependent RNA helicase DDX23;cDNA FLJ46571 fis, clone THYMU3041428, highly similar to Probable ATP-dependent RNA helicase DDX23	Q9BUQ8;A8KA56;B2R600;B4DH15;B3KY11	DDX23_HUMAN;B3KY11_HUMAN	42	0	0	0	0	41	36	32	25	11	17	23	0.96453	0.93769	0.88638	0.91111	0.80268	0.91257	1.0323	0.052102	0.092817	0.174003	0.134303	0.317103	0.131993	-0.0458623
IPI:IPI00604647.1;IPI:IPI00219800.1;IPI:IPI00927016.1;IPI:IPI00006752.2;IPI:IPI00219799.2;IPI:IPI00941980.1;IPI:IPI00219802.1;IPI:IPI00639883.3;IPI:IPI00922561.1;IPI:IPI00927735.1;IPI:IPI00749135.1;IPI:IPI00145805.1;IPI:IPI00514275.3;IPI:IPI00218901.1;IPI:IPI00218905.4;IPI:IPI00218902.1;IPI:IPI00218906.4;IPI:IPI00218904.1;IPI:IPI00218907.1;IPI:IPI00798243.1;IPI:IPI00924942.1	Mitogen-activated protein kinase kinase kinase kinase 4;MAPK/ERK kinase kinase kinase 4;HPK/GCK-like kinase HGK;Nck-interacting kinase;Putative uncharacterized protein MAP4K4;cDNA FLJ56564, highly similar to Mitogen-activated protein kinase kinase kinase kinase 4 (EC 2.7.11.1);TRAF2 and NCK-interacting protein kinase	MAP4K4;HGK;KIAA0687;NIK;TNIK;KIAA0551	mitogen-activated protein kinase kinase kinase kinase 4 isoform 2;Isoform 3 of Mitogen-activated protein kinase kinase kinase kinase 4;145 kDa protein;Isoform 1 of Mitogen-activated protein kinase kinase kinase kinase 4;mitogen-activated protein kinase kin	O95819-3;O95819;O95819-1;O95819-2;Q53TX8;O95819-5;B7Z3V5;O95819-4;B7Z388;Q53TW0;Q5MD60;Q9UKE5-1;Q9UKE5;A7E2A3;Q9UKE5-4;Q9UKE5-2;Q9UKE5-6;Q9UKE5-3;Q9UKE5-7;Q9UKE5-5;A8K4U1;Q9UKE5-8;Q7Z4L4;Q9Y6Z1	M4K4_HUMAN;Q53TX8_HUMAN;B7Z388_HUMAN;Q53TW0_HUMAN;TNIK_HUMAN	17	1.68e-77	1	2	1	11	3	0	6	2	0	0	0.91763	1.083	NA	0.68714	0.70529	NA	NA	0.124016	-0.115033	NA	0.541324	0.503712	NA	NA
IPI:IPI00006754.1;IPI:IPI00910594.2;IPI:IPI00908632.1	WD repeat-containing protein 68;WD repeat-containing protein An11 homolog;cDNA FLJ60519, highly similar to WD repeat protein 68	WDR68;HAN11	WD repeat-containing protein 68;cDNA FLJ60519, highly similar to WD repeat protein 68	P61962;B4DH46	WDR68_HUMAN;B4DH46_HUMAN	11	0	2	4	1	0	1	0	5	1	4	1	NA	NA	NA	0.91173	NA	0.95664	NA	NA	NA	NA	0.133321	NA	0.063952	NA
IPI:IPI00006800.3;IPI:IPI00844068.1;IPI:IPI00220640.3	Autophagy protein 5;APG5-like;Apoptosis-specific protein;Putative uncharacterized protein DKFZp686F0183	ATG5;APG5L;ASP;DKFZp686F0183	Isoform Long of Autophagy protein 5;Putative uncharacterized protein DKFZp686F0183	Q9H1Y0-1;Q9H1Y0;A9UGY9;B3KMH8;B7Z5Y6;Q7Z3H3	ATG5_HUMAN;Q7Z3H3_HUMAN	4	1.65e-38	1	2	0	3	1	0	2	0	1	0	1.1003	NA	NA	1.1082	NA	NA	NA	-0.137897	NA	NA	-0.148218	NA	NA	NA
IPI:IPI00335849.3;IPI:IPI00006854.1;IPI:IPI00941704.1	RAS protein activator like 2;Ras GTPase-activating protein nGAP;RAS protein activator-like 2	RASAL2;RP4-593C16.1-002;NGAP	RAS protein activator like 2 isoform 2;Ras GTPase-activating protein nGAP;128 kDa protein	B1AKC7;Q2TB22;Q59EM2;Q6P4F9;Q8IW42;Q9UJF2;A8K2P3	B1AKC7_HUMAN;NGAP_HUMAN	6	7.91e-15	1	1	2	3	0	2	3	1	0	0	0.87507	NA	0.86815	0.95601	NA	NA	NA	0.19253	NA	0.203984	0.0649024	NA	NA	NA
IPI:IPI00006863.5;IPI:IPI00794341.1	Sperm-associated antigen 7	SPAG7	Sperm-associated antigen 7;20 kDa protein	O75391	SPAG7_HUMAN	6	5.68e-71	0	0	0	10	1	1	9	2	0	0	0.89319	NA	NA	0.90822	1.0391	NA	NA	0.162961	NA	NA	0.138886	-0.0553345	NA	NA
IPI:IPI00006864.3	39S ribosomal protein L33, mitochondrial;L33mt;MRP-L33	MRPL33;C2orf1	39S ribosomal protein L33, mitochondrial	O75394	RM33_HUMAN	6	3.14e-70	1	0	0	2	0	0	2	7	1	9	1.1504	NA	NA	0.98824	1.105	NA	1.1895	-0.202136	NA	NA	0.0170666	-0.144046	NA	-0.250355
IPI:IPI00006865.3	Vesicle-trafficking protein SEC22b;SEC22 vesicle-trafficking protein homolog B;SEC22 vesicle-trafficking protein-like 1;ERS24;ERS-24	SEC22B;SEC22L1	Vesicle-trafficking protein SEC22b	O75396	SC22B_HUMAN	21	0	0	0	0	79	15	19	46	52	52	60	0.9116	0.80264	0.88455	0.95931	0.91864	0.8655	0.87825	0.133527	0.317175	0.176984	0.059931	0.122428	0.208394	0.187296
IPI:IPI00006900.1	Something about silencing protein 10;Disrupter of silencing SAS10;UTP3 homolog;Charged amino acid-rich leucine zipper 1	UTP3;CRLZ1;SAS10	Something about silencing protein 10	Q9NQZ2	SAS10_HUMAN	11	7.57e-58	0	0	0	5	2	1	2	1	0	1	0.73162	0.92341	NA	0.44145	NA	NA	NA	0.450834	0.114957	NA	1.17968	NA	NA	NA
IPI:IPI00006904.1	Cell death regulator Aven	AVEN	Cell death regulator Aven	Q9NQS1	AVEN_HUMAN	4	7.35e-19	0	1	1	2	1	0	0	0	0	0	1.155	NA	NA	NA	NA	NA	NA	-0.207893	NA	NA	NA	NA	NA	NA
IPI:IPI00006907.1;IPI:IPI00792426.1	Probable fructose-2,6-bisphosphatase TIGAR;TP53-induced glycolysis and apoptosis regulator	TIGAR;C12orf5	Probable fructose-2,6-bisphosphatase TIGAR	Q9NQ88	TIGAR_HUMAN	15	0	1	1	0	17	4	1	27	6	7	9	0.69505	0.75191	NA	0.80695	0.87685	0.77267	0.7934	0.524811	0.411368	NA	0.309449	0.189598	0.372076	0.33388
IPI:IPI00006932.4;IPI:IPI00216804.1;IPI:IPI00893216.1	Putative RNA-binding protein Luc7-like 2	LUC7L2;CGI-59;CGI-74	cDNA FLJ55988, highly similar to RNA-binding protein Luc7-like 2;Isoform 2 of Putative RNA-binding protein Luc7-like 2	Q9Y383-1;Q9Y383;B3KSL5;B7Z4Q3;B7Z500;Q9Y383-2;B3KRR1;B3KSP8	LC7L2_HUMAN	29	0	0	0	2	46	83	15	40	15	35	46	0.9773	0.93069	0.83708	1.3981	1.4287	1.0912	0.98502	0.0331266	0.103627	0.256563	-0.483468	-0.514703	-0.125916	0.0217751
IPI:IPI00006952.3	Beta-lactamase-like protein 2	LACTB2;CGI-83	Beta-lactamase-like protein 2	Q53H82;A8K2D6	LACB2_HUMAN	17	2.85e-120	0	0	0	17	0	0	13	1	2	2	0.90242	NA	NA	1.1438	NA	0.78117	1.0057	0.148129	NA	NA	-0.193835	NA	0.356292	-0.00820001
IPI:IPI00006957.3;IPI:IPI00339238.1;IPI:IPI00470418.1	Dehydrogenase/reductase SDR family member 7;Retinal short-chain dehydrogenase/reductase 4;Putative uncharacterized protein DKFZp564H1664	DHRS7;DHRS7A;RETSDR4;CGI-86;UNQ285/PRO3448;DKFZp564H1664	Isoform 1 of Dehydrogenase/reductase SDR family member 7;Isoform 2 of Dehydrogenase/reductase SDR family member 7;Putative uncharacterized protein DKFZp564H1664	Q9Y394-1;Q9Y394;B2R896;Q9Y394-2;Q659E8	DHRS7_HUMAN;Q659E8_HUMAN	15	4.97e-287	0	0	0	8	3	1	7	3	2	5	1.2761	23.386	NA	1.0437	0.85848	8.9252	1.3991	-0.351741	-4.54757	NA	-0.0617071	0.220144	-3.15788	-0.484499
IPI:IPI00006970.2	28S ribosomal protein S2, mitochondrial;S2mt;MRP-S2	MRPS2;CGI-91	Mitochondrial 28S ribosomal protein S2	Q9Y399	RT02_HUMAN	18	2.7e-31	0	1	1	20	4	3	21	7	4	10	0.86964	1.092	1.401	1.0027	1.0455	0.95919	1.013	0.20151	-0.126973	-0.486457	-0.00389003	-0.0641931	0.0601115	-0.0186342
IPI:IPI00006979.1;IPI:IPI00944597.1;IPI:IPI00944550.1	LYR motif-containing protein 4	LYRM4;C6orf149;CGI-203	LYR motif-containing protein 4;LYR motif containing 4 isoform 2;LYR motif containing 4 isoform 3	Q9HD34	LYRM4_HUMAN	8	1.57e-42	1	1	1	5	0	0	1	5	1	2	0.85849	NA	NA	NA	2.2802	NA	0.90177	0.220127	NA	NA	NA	-1.18916	NA	0.149169
IPI:IPI00006980.1;IPI:IPI00792100.1	UPF0568 protein C14orf166;CLE	C14orf166;CGI-99	UPF0568 protein C14orf166;CLE	Q9Y224;Q549M8;Q5RLJ0	CN166_HUMAN;Q5RLJ0_HUMAN	28	0	0	0	0	45	1	1	54	27	65	106	0.98221	NA	NA	1.1357	1.275	1.0651	1.0551	0.0258966	NA	NA	-0.183582	-0.350497	-0.0909889	-0.0773797
IPI:IPI00006987.1;IPI:IPI00923556.1;IPI:IPI00911118.1;IPI:IPI00910382.1;IPI:IPI00000207.1	ATP-dependent RNA helicase DDX24;DEAD box protein 24;DDX24 protein;cDNA FLJ54363, highly similar to ATP-dependent RNA helicase DDX24 (EC 3.6.1.-)	DDX24	ATP-dependent RNA helicase DDX24;DDX24 protein;cDNA FLJ54363, highly similar to ATP-dependent RNA helicase DDX24	Q9GZR7;B4DM03;Q59FS7;Q4V9L5;B4DKV2;B4E300;Q7Z4W0;Q7Z4X3	DDX24_HUMAN;Q4V9L5_HUMAN;B4DKV2_HUMAN	40	0	0	0	0	25	16	4	16	1	9	23	0.93778	1.0558	1.0387	0.89076	NA	1.0003	1.0345	0.0926786	-0.0783366	-0.054779	0.166891	NA	-0.000432744	-0.0489336
IPI:IPI00007001.1;IPI:IPI00377233.1;IPI:IPI00333848.1	39S ribosomal protein L11, mitochondrial;Mitochondrial ribosomal protein L11;Mitochondrial ribosomal protein L11, isoform CRA_f;Mitochondrial ribosomal protein L11, isoform CRA_c;Putative uncharacterized protein MRPL11	MRPL11;CGI-113;hCG_2017204	39S ribosomal protein L11, mitochondrial;mitochondrial ribosomal protein L11 isoform b;mitochondrial ribosomal protein L11 isoform c	Q9Y3B7;A8K219;Q53G19;Q32P46;A6NLT0	RM11_HUMAN;Q32P46_HUMAN;A6NLT0_HUMAN	23	0	0	0	0	17	0	3	5	15	8	11	1.1043	NA	0.88062	1.4299	1.0341	0.93017	1.1145	-0.143132	NA	0.183408	-0.515914	-0.0483757	0.104434	-0.156397
IPI:IPI00007004.4	RRP15-like protein;Ribosomal RNA-processing protein 15	RRP15;KIAA0507;CGI-115	RRP15-like protein	Q9Y3B9;A0JLN3;A8K201	RRP15_HUMAN	9	1.08e-29	4	1	0	0	4	1	0	0	0	2	NA	0.8335	NA	NA	NA	NA	0.83244	NA	0.262746	NA	NA	NA	NA	0.264582
IPI:IPI00007019.1	Peptidyl-prolyl cis-trans isomerase-like 1	PPIL1;CYPL1;CGI-124;UNQ2425/PRO4984	Peptidyl-prolyl cis-trans isomerase-like 1	Q9Y3C6;Q5TDC9	PPIL1_HUMAN	8	2.46e-166	0	0	0	12	2	4	0	5	2	7	0.8243	0.73571	0.798	NA	0.89275	0.76717	0.85494	0.278759	0.442791	0.325539	NA	0.163672	0.382382	0.226105
IPI:IPI00007021.3	Mediator of RNA polymerase II transcription subunit 31;Mediator complex subunit 31;Mediator complex subunit SOH1	MED31;SOH1;CGI-125	Mediator of RNA polymerase II transcription subunit 31	Q9Y3C7;B2R4L9	MED31_HUMAN	4	3.43e-57	1	0	1	2	0	0	0	0	0	0	0.74611	NA	NA	NA	NA	NA	NA	0.42254	NA	NA	NA	NA	NA	NA
IPI:IPI00007024.1	UPF0195 protein FAM96B	FAM96B;CGI-128;HSPC118	UPF0195 protein FAM96B	Q9Y3D0	FA96B_HUMAN	9	1.78e-128	0	0	0	4	0	6	4	5	0	4	1.031	NA	1.1402	0.97024	1.1056	NA	1.0494	-0.0440443	NA	-0.189287	0.0435864	-0.14483	NA	-0.0695647
IPI:IPI00007045.2;IPI:IPI00100044.1	Glutaredoxin-2, mitochondrial	GLRX2;GRX2;CGI-133	Isoform 2 of Glutaredoxin-2, mitochondrial;Isoform 1 of Glutaredoxin-2, mitochondrial	Q9NS18-2;Q9NS18;Q9NS18-1;A0JLT0	GLRX2_HUMAN	3	3.57e-137	0	0	0	2	0	0	1	0	0	4	0.67132	NA	NA	NA	NA	NA	0.86851	0.574927	NA	NA	NA	NA	NA	0.203386
IPI:IPI00007049.1	28S ribosomal protein S18c, mitochondrial;MRP-S18-c;MRP-S18-1	MRPS18C;CGI-134	28S ribosomal protein S18c, mitochondrial	Q9Y3D5	RT18C_HUMAN	3	3.43e-155	0	0	0	1	0	0	0	1	0	5	NA	NA	NA	NA	NA	NA	1.0448	NA	NA	NA	NA	NA	NA	-0.0632268
IPI:IPI00007052.6	Mitochondrial fission 1 protein;Fis1 homolog;Tetratricopeptide repeat protein 11;TPR repeat protein 11	FIS1;TTC11;CGI-135	Mitochondrial fission 1 protein	Q9Y3D6	FIS1_HUMAN	8	0	0	0	0	14	0	1	10	2	20	24	1.1051	NA	NA	1.1198	0.97227	0.99893	1.1407	-0.144177	NA	NA	-0.163241	0.0405711	0.00154451	-0.189919
IPI:IPI00007058.1;IPI:IPI00908316.1;IPI:IPI00867659.2	Coronin-1B;Coronin-2;cDNA FLJ60046, highly similar to Coronin-1B;Coronin, actin binding protein, 1B variant	CORO1B	Coronin-1B;cDNA FLJ60046, highly similar to Coronin-1B;Coronin-1B	Q9BR76;B2RD45;Q9NSK3;B4DIU2;Q59F81	COR1B_HUMAN;B4DIU2_HUMAN;Q59F81_HUMAN	19	6.58e-104	1	0	0	19	11	7	4	9	2	4	1.1198	1.0796	0.92192	0.87756	0.87877	0.91471	1.0542	-0.163241	-0.110497	0.117287	0.18843	0.186442	0.128614	-0.0761486
IPI:IPI00007060.1	Peptide deformylase, mitochondrial;Polypeptide deformylase	PDF;PDF1A	Peptide deformylase, mitochondrial	Q9HBH1	DEFM_HUMAN	9	3.73e-106	0	0	0	3	0	0	5	3	0	4	0.97361	NA	NA	0.74852	1.0017	NA	0.81657	0.0385841	NA	NA	0.417887	-0.0024505	NA	0.292352
IPI:IPI00007061.1;IPI:IPI00791523.1;IPI:IPI00790482.1;IPI:IPI00792074.1	Vesicle transport protein GOT1B;Golgi transport 1 homolog B;Putative NF-kappa-B-activating protein 470	GOLT1B;GOT1A;CGI-141;HDCMA39P;UNQ432/PRO793	Vesicle transport protein GOT1B;7 kDa protein	Q9Y3E0;B2R4R4	GOT1B_HUMAN	5	8.02e-83	1	0	2	19	7	2	32	2	1	1	0.80765	0.50707	0.68324	1.1535	0.70397	NA	NA	0.308198	0.979743	0.549536	-0.206018	0.506414	NA	NA
IPI:IPI00872817.1;IPI:IPI00007067.5;IPI:IPI00874202.1;IPI:IPI00909760.1;IPI:IPI00479010.1	Putative uncharacterized protein GLIPR2;Golgi-associated plant pathogenesis-related protein 1;Glioma pathogenesis-related protein 2;cDNA FLJ58039, highly similar to Golgi-associated plant pathogenesis-related protein 1	GLIPR2;C9orf19;GAPR1	Putative uncharacterized protein GLIPR2;Golgi-associated plant pathogenesis-related protein 1;Putative uncharacterized protein GLIPR2 (Fragment);cDNA FLJ58039, highly similar to Golgi-associated plant pathogenesis-related protein 1;Putative uncharacterized	A8MWQ4;Q9H4G4;A8MZ81;B4DQC5;A6NKU3;Q5VZR0	A8MWQ4_HUMAN;GAPR1_HUMAN;A8MZ81_HUMAN;B4DQC5_HUMAN;A6NKU3_HUMAN	7	3.62e-89	0	0	0	5	2	0	2	3	0	0	1.1929	0.65133	NA	1.5552	0.98058	NA	NA	-0.254473	0.618539	NA	-0.6371	0.0282928	NA	NA
IPI:IPI00007074.5	Tyrosyl-tRNA synthetase, cytoplasmic;Tyrosyl--tRNA ligase	YARS	Tyrosyl-tRNA synthetase, cytoplasmic	P54577;B3KWK4	SYYC_HUMAN	68	0	0	0	0	136	94	44	71	37	137	179	1.0484	1.0269	1.0165	1.0628	0.93064	0.97575	0.95867	-0.0681893	-0.0382957	-0.0236102	-0.0878701	0.103705	0.0354165	0.0608938
IPI:IPI00930710.1;IPI:IPI00007084.3	Mitochondrial aspartate-glutamate carrier protein;Solute carrier family 25, member 13 (Citrin), isoform CRA_a;Calcium-binding mitochondrial carrier protein Aralar2;Mitochondrial aspartate glutamate carrier 2;Solute carrier family 25 member 13;Citrin	SLC25A13;hCG_40633;ARALAR2	solute carrier family 25, member 13 isoform 1;Calcium-binding mitochondrial carrier protein Aralar2	Q546F9;Q9UJS0;B7Z2E2;Q53GR7;Q75KX8;Q75M55	Q546F9_HUMAN;CMC2_HUMAN	46	0	1	0	0	70	50	23	45	15	38	82	1.4506	1.3841	1.3767	0.90118	0.76678	0.93915	1.1895	-0.53665	-0.468948	-0.461214	0.150113	0.383115	0.0905725	-0.250355
IPI:IPI00007089.1	Ribosome biogenesis protein NSA2 homolog;TGF-beta-inducible nuclear protein 1;Hairy cell leukemia protein 1	TINP1;HUSSY-29	Ribosome biogenesis protein NSA2 homolog	O95478;Q5J7U2	NSA2_HUMAN	11	2.18e-43	1	0	0	7	0	0	3	1	0	5	0.99895	NA	NA	0.99233	NA	NA	1.1292	0.00151563	NA	NA	0.0111081	NA	NA	-0.175301
IPI:IPI00007096.1	IFRG15 protein;Interferon responsive gene 15;cDNA FLJ77012, highly similar to Homo sapiens interferon responsive gene 15 (IFRG15), mRNA	IFRG15;hCG_1759493	cDNA FLJ77012, highly similar to Homo sapiens interferon responsive gene 15 (IFRG15), mRNA	Q9H496	Q9H496_HUMAN	1	3.31e-53	0	0	0	2	0	0	2	2	2	1	1.069	NA	NA	1.0553	1.3913	1.2663	NA	-0.0962619	NA	NA	-0.0776532	-0.476434	-0.340619	NA
IPI:IPI00007144.1;IPI:IPI00872953.1	60S ribosomal protein L26-like 1	RPL26L1;RPL26P1	60S ribosomal protein L26-like 1	Q9UNX3;B3KY82	RL26L_HUMAN	29	3.34e-191	0	0	0	3	2	3	0	8	3	1	0.97183	0.67051	1.1123	NA	1.1834	1.0952	NA	0.0412241	0.576669	-0.153546	NA	-0.242938	-0.131194	NA
IPI:IPI00007146.3	DNA replication complex GINS protein PSF2;GINS complex subunit 2	GINS2;PSF2;CGI-122;DC5;HSPC037	DNA replication complex GINS protein PSF2	Q9Y248;Q53G08	PSF2_HUMAN	8	1.03e-63	0	0	0	8	0	0	4	3	0	3	1.5806	NA	NA	1.2844	1.0945	NA	1.1242	-0.660472	NA	NA	-0.361095	-0.130272	NA	-0.168899
IPI:IPI00007155.3;IPI:IPI00328913.2;IPI:IPI00794724.1;IPI:IPI00795056.1;IPI:IPI00796001.1;IPI:IPI00798357.1	Vacuolar protein sorting-associated protein 28 homolog;ESCRT-I complex subunit VPS28;H-Vps28;Vacuolar protein sorting 28 homolog (S. cerevisiae)	VPS28	Vacuolar protein sorting-associated protein 28 homolog;vacuolar protein sorting 28 isoform 2;23 kDa protein;21 kDa protein;22 kDa protein	Q9UK41;Q548N1;Q86VK0	VPS28_HUMAN;Q86VK0_HUMAN	11	9.28e-303	0	0	0	14	0	1	8	3	3	8	0.85514	NA	NA	0.91854	1.0674	0.97538	0.93792	0.225767	NA	NA	0.122586	-0.0941009	0.0359637	0.0924632
IPI:IPI00007163.1;IPI:IPI00942405.1	U6 snRNA-associated Sm-like protein LSm7	LSM7	U6 snRNA-associated Sm-like protein LSm7	Q9UK45	LSM7_HUMAN	5	3.53e-13	0	0	0	4	0	0	7	4	0	2	0.99677	NA	NA	0.98518	0.92101	NA	0.75432	0.00466745	NA	NA	0.0215408	0.118711	NA	0.406751
IPI:IPI00007166.3	Immediate early response 3-interacting protein 1	IER3IP1;HSPC039	Immediate early response 3-interacting protein 1	Q9Y5U9	IR3IP_HUMAN	2	4.43e-186	0	0	0	3	0	0	4	2	4	10	0.90951	NA	NA	1.208	1.0973	1.1032	0.96544	0.136839	NA	NA	-0.27262	-0.133958	-0.141694	0.0507415
IPI:IPI00007174.5;IPI:IPI00375482.1;IPI:IPI00375483.2	N-acetyltransferase 5;N-acetyltransferase 5 (ARD1 homolog, S. cerevisiae), isoform CRA_a;Putative uncharacterized protein NAT5;N-acetyltransferase 5 (ARD1 homolog, S. cerevisiae), isoform CRA_b	NAT5;RP5-1002M8.3-007;hCG_21103;RP5-1002M8.3-006	N-terminal acetyltransferase B complex catalytic subunit NAT5;N-acetyltransferase 5 isoform b;N-acetyltransferase 5 isoform c	P61599;B2R4G4;A8MZB2;A6NHA3	NAT5_HUMAN;A8MZB2_HUMAN;A6NHA3_HUMAN	6	2.11e-42	0	0	0	14	2	2	5	2	3	3	0.80319	0.58103	0.7502	0.91508	0.72444	0.80351	0.72632	0.316187	0.783315	0.414653	0.12803	0.465062	0.315612	0.461323
IPI:IPI00007175.3;IPI:IPI00020793.3	60S ribosome subunit biogenesis protein NIP7 homolog;KD93	NIP7;CGI-37;HSPC031;HSPC180;OK/SW-cl.76;OK/SW-cl.78	Isoform 1 of 60S ribosome subunit biogenesis protein NIP7 homolog;Isoform 2 of 60S ribosome subunit biogenesis protein NIP7 homolog	Q9Y221-1;Q9Y221;B2RD04;Q9Y221-2;B3KM49	NIP7_HUMAN	11	0	0	0	0	17	0	0	11	4	10	13	0.77417	NA	NA	0.87207	0.74432	0.84346	0.83598	0.369278	NA	NA	0.197484	0.426005	0.245608	0.25846
IPI:IPI00007188.5	ADP/ATP translocase 2;Adenine nucleotide translocator 2;ADP,ATP carrier protein 2;Solute carrier family 25 member 5;ADP,ATP carrier protein, fibroblast isoform	SLC25A5;ANT2	ADP/ATP translocase 2	P05141;B2RCV1;Q6NVC0	ADT2_HUMAN	49	0	0	0	0	243	87	42	238	76	235	310	0.99468	0.92591	1.0742	1.0211	1.0011	1.0433	0.99413	0.00769563	0.111056	-0.103263	-0.0301242	-0.00158609	-0.0611541	0.00849357
IPI:IPI00007189.1	Cell division control protein 42 homolog;G25K GTP-binding protein	CDC42	Isoform 1 of Cell division control protein 42 homolog	P60953-1;P60953;Q9UJM1	CDC42_HUMAN	12	2.98e-270	0	0	0	2	0	0	0	0	0	0	1.4644	NA	NA	NA	NA	NA	NA	-0.55031	NA	NA	NA	NA	NA	NA
IPI:IPI00007208.4	Probable ATP-dependent RNA helicase DDX41;DEAD box protein 41;DEAD box protein abstrakt homolog	DDX41;ABS	Probable ATP-dependent RNA helicase DDX41	Q9UJV9;B2RDC8;B3KRK2;Q53HI2	DDX41_HUMAN	21	3.02e-90	1	1	0	17	1	2	2	1	0	2	0.86755	NA	1.1415	1.3415	NA	NA	1.0927	0.204981	NA	-0.190931	-0.423847	NA	NA	-0.127897
IPI:IPI00921904.1;IPI:IPI00007247.4;IPI:IPI00387103.3;IPI:IPI00792361.1	cDNA FLJ54352, highly similar to Propionyl-CoA carboxylase beta chain, mitochondrial (EC 6.4.1.3);Propionyl Coenzyme A carboxylase, beta polypeptide, isoform CRA_c;Propionyl-CoA carboxylase beta chain, mitochondrial;Propanoyl-CoA:carbon dioxide ligase subunit beta;cDNA FLJ50917, highly similar to Propionyl-CoA carboxylase beta chain, mitochondrial (EC 6.4.1.3);Putative uncharacterized protein DKF…	PCCB;hCG_15235;DKFZp451E113	Propionyl Coenzyme A carboxylase, beta polypeptide, isoform CRA_c;Propionyl-CoA carboxylase beta chain, mitochondrial;cDNA FLJ50917, highly similar to Propionyl-CoA carboxylase beta chain, mitochondrial;Putative uncharacterized protein DKFZp451E113	B7Z2Z4;P05166;B7Z8A8;Q59GV0;Q8WVH4;B7Z7U9;Q9HBR7;Q86TD7	B7Z2Z4_HUMAN;PCCB_HUMAN;B7Z7U9_HUMAN;Q86TD7_HUMAN	9	1.42e-132	0	0	0	0	1	0	2	0	0	0	NA	NA	NA	1.1997	NA	NA	NA	NA	NA	NA	-0.262674	NA	NA	NA
IPI:IPI00007253.3;IPI:IPI00216617.3	Protein TRS85 homolog	KIAA1012	Isoform 1 of Protein TRS85 homolog;Isoform 2 of Protein TRS85 homolog	Q9Y2L5-1;Q9Y2L5;A0JP15;A8K922;B3KME5;Q9Y2L5-2;Q6PCC9	TRS85_HUMAN	6	5.49e-14	0	0	0	3	0	1	0	1	0	0	0.78012	NA	NA	NA	NA	NA	NA	0.358232	NA	NA	NA	NA	NA	NA
IPI:IPI00007264.1	Heat shock protein beta-8;Alpha-crystallin C chain;Small stress protein-like protein HSP22;E2-induced gene 1 protein;Protein kinase H11	HSPB8;CRYAC;E2IG1;HSP22;PP1629	Heat shock protein beta-8	Q9UJY1;B2R6A6	HSPB8_HUMAN	8	1.49e-32	0	0	0	8	5	0	4	2	0	0	0.99786	1.122	NA	1.5552	1.4467	NA	NA	0.00309068	-0.166073	NA	-0.6371	-0.532766	NA	NA
IPI:IPI00007277.2;IPI:IPI00789379.1;IPI:IPI00910490.1;IPI:IPI00015103.2;IPI:IPI00925387.1;IPI:IPI00924435.1;IPI:IPI00925984.1;IPI:IPI00925568.1	Leucine-rich repeat flightless-interacting protein 2;LRR FLII-interacting protein 2;cDNA FLJ75479;cDNA FLJ58304, moderately similar to Leucine-rich repeat flightless-interacting protein 2	LRRFIP2	Isoform 1 of Leucine-rich repeat flightless-interacting protein 2;leucine rich repeat (in FLII) interacting protein 2 isoform 3;cDNA FLJ58304, moderately similar to Leucine-rich repeat flightless-interacting protein 2;Isoform 2 of Leucine-rich repeat fligh	Q9Y608-1;Q9Y608;A8K649;B4DY63;Q9Y608-2;A8MXR0	LRRF2_HUMAN;A8K649_HUMAN;B4DY63_HUMAN	7	3.79e-69	0	0	0	9	1	0	2	1	0	0	1.4227	NA	NA	1.6822	NA	NA	NA	-0.508631	NA	NA	-0.750349	NA	NA	NA
IPI:IPI00007283.1;IPI:IPI00917118.1;IPI:IPI00915935.1;REV_IPI:IPI00943100.1	DNA-directed RNA polymerase II subunit RPB4;DNA-directed RNA polymerase II subunit D;DNA-directed RNA polymerase II 16 kDa polypeptide;Putative uncharacterized protein POLR2D	POLR2D	DNA-directed RNA polymerase II subunit RPB4;Putative uncharacterized protein POLR2D;Putative uncharacterized protein POLR2D	O15514;Q53T47;Q587J0	RPB4_HUMAN;Q53T47_HUMAN;Q587J0_HUMAN	6	9.72e-167	0	0	0	2	0	0	3	0	0	3	0.87838	NA	NA	1.1308	NA	NA	0.78957	0.187083	NA	NA	-0.177344	NA	NA	0.340861
IPI:IPI00007304.1;IPI:IPI00792023.1;IPI:IPI00902655.1;IPI:IPI00926387.1;IPI:IPI00925140.1;IPI:IPI00924879.1;IPI:IPI00790910.1;IPI:IPI00793329.1;IPI:IPI00788992.1;IPI:IPI00789662.1;IPI:IPI00926739.1	Protein ariadne-2 homolog;Triad1 protein;Ariadne homolog 2 variant;cDNA FLJ10938 fis, clone OVARC1001038, highly similar to Protein ariadne-2 homolog	ARIH2;ARI2;TRIAD1;HT005	Protein ariadne-2 homolog;Ariadne homolog 2 variant;cDNA FLJ10938 fis, clone OVARC1001038, highly similar to Protein ariadne-2 homolog	O95376;Q53ET9;Q6IBL8;Q59HA2;B3KMG5	ARI2_HUMAN;Q59HA2_HUMAN;B3KMG5_HUMAN	11	2.77e-166	1	1	1	10	9	1	5	4	0	1	0.84339	0.95395	NA	0.91526	0.92635	NA	NA	0.245728	0.0680144	NA	0.127746	0.110371	NA	NA
IPI:IPI00007309.1;IPI:IPI00640747.3;IPI:IPI00787101.2;IPI:IPI00514314.1;IPI:IPI00908999.1;IPI:IPI00942613.1;IPI:IPI00645653.1;IPI:IPI00514206.3;IPI:IPI00910212.1	Mitochondrial import inner membrane translocase subunit Tim23;Putative mitochondrial import inner membrane translocase subunit Tim23B;Translocase of inner mitochondrial membrane 23 homolog (Yeast);cDNA FLJ57459, highly similar to Mitochondrial import inner membrane translocase subunit Tim23	TIMM23;TIM23;TIMM23B;RP11-481A12.7-002	Mitochondrial import inner membrane translocase subunit Tim23;Putative mitochondrial import inner membrane translocase subunit Tim23B;20 kDa protein;cDNA FLJ57459, highly similar to Mitochondrial import inner membrane translocase subunit Tim23	O14925;Q5SRD1;B1APJ0	TIM23_HUMAN;TI23B_HUMAN;B1APJ0_HUMAN	7	0	0	0	0	7	0	2	7	5	8	16	1.1649	NA	1.0896	1.0272	0.94887	0.92168	1.1768	-0.220206	NA	-0.123799	-0.0387171	0.0757177	0.117662	-0.234869
IPI:IPI00007311.1;IPI:IPI00893064.1	Transcription factor MafG;V-maf musculoaponeurotic fibrosarcoma oncogene homolog G	MAFG	Transcription factor MafG	O15525	MAFG_HUMAN	5	1.28e-17	0	3	1	4	0	0	1	0	0	0	1.1601	NA	NA	NA	NA	NA	NA	-0.214249	NA	NA	NA	NA	NA	NA
IPI:IPI00007320.3;IPI:IPI00023205.2;IPI:IPI00165075.3	Transcription factor 25;Nuclear localized protein 1;PRO2620	TCF25;KIAA1049;NULP1;FKSG26	Transcription factor 25;PRO2620	Q9BQ70;Q9H384	TCF25_HUMAN;Q9H384_HUMAN	10	4.94e-47	0	0	0	7	1	3	3	0	0	0	1.2705	NA	1.2034	1.2326	NA	NA	NA	-0.345396	NA	-0.267116	-0.301705	NA	NA	NA
IPI:IPI00007321.2;IPI:IPI00939508.1;IPI:IPI00398727.3;IPI:IPI00909991.1;IPI:IPI00797535.1	cDNA FLJ60607, highly similar to Acyl-protein thioesterase 1 (EC 3.1.2.-);Acyl-protein thioesterase 1;Lysophospholipase 1;Lysophospholipase I;cDNA FLJ52008, highly similar to Acyl-protein thioesterase 1 (EC 3.1.2.-)	LYPLA1;APT1;LPL1	cDNA FLJ60607, highly similar to Acyl-protein thioesterase 1;Isoform 1 of Acyl-protein thioesterase 1;Isoform 2 of Acyl-protein thioesterase 1;cDNA FLJ52008, highly similar to Acyl-protein thioesterase 1	B4DJV9;O75608-1;O75608;Q6IAQ1;O75608-2;B4DP64	B4DJV9_HUMAN;LYPA1_HUMAN;B4DP64_HUMAN	11	0	1	0	0	14	0	1	5	4	8	14	1.0164	NA	NA	0.88783	1.07	0.98983	1.0042	-0.0234683	NA	NA	0.171645	-0.0976108	0.0147473	-0.00604663
IPI:IPI00645962.2;IPI:IPI00792503.1;IPI:IPI00791568.1;IPI:IPI00794567.1;IPI:IPI00871921.1;IPI:IPI00746286.1;IPI:IPI00007327.5;IPI:IPI00941191.1;IPI:IPI00217384.3;IPI:IPI00942301.1;IPI:IPI00922555.1;IPI:IPI00874287.1;IPI:IPI00871746.1;IPI:IPI00439936.1;IPI:IPI00941966.1;IPI:IPI00748425.3;IPI:IPI00941697.1	Tapasin;TAP-binding protein;TAP-associated protein;NGS-17;TAP binding protein (Tapasin);Putative uncharacterized protein ENSP00000378544;TAP binding protein (Tapasin), isoform CRA_c;cDNA FLJ60731, highly similar to Tapasin;Putative uncharacterized protein ENSP00000378542;TAPBP protein	TAPBP;NGS17;TAPA;DAMC-227D19.13-007;XXbac-BPG185D15.1-007;DADB-159G18.7-007;DAQB-126H3.1-007;XXbac-BCX165D10.5-007;DAMC-227D19.13-001;hCG_17519	Isoform 3 of Tapasin;54 kDa protein;TAP binding protein;TAP binding protein;Putative uncharacterized protein ENSP00000378544;tapasin isoform 1 precursor;Isoform 1 of Tapasin;48 kDa protein;Isoform 2 of Tapasin;tapasin isoform 3 precursor;cDNA FLJ60731, hig	O15533-3;O15533;A2AB90;A2ABB9;A8MUD0;B0V003;O15533-1;O15533-2;B7Z4V3;A8MUH0;Q6P1N7	TPSN_HUMAN;A2AB90_HUMAN;A2ABB9_HUMAN;A8MUD0_HUMAN;B0V003_HUMAN;B7Z4V3_HUMAN;A8MUH0_HUMAN;Q6P1N7_HUMAN	8	1.48e-27	2	1	0	5	0	1	3	1	2	0	1.0813	NA	NA	0.80603	NA	0.697	NA	-0.112767	NA	NA	0.311095	NA	0.520769	NA
IPI:IPI00007334.1;IPI:IPI00215975.1;IPI:IPI00297991.2;REV_IPI:IPI00873857.1;REV_IPI:IPI00434725.1	Apoptotic chromatin condensation inducer in the nucleus	ACIN1;ACINUS;KIAA0670	Isoform 1 of Apoptotic chromatin condensation inducer in the nucleus	Q9UKV3-1;Q9UKV3;B2RTT4;Q69YJ6	ACINU_HUMAN	45	0	0	0	0	30	22	18	8	12	6	13	0.86987	0.85398	0.77214	1.2006	0.91216	0.88035	0.82163	0.201128	0.227726	0.373066	-0.263756	0.132641	0.183851	0.283439
IPI:IPI00007346.1;IPI:IPI00643915.1;IPI:IPI00645020.1;IPI:IPI00645494.1;IPI:IPI00644363.1	Peptidyl-prolyl cis-trans isomerase H;U-snRNP-associated cyclophilin SnuCyp-20;Small nuclear ribonucleoprotein particle-specific cyclophilin H;cDNA FLJ50479, highly similar to Peptidyl-prolyl cis-trans isomerase H (EC 5.2.1.8);Peptidylprolyl isomerase H (Cyclophilin H), isoform CRA_e;Putative uncharacterized protein PPIH	PPIH;CYP20;CYPH	Peptidyl-prolyl cis-trans isomerase H;16 kDa protein;Peptidyl-prolyl cis-trans isomerase	O43447;Q6FH36;Q6FH57;A6NNE7	PPIH_HUMAN;A6NNE7_HUMAN	19	0	0	0	0	18	0	2	9	8	11	15	0.86079	NA	0.93352	0.85749	0.80293	0.93448	1.0133	0.216267	NA	0.0992472	0.221808	0.316654	0.0977643	-0.0190614
IPI:IPI00007401.2;IPI:IPI00793997.1	Importin-8;Ran-binding protein 8	IPO8;RANBP8	Importin-8	O15397;B7Z7M3;Q59F59	IPO8_HUMAN	33	0	0	0	0	27	10	4	27	3	15	28	0.89553	0.87465	0.87541	0.98156	0.90027	0.92944	1.0235	0.159186	0.193222	0.191969	0.0268516	0.15157	0.105566	-0.0335111
IPI:IPI00007402.3	Importin-7;Ran-binding protein 7	IPO7;RANBP7	Importin-7	O95373;B3KNG9;B3KQG6	IPO7_HUMAN	66	0	0	0	0	142	83	24	179	27	177	257	0.90092	0.93055	1.0236	0.93447	0.93683	0.97226	0.93406	0.150529	0.103844	-0.0336521	0.0977797	0.0941408	0.0405859	0.0984129
IPI:IPI00007404.1;IPI:IPI00479911.3;IPI:IPI00925029.2;IPI:IPI00909500.2;IPI:IPI00924928.1;IPI:IPI00926067.1;IPI:IPI00793782.1;IPI:IPI00926888.1;IPI:IPI00925593.1;IPI:IPI00924785.1;IPI:IPI00925219.1;IPI:IPI00926490.1;IPI:IPI00926766.1;IPI:IPI00924557.1;IPI:IPI00925374.1;IPI:IPI00926965.1	Autophagy-related protein 7;APG7-like;Ubiquitin-activating enzyme E1-like protein;cDNA FLJ53485, highly similar to Autophagy-related protein 7	ATG7;APG7L	Isoform 1 of Autophagy-related protein 7;Isoform 2 of Autophagy-related protein 7;73 kDa protein;APG7 autophagy 7-like isoform c	O95352-1;O95352;B2RB57;B3KQM6;B4DQK1;O95352-2;B4E170	ATG7_HUMAN;B4E170_HUMAN	21	0	2	1	0	32	1	1	4	1	1	1	1.1159	NA	NA	1.2207	NA	NA	NA	-0.158208	NA	NA	-0.287709	NA	NA	NA
IPI:IPI00007411.1	A-kinase anchor protein 11;Protein kinase A-anchoring protein 11;A kinase anchor protein 220 kDa	AKAP11;AKAP220;KIAA0629	A-kinase anchor protein 11	Q9UKA4;Q6AI61	AKA11_HUMAN	8	5.17e-13	0	1	2	2	1	0	4	0	0	1	1.291	NA	NA	1.3712	NA	NA	NA	-0.368489	NA	NA	-0.455439	NA	NA	NA
IPI:IPI00007423.1;IPI:IPI00759824.2;IPI:IPI00647001.1;IPI:IPI00887411.2;IPI:IPI00290834.6;IPI:IPI00237334.4;IPI:IPI00032864.1;IPI:IPI00307214.5;IPI:IPI00645753.2	Acidic leucine-rich nuclear phosphoprotein 32 family member B;Acidic protein rich in leucines;PHAPI2;Silver-stainable protein SSP29	ANP32B;APRIL;PHAPI2	Isoform 1 of Acidic leucine-rich nuclear phosphoprotein 32 family member B;Isoform 2 of Acidic leucine-rich nuclear phosphoprotein 32 family member B	Q92688-1;Q92688;B2R9C7;Q53F35;Q92688-2	AN32B_HUMAN	25	0	1	0	0	104	37	17	74	29	86	131	1.1594	1.1651	1.0489	1.1755	1.2705	1.1888	1.0785	-0.213378	-0.220454	-0.0688771	-0.233275	-0.345396	-0.249506	-0.109026
IPI:IPI00007426.1;IPI:IPI00908696.2;IPI:IPI00909717.1	PRA1 family protein 3;ADP-ribosylation factor-like protein 6-interacting protein 5;Glutamate transporter EAAC1-interacting protein;GTRAP3-18;Prenylated Rab acceptor protein 2;Protein JWa;Dermal papilla-derived protein 11;JM5;Putative MAPK-activating protein PM27;Cytoskeleton-related vitamin A-responsive protein;cDNA FLJ52128, highly similar to PRA1 family protein 3	ARL6IP5;DERP11;JWA;PRA2;PRAF3;HSPC127	PRA1 family protein 3;cDNA FLJ52128, highly similar to PRA1 family protein 3	O75915;B2R6V5;B3KQB4;B4DZZ0	PRAF3_HUMAN;B4DZZ0_HUMAN	9	2.28e-183	0	0	1	50	1	1	21	3	1	18	1.1389	NA	NA	1.5844	1.2973	NA	0.93754	-0.187641	NA	NA	-0.663937	-0.375512	NA	0.0930479
IPI:IPI00007605.1;IPI:IPI00930605.1	NTF2-related export protein 1;Protein p15	NXT1	NTF2-related export protein 1	Q9UKK6	NXT1_HUMAN	6	3.29e-87	0	0	0	2	0	0	1	1	0	2	0.74945	NA	NA	NA	NA	NA	0.89688	0.416096	NA	NA	NA	NA	NA	0.157013
IPI:IPI00007607.6;IPI:IPI00658174.1;IPI:IPI00658132.1;IPI:IPI00658171.1;IPI:IPI00658141.1;IPI:IPI00385123.1	Protein YIF1A;YIP1-interacting factor homolog A;54TMp;Putative uncharacterized protein YIF1A	YIF1A;54TM;HYIF1P;YIF1	Protein YIF1A;Putative uncharacterized protein YIF1A;25 kDa protein;Putative uncharacterized protein YIF1A;Putative uncharacterized protein YIF1A	O95070;A8K509;A6NGW1;A6NM00;A6NNF6	YIF1A_HUMAN;A6NGW1_HUMAN;A6NM00_HUMAN;A6NNF6_HUMAN	8	2.98e-233	0	0	0	8	8	3	1	4	4	7	0.96893	0.89421	0.99761	NA	1.3607	0.93075	0.94965	0.0455357	0.161314	0.00345217	NA	-0.444349	0.103534	0.0745322
IPI:IPI00007611.1;IPI:IPI00789135.1;IPI:IPI00893479.1;IPI:IPI00853134.1	ATP synthase subunit O, mitochondrial;Oligomycin sensitivity conferral protein	ATP5O;ATPO	ATP synthase subunit O, mitochondrial;Protein	P48047;B2R4E2	ATPO_HUMAN	23	0	0	0	0	48	13	7	40	43	70	85	1.0296	0.86437	0.98435	1.1551	0.97371	0.96495	0.97598	-0.042084	0.210279	0.0227567	-0.208018	0.0384359	0.0514739	0.0350765
IPI:IPI00007672.1;IPI:IPI00019678.1;IPI:IPI00401064.1	DNA repair protein XRCC4;X-ray repair cross-complementing protein 4	XRCC4	Isoform 1 of DNA repair protein XRCC4;Isoform 2 of DNA repair protein XRCC4;Isoform 3 of DNA repair protein XRCC4	Q13426-1;Q13426;A8K3X4;Q13426-2;Q7Z763;Q13426-3	XRCC4_HUMAN	7	1.07e-84	0	0	0	1	6	0	5	1	0	4	NA	0.95563	NA	1.1525	NA	NA	0.87907	NA	0.065476	NA	-0.204767	NA	NA	0.18595
IPI:IPI00007673.4;IPI:IPI00401259.1	Coiled-coil-helix-coiled-coil-helix domain-containing protein 2, mitochondrial;HCV NS2 trans-regulated protein;Aging-associated gene 10 protein;Coiled-coil-helix-coiled-coil-helix domain-containing protein 9, mitochondrial	CHCHD2;C7orf17;AAG10;CHCHD9;C9orf49	Coiled-coil-helix-coiled-coil-helix domain-containing protein 2, mitochondrial;Coiled-coil-helix-coiled-coil-helix domain-containing protein 9, mitochondrial	Q9Y6H1;Q5T1J5	CHCH2_HUMAN;CHCH9_HUMAN	4	5.31e-78	0	0	0	4	0	0	1	0	2	2	1.0049	NA	NA	NA	NA	1.3319	1.2743	-0.00705194	NA	NA	NA	NA	-0.413486	-0.349705
IPI:IPI00007675.6;IPI:IPI00909015.2;IPI:IPI00796377.1;IPI:IPI00927867.1;REV_IPI:IPI00478772.2;REV_IPI:IPI00760614.1;REV_IPI:IPI00796270.1	Cytoplasmic dynein 1 light intermediate chain 1;Dynein light intermediate chain 1, cytosolic;cDNA FLJ58500, highly similar to Cytoplasmic dynein 1 light intermediate chain 1	DYNC1LI1;DNCLI1	Cytoplasmic dynein 1 light intermediate chain 1;cDNA FLJ58500, highly similar to Cytoplasmic dynein 1 light intermediate chain 1	Q9Y6G9;A2RRG7;B3KM42;Q6MZE7;B4DDM4	DC1L1_HUMAN;B4DDM4_HUMAN	33	0	1	0	0	44	27	16	30	15	18	25	1.0081	0.94804	0.96605	0.8503	0.83802	0.91787	1.0913	-0.0116388	0.0769802	0.0498302	0.233956	0.254943	0.123638	-0.126048
IPI:IPI00007676.3;IPI:IPI00788741.1	Estradiol 17-beta-dehydrogenase 12;17-beta-hydroxysteroid dehydrogenase 12;3-ketoacyl-CoA reductase	HSD17B12	Estradiol 17-beta-dehydrogenase 12	Q53GQ0;A8K9B0;B3KQJ0;B4DWS6	DHB12_HUMAN	22	0	0	0	0	43	2	2	40	14	10	18	0.96838	0.84348	0.81036	1.0383	0.96533	0.90209	0.94442	0.0463548	0.245574	0.303365	-0.0542233	0.0509059	0.148657	0.0824995
IPI:IPI00007682.2	V-type proton ATPase catalytic subunit A;Vacuolar proton pump subunit alpha;V-ATPase 69 kDa subunit;Vacuolar ATPase isoform VA68	ATP6V1A;ATP6A1;ATP6V1A1;VPP2	V-type proton ATPase catalytic subunit A	P38606;B2RBR8;B7Z1R5;B7Z2V6	VATA_HUMAN	41	0	0	1	0	76	52	22	52	23	25	56	1.097	0.94368	0.94884	0.84121	0.79692	0.7818	1.0058	-0.133564	0.0836304	0.0757633	0.249462	0.327493	0.355129	-0.00834346
IPI:IPI00007691.1;IPI:IPI00910488.1;IPI:IPI00909056.1;IPI:IPI00910760.1	Trafficking protein particle complex subunit 4;Synbindin;TRS23 homolog;Hematopoietic stem/progenitor cell protein 172;cDNA FLJ55104, moderately similar to Trafficking protein particle complex subunit4;cDNA FLJ53004, highly similar to Trafficking protein particle complex subunit 4	TRAPPC4;SBDN;CGI-104;HSPC172;PTD009	Trafficking protein particle complex subunit 4;cDNA FLJ55104, moderately similar to Trafficking protein particle complex subunit4;cDNA FLJ53004, highly similar to Trafficking protein particle complex subunit 4	Q9Y296;A8K3A5;B4DME1;B4DF86	TPPC4_HUMAN;B4DME1_HUMAN;B4DF86_HUMAN	13	1.16e-69	0	0	0	8	0	0	13	0	1	2	0.98945	NA	NA	0.97655	NA	NA	1.1486	0.0153013	NA	NA	0.0342342	NA	NA	-0.199876
IPI:IPI00007694.5;IPI:IPI00921280.1	Protein phosphatase methylesterase 1	PPME1;PME1;PP2593;PRO0750	Isoform 1 of Protein phosphatase methylesterase 1	Q9Y570-1;Q9Y570;B3KMU6	PPME1_HUMAN	19	7.67e-186	0	0	0	16	23	3	17	4	4	24	0.98704	1.0095	0.76721	1.0446	0.80116	1.0233	0.93644	0.0188195	-0.0136409	0.382307	-0.0629506	0.319838	-0.0332292	0.0947415
IPI:IPI00007730.1	Probable ergosterol biosynthetic protein 28	C14orf1;AD-011;HSPC288;x0006	Probable ergosterol biosynthetic protein 28	Q9UKR5;Q6FII3;Q86TW5	ERG28_HUMAN	6	5.4e-55	0	0	0	9	0	0	1	1	0	0	1.2102	NA	NA	NA	NA	NA	NA	-0.275245	NA	NA	NA	NA	NA	NA
IPI:IPI00556027.1;IPI:IPI00007731.1	BAG family molecular chaperone regulator 5;Bcl-2-associated athanogene 5	BAG5;KIAA0873	Isoform 2 of BAG family molecular chaperone regulator 5;Isoform 1 of BAG family molecular chaperone regulator 5	Q9UL15-2;Q9UL15;A8K5J7;Q9UL15-1;A8CGI4	BAG5_HUMAN	7	7.33e-196	0	1	0	6	1	0	5	0	0	1	0.86108	NA	NA	0.82215	NA	NA	NA	0.215781	NA	NA	0.282526	NA	NA	NA
IPI:IPI00007736.5;IPI:IPI00646765.1;IPI:IPI00030602.6;IPI:IPI00873752.1	Protein argonaute-1;Argonaute1;Eukaryotic translation initiation factor 2C 1;Putative RNA-binding protein Q99;Eukaryotic translation initiation factor 2C, 1	EIF2C1;AGO1;RP4-789D17.1-001	Protein argonaute-1;Eukaryotic translation initiation factor 2C, 1	Q9UL18;B2RAD8;B3KME0;Q5TA58	AGO1_HUMAN;Q5TA58_HUMAN	11	3.95e-64	1	4	0	0	2	3	0	0	0	0	NA	1.3051	1.2312	NA	NA	NA	NA	NA	-0.38416	-0.300065	NA	NA	NA	NA
IPI:IPI00007750.1;IPI:IPI00794663.1;IPI:IPI00335314.3;IPI:IPI00794009.1;IPI:IPI00916823.1;IPI:IPI00797717.1;IPI:IPI00916391.1;IPI:IPI00917863.1;IPI:IPI00879535.1;IPI:IPI00017454.4;IPI:IPI00853556.1;IPI:IPI00062209.8	Tubulin alpha-4A chain;Tubulin alpha-1 chain;Alpha-tubulin 1;Testis-specific alpha-tubulin;Tubulin H2-alpha;cDNA FLJ58687, highly similar to Tubulin alpha-4 chain;Putative uncharacterized protein TUBA4A;Tubulin, alpha 1 (Testis specific), isoform CRA_a	TUBA4A;TUBA1	Tubulin alpha-4A chain;Tubulin, alpha 1 (Testis specific), isoform CRA_a	P68366;B3KNQ6;A8MUB1	TBA4A_HUMAN;A8MUB1_HUMAN	50	0	0	0	0	85	122	39	85	28	139	227	1.1332	1.1625	1.1381	1.0427	1.0229	1.1237	1.0567	-0.180403	-0.217231	-0.186627	-0.0603241	-0.0326651	-0.168257	-0.0795658
IPI:IPI00007752.1;IPI:IPI00930130.2;IPI:IPI00939129.1;IPI:IPI00018511.1;IPI:IPI00908605.1	Tubulin beta-2C chain;Tubulin beta-2 chain;Tubulin beta 2C	TUBB2C	Tubulin beta-2C chain;cDNA FLJ11352 fis, clone HEMBA1000020, highly similar to Tubulin beta-2C chain	P68371;Q8IWP6;Q8IZ29;Q8N6N5;Q96HX0;A4UCT2;B3KML9	TBB2C_HUMAN;A4UCT2_HUMAN	47	0	0	0	0	73	111	55	68	37	97	145	0.91916	0.94087	1.0219	0.95809	0.98069	0.98443	0.95898	0.121612	0.0879327	-0.031254	0.0617669	0.0281309	0.0226395	0.0604274
IPI:IPI00007755.3;IPI:IPI00790578.1	Ras-related protein Rab-21	RAB21;KIAA0118	Ras-related protein Rab-21	Q9UL25;Q96GX3	RAB21_HUMAN	18	0	1	1	1	24	0	1	19	11	9	17	3.5419	NA	NA	1.3469	1.3551	1.4346	2.3067	-1.82452	NA	NA	-0.429643	-0.438399	-0.520649	-1.20583
IPI:IPI00007756.1	Ras-related protein Rab-22A	RAB22A;RAB22	Ras-related protein Rab-22A	Q9UL26;B3KR86;Q96IY7	RB22A_HUMAN	11	0	0	4	1	7	0	0	1	3	1	1	0.64287	NA	NA	NA	0.44991	NA	NA	0.637401	NA	NA	NA	1.15229	NA	NA
IPI:IPI00007764.4;IPI:IPI00384857.3;IPI:IPI00917313.1;IPI:IPI00447316.1;IPI:IPI00916337.1	Hematological and neurological expressed 1 protein;Androgen-regulated protein 2;Putative uncharacterized protein HN1	HN1;ARM2	Isoform 1 of Hematological and neurological expressed 1 protein;Isoform 2 of Hematological and neurological expressed 1 protein;Putative uncharacterized protein HN1;Isoform 3 of Hematological and neurological expressed 1 protein	Q9UK76-1;Q9UK76;B2R6K3;Q9UK76-2;B8ZZT7;Q9UK76-3	HN1_HUMAN;B8ZZT7_HUMAN	8	3.27e-252	2	1	1	7	10	6	1	4	8	10	0.6799	0.76815	0.83054	NA	0.7787	0.91821	0.83729	0.556606	0.38054	0.267878	NA	0.36086	0.123104	0.256201
IPI:IPI00007765.5;IPI:IPI00922694.1	Stress-70 protein, mitochondrial;75 kDa glucose-regulated protein;GRP 75;Heat shock 70 kDa protein 9;Peptide-binding protein 74;Mortalin;Catecholamine-regulated protein 40	HSPA9;GRP75;HSPA9B	Stress-70 protein, mitochondrial;cDNA FLJ51903, highly similar to Stress-70 protein, mitochondrial	P38646;B7Z1V7;B7Z4V2;Q2F839;Q8N1C8;A1XP52;B7Z4T3	GRP75_HUMAN;A1XP52_HUMAN	90	0	0	0	0	254	249	163	139	103	294	384	0.98066	0.98078	1.0252	0.92389	0.95969	0.95125	0.98493	0.0281751	0.0279985	-0.0359054	0.114207	0.0593596	0.0721035	0.0219069
IPI:IPI00007797.3;IPI:IPI00788781.1;IPI:IPI00737213.2;IPI:IPI00869087.2	Fatty acid-binding protein, epidermal;E-FABP;Fatty acid-binding protein 5;Psoriasis-associated fatty acid-binding protein homolog;Putative uncharacterized protein FABP5	FABP5	Fatty acid-binding protein, epidermal;Putative uncharacterized protein FABP5;15 kDa protein	Q01469;B2R4K0;A8MTQ5	FABP5_HUMAN;A8MTQ5_HUMAN	27	0	0	0	0	59	10	6	34	12	66	93	1.0084	1.0483	0.96148	0.95428	0.83831	1.1479	1.0354	-0.012068	-0.0680516	0.0566712	0.0675155	0.254444	-0.198997	-0.0501882
IPI:IPI00007811.1;IPI:IPI00790969.1;IPI:IPI00059926.2	Cell division protein kinase 4;Cyclin-dependent kinase 4;PSK-J3	CDK4	Cell division protein kinase 4;17 kDa protein	P11802;B2R9A0;B4DNF9;Q6FG61;Q6LC83	CDK4_HUMAN	24	1.06e-299	0	0	0	19	10	2	13	13	10	14	2.6534	2.6184	2.9392	1.6596	1.5939	2.7724	1.3932	-1.40784	-1.38869	-1.55542	-0.730836	-0.672561	-1.47114	-0.478402
IPI:IPI00007812.1;IPI:IPI00848320.1;IPI:IPI00304911.4;IPI:IPI00926751.1;IPI:IPI00925534.1;IPI:IPI00925827.1;IPI:IPI00792597.1;IPI:IPI00924887.1	V-type proton ATPase subunit B, brain isoform;Vacuolar proton pump subunit B 2;Endomembrane proton pump 58 kDa subunit;HO57	ATP6V1B2;ATP6B2;VPP3	V-type proton ATPase subunit B, brain isoform;ATPase, V1 complex, subunit B family protein	P21281;B2R5Z3;B4DFM5;B4DQI9;Q59HF3	VATB2_HUMAN	26	0	0	1	0	40	39	15	33	17	10	18	1.1926	1.2315	1.2667	0.72056	0.68372	0.69164	1.1585	-0.25411	-0.300417	-0.341075	0.47281	0.548522	0.531907	-0.212258
IPI:IPI00007814.3;IPI:IPI00873237.1;IPI:IPI00789054.1	V-type proton ATPase subunit C 1;Vacuolar proton pump subunit C 1;Putative uncharacterized protein ATP6V1C1	ATP6V1C1;ATP6C;ATP6D;VATC	V-type proton ATPase subunit C 1;Putative uncharacterized protein ATP6V1C1;32 kDa protein	P21283;A8MQ60;B7Z593	VATC1_HUMAN;A8MQ60_HUMAN	24	0	2	4	1	23	20	6	17	5	3	5	0.77713	0.81017	0.82231	0.93529	0.96683	0.94786	0.93459	0.363772	0.303703	0.282246	0.0965143	0.0486659	0.0772541	0.0975945
IPI:IPI00007818.3;IPI:IPI00807384.1	Cleavage and polyadenylation specificity factor subunit 3;Cleavage and polyadenylation specificity factor 73 kDa subunit;mRNA 3'-end-processing endonuclease CPSF-73;CPSF3 protein	CPSF3;CPSF73	Cleavage and polyadenylation specificity factor subunit 3;CPSF3 protein (Fragment)	Q9UKF6;A4UCU1;B4DQR2;Q53F02;Q53RS2;Q05BZ5	CPSF3_HUMAN;Q05BZ5_HUMAN	26	2.36e-168	0	0	0	25	7	5	5	4	1	3	0.91552	0.96288	0.59882	1.0693	0.49634	NA	0.87279	0.127337	0.0545721	0.739806	-0.0966667	1.0106	NA	0.196294
IPI:IPI00444937.4;IPI:IPI00007819.1;IPI:IPI00644084.1;IPI:IPI00645211.1	Trafficking protein particle complex subunit 2-like protein	TRAPPC2L;HSPC126	27 kDa protein;Isoform 1 of Trafficking protein particle complex subunit 2-like protein;Isoform 2 of Trafficking protein particle complex subunit 2-like protein;13 kDa protein	Q9UL33-1;Q9UL33;Q9UL33-2	TPC2L_HUMAN	6	3.08e-96	0	0	0	7	0	0	3	0	1	3	0.87454	NA	NA	1.4843	NA	NA	1.017	0.193404	NA	NA	-0.569783	NA	NA	-0.0243197
IPI:IPI00074962.3;IPI:IPI00007834.2;IPI:IPI00305279.4;IPI:IPI00895856.1;IPI:IPI00942244.1;IPI:IPI00220735.2;IPI:IPI00384928.2	Ankyrin-2;Brain ankyrin;Ankyrin-B;Non-erythroid ankyrin	ANK2	Isoform 4 of Ankyrin-2;Isoform 1 of Ankyrin-2;Isoform 2 of Ankyrin-2;Isoform 5 of Ankyrin-2;205 kDa protein;Isoform 3 of Ankyrin-2	Q01484-4;Q01484;B7Z636;Q01484-1;Q7Z307;Q01484-2;A8MQV1;Q01484-5;B7Z2H4;B7Z651;B7Z678;Q01484-3	ANK2_HUMAN	13	1.35e-44	1	1	1	3	0	0	0	0	0	0	1.0535	NA	NA	NA	NA	NA	NA	-0.0751903	NA	NA	NA	NA	NA	NA
IPI:IPI00007856.1;IPI:IPI00025879.2;IPI:IPI00555997.1	Myosin-2;Myosin heavy chain 2;Myosin heavy chain 2a;Myosin heavy chain IIa;Myosin heavy chain, skeletal muscle, adult 2;Myosin-1;Myosin heavy chain 1;Myosin heavy chain 2x;Myosin heavy chain, skeletal muscle, adult 1;Myosin heavy chain IIx/d	MYH2;MYHSA2;MYH1	Myosin-2;Myosin-1	Q9UKX2;B4DRV3;P12882	MYH2_HUMAN;MYH1_HUMAN	14	1.98e-25	0	0	0	0	2	0	0	0	1	0	NA	0.9597	NA	NA	NA	NA	NA	NA	0.0593446	NA	NA	NA	NA	NA
IPI:IPI00007909.6	Prenylated Rab acceptor protein 1;PRA1 family protein 1	RABAC1;PRA1;PRAF1	Prenylated Rab acceptor protein 1	Q9UI14	PRAF1_HUMAN	5	5.68e-21	0	0	0	5	3	1	0	1	0	0	1.2744	0.86768	NA	NA	NA	NA	NA	-0.349818	0.204765	NA	NA	NA	NA	NA
IPI:IPI00007926.1;IPI:IPI00395835.1	Deoxyribonucleoside 5'-monophosphate N-glycosidase;c-Myc-responsive protein Rcl;Putative uncharacterized protein C6orf108	RCL;C6orf108	Deoxyribonucleoside 5'-monophosphate N-glycosidase;putative c-Myc-responsive isoform 2	O43598;A8MXA0	RCL_HUMAN;A8MXA0_HUMAN	10	7.39e-209	0	0	0	19	1	0	10	5	7	9	1.1798	NA	NA	1.0945	0.98639	0.99652	1.1039	-0.238542	NA	NA	-0.130272	0.0197699	0.00502934	-0.142609
IPI:IPI00007927.4;IPI:IPI00232806.4	Structural maintenance of chromosomes protein 2;Chromosome-associated protein E;XCAP-E homolog	SMC2;CAPE;SMC2L1;PRO0324	Isoform 1 of Structural maintenance of chromosomes protein 2;Isoform 2 of Structural maintenance of chromosomes protein 2	O95347-1;O95347;A8K984;B3KM27;B3KMB1;B7ZLZ7;O95347-2;A0JLM9;Q05BV1;Q05D74;Q13497;Q2KQ72;Q32Q15;Q5T821;Q6IPS5;Q6P712;Q7Z2X1	SMC2_HUMAN	88	0	0	0	1	133	87	33	54	48	42	50	1.1765	1.0636	1.0942	1.104	1.0135	1.0307	1.0867	-0.234501	-0.0889557	-0.129876	-0.14274	-0.0193461	-0.0436245	-0.119954
IPI:IPI00007928.4;IPI:IPI00386844.4;REV_IPI:IPI00059135.1;REV_IPI:IPI00045503.1;REV_IPI:IPI00941428.1	Pre-mRNA-processing-splicing factor 8;Splicing factor Prp8;PRP8 homolog;220 kDa U5 snRNP-specific protein;p220	PRPF8;PRPC8	Pre-mRNA-processing-splicing factor 8	Q6P2Q9;B4DK16;Q53GM6;Q6JH02;Q6JH03	PRP8_HUMAN	166	0	0	0	0	269	74	139	231	96	150	171	0.97821	0.98629	0.97612	0.91143	0.94858	0.93228	0.96591	0.0317839	0.0199162	0.0348696	0.133796	0.0761586	0.101165	0.0500393
IPI:IPI00007935.5;IPI:IPI00553102.4;IPI:IPI00555593.1;IPI:IPI00942043.1;IPI:IPI00552367.3;IPI:IPI00103146.1	PDZ and LIM domain protein 5;Enigma homolog;Enigma-like PDZ and LIM domains protein;cDNA FLJ61541, highly similar to Homo sapiens PDZ and LIM domain 5 (PDLIM5), transcript variant 2, mRNA	PDLIM5;ENH;L9	PDZ and LIM domain protein 5;PDZ and LIM domain 5 isoform b;Enigma homolog (Fragment)	Q96HC4;B7Z481;Q4W5K9;Q9P1D1;B7Z8X5;Q59FC9	PDLI5_HUMAN;B7Z8X5_HUMAN;Q59FC9_HUMAN	38	0	0	0	1	88	53	14	44	14	35	56	0.9429	1.0459	1.0238	1.139	1.2767	1.2521	1.0106	0.0848233	-0.0647449	-0.0339339	-0.187768	-0.35242	-0.32435	-0.0152121
IPI:IPI00007940.6;IPI:IPI00936931.1;IPI:IPI00879747.1	cDNA, FLJ96656, highly similar to Homo sapiens SPFH domain family, member 1 (SPFH1), mRNA;Erlin-1;Endoplasmic reticulum lipid raft-associated protein 1;Stomatin-prohibitin-flotillin-HflC/K domain-containing protein 1;Protein KE04;ER lipid raft associated 1	ERLIN1;C10orf69;KE04;KEO4;SPFH1;RP11-316M21.1-003	ER lipid raft associated 1;Erlin-1;ER lipid raft associated 1	B2RDK6;O75477;B4DPN7;B0QZ43	B2RDK6_HUMAN;ERLN1_HUMAN;B0QZ43_HUMAN	25	0	2	0	0	3	7	1	14	0	3	7	1.2382	1.2229	NA	1.6699	NA	1.6611	1.3959	-0.308244	-0.290306	NA	-0.739762	NA	-0.732139	-0.481196
IPI:IPI00007941.4;IPI:IPI00180465.4	Protein HEXIM1;Hexamethylene bis-acetamide-inducible protein 1;Estrogen down-regulated gene 1 protein;Cardiac lineage protein 1;Menage a quatre protein 1	HEXIM1;CLP1;EDG1;HIS1;MAQ1	Protein HEXIM1	O94992;B3KN49	HEXI1_HUMAN	8	8.53e-71	0	0	1	7	5	0	5	2	0	1	0.85265	1.0649	NA	0.90245	1.195	NA	NA	0.229974	-0.090718	NA	0.148081	-0.257011	NA	NA
IPI:IPI00007943.1;IPI:IPI00917973.1;IPI:IPI00917136.1;IPI:IPI00916971.1	STAM-binding protein;Associated molecule with the SH3 domain of STAM	STAMBP;AMSH	STAM-binding protein;36 kDa protein	O95630;B5M0B6	STABP_HUMAN	9	1.33e-11	0	0	1	1	6	0	3	0	0	0	NA	0.99428	NA	1.7901	NA	NA	NA	NA	0.00827591	NA	-0.84004	NA	NA	NA
IPI:IPI00007948.2;IPI:IPI00642130.2	DNA-directed RNA polymerase III subunit RPC3;DNA-directed RNA polymerase III subunit C;DNA-directed III 62 kDa polypeptide;RPC62;POLR3C protein	POLR3C	DNA-directed RNA polymerase III subunit RPC3;POLR3C protein	Q9BUI4;Q53F76;Q9BT08	RPC3_HUMAN;Q9BT08_HUMAN	14	0	0	0	0	7	3	4	5	1	0	0	0.93356	0.84386	0.83382	0.93478	NA	NA	NA	0.0991853	0.244924	0.262192	0.0973012	NA	NA	NA
IPI:IPI00007955.6;IPI:IPI00556381.1;IPI:IPI00789219.1;IPI:IPI00394650.4;IPI:IPI00937485.1;IPI:IPI00795649.1;IPI:IPI00793371.1	Tripartite motif-containing protein 16;Estrogen-responsive B box protein;Putative uncharacterized protein;cDNA FLJ31464 fis, clone NT2NE2001337, highly similar to Tripartite motif-containing protein 16	TRIM16;EBBP	Isoform 1 of Tripartite motif-containing protein 16;Putative uncharacterized protein (Fragment);cDNA FLJ31464 fis, clone NT2NE2001337, highly similar to Tripartite motif-containing protein 16;Isoform 2 of Tripartite motif-containing protein 16	O95361-1;O95361;B2RB95;B3KMJ2;Q59EB2;B3KP96;B4DE22;O95361-2	TRI16_HUMAN;Q59EB2_HUMAN;B3KP96_HUMAN	28	0	0	0	1	63	15	4	38	4	11	12	1.3599	1.2234	1.1755	0.97472	0.78777	0.79364	1.1325	-0.443501	-0.290896	-0.233275	0.0369402	0.344154	0.333443	-0.179511
IPI:IPI00007957.1	TAF6-like RNA polymerase II p300/CBP-associated factor-associated factor 65 kDa subunit 6L;PCAF-associated factor 65 alpha	TAF6L;PAF65A	TAF6-like RNA polymerase II p300/CBP-associated factor-associated factor 65 kDa subunit 6L	Q9Y6J9;A8K0D4;B2RAT0;B4DVM4	TAF6L_HUMAN	6	2.01e-117	0	0	0	2	0	0	3	0	0	0	0.74228	NA	NA	1.0167	NA	NA	NA	0.429965	NA	NA	-0.023894	NA	NA	NA
IPI:IPI00007961.4	NADH-ubiquinone oxidoreductase chain 1;NADH dehydrogenase subunit 1	MT-ND1;MTND1;NADH1;ND1	NADH-ubiquinone oxidoreductase chain 1	P03886;A0S2L2;A0S2N8;A0S3S8;A0S8J7;A0SBM6;A1DV55;A1DVR3;A1DVT9;A1E1U4;A1Z4F6;A1Z4Y8;A3FP01;A4GWV7;A4ZKS2;A4ZLE3;A4ZLF6;A4ZLU9;A4ZM25;A4ZM51;A4ZMC7;A4ZMF3;A4ZML8;A4ZYI1;A4ZYM0;A6YUP6;A6YVW1;A6YWL9;A6YXE1;A6YXP5;A6YYY6;A6YZB6;A6YZM0;A6Z2S4;A6Z5I3;A6Z693;A6Z6J7;A6Z7M3;A6Z9A8;A6ZC19;A6ZEK0;A6ZF31;A6ZG45;A6ZGG2;A6ZGJ8;A6ZGS6;A6ZHE3;A6ZHG8;A6ZHP3;A6ZHR8;A6ZHX0;A7LP59;A7XSP6;A8DBG1;A8QJM2;A8WDQ6;B0Z6P6;…	NU1M_HUMAN	3	4.66e-23	NA	NA	NA	4	0	0	2	0	0	1	1.5634	NA	NA	1.3673	NA	NA	NA	-0.644687	NA	NA	-0.45133	NA	NA	NA
IPI:IPI00008034.1	Ras-related protein Rab-23	RAB23;HSPC137	Ras-related protein Rab-23	Q9ULC3;Q68DJ6	RAB23_HUMAN	12	0	0	0	0	8	0	0	7	6	0	0	0.7707	NA	NA	0.89697	0.91914	NA	NA	0.375759	NA	NA	0.156868	0.121643	NA	NA
IPI:IPI00008164.2;IPI:IPI00644282.5	Prolyl endopeptidase;Post-proline cleaving enzyme	PREP;PEP	Prolyl endopeptidase	P48147;B2RAH7;Q9UM02	PPCE_HUMAN	38	0	1	0	0	75	9	9	22	1	5	15	0.82026	0.80996	0.72598	0.89725	NA	0.93854	0.90532	0.285847	0.304077	0.461998	0.156418	NA	0.0915099	0.1435
IPI:IPI00008167.1;IPI:IPI00787965.2;IPI:IPI00788784.1;IPI:IPI00789521.1;IPI:IPI00793333.2;IPI:IPI00787149.2;IPI:IPI00790573.1	Sodium/potassium-transporting ATPase subunit beta-3;Sodium/potassium-dependent ATPase subunit beta-3	ATP1B3	Sodium/potassium-transporting ATPase subunit beta-3;30 kDa protein;16 kDa protein;15 kDa protein	P54709	AT1B3_HUMAN	13	8.9e-222	2	0	0	19	9	1	17	6	13	26	0.9975	1.1111	NA	0.98099	0.87609	1.2119	0.90993	0.00361125	-0.151989	NA	0.0276897	0.190849	-0.277271	0.136173
IPI:IPI00008207.7;IPI:IPI00383856.5;IPI:IPI00924917.1;IPI:IPI00470859.1;IPI:IPI00854698.1;IPI:IPI00556490.1	Endoplasmic reticulum mannosyl-oligosaccharide 1,2-alpha-mannosidase;ER alpha-1,2-mannosidase;Mannosidase alpha class 1B member 1;Man9GlcNAc2-specific-processing alpha-mannosidase;cDNA FLJ58473, highly similar to Endoplasmic reticulummannosyl-oligosaccharide 1,2-alpha-mannosidase (EC 3.2.1.113);cDNA FLJ46483 fis, clone THYMU3026306, highly similar to Endoplasmic reticulummannosyl-oligosaccharide …	MAN1B1;UNQ747/PRO1477;RP11-350O14.2-005	Endoplasmic reticulum mannosyl-oligosaccharide 1,2-alpha-mannosidase;cDNA FLJ58473, highly similar to Endoplasmic reticulummannosyl-oligosaccharide 1,2-alpha-mannosidase;cDNA FLJ46392 fis, clone THYMU3002825, highly similar to Endoplasmic reticulummannosyl	Q9UKM7;B3KQC5;B4DPS9;Q8N2P4;Q9UFZ8;B4DR05;Q5VSF2;B3KXZ1	MA1B1_HUMAN;B4DR05_HUMAN;B3KXZ1_HUMAN	15	6.83e-252	0	1	0	10	0	0	13	0	3	5	0.94336	NA	NA	1.0382	NA	0.85397	0.94657	0.0841197	NA	NA	-0.0540844	NA	0.227743	0.0792189
IPI:IPI00008215.1	NADP-dependent malic enzyme;Malic enzyme 1	ME1	NADP-dependent malic enzyme	P48163;A8K168;B4DX99;B4DZ70;Q8WVX2	MAOX_HUMAN	34	0	0	0	0	68	38	6	46	7	18	42	1.2385	1.0417	0.96398	1.1027	0.87862	0.79651	1.0175	-0.308594	-0.0589399	0.0529249	-0.14104	0.186689	0.328236	-0.0250288
IPI:IPI00008219.1;REV_IPI:IPI00646294.2;REV_IPI:IPI00796048.3;REV_IPI:IPI00916988.1;REV_IPI:IPI00926406.1;REV_IPI:IPI00925080.1;REV_IPI:IPI00793394.1;REV_IPI:IPI00925267.1;REV_IPI:IPI00926008.1	UV excision repair protein RAD23 homolog A	RAD23A	UV excision repair protein RAD23 homolog A	P54725;A8K1J3;B4DDJ7;Q59EU8;Q5M7Z1	RD23A_HUMAN	15	3.1e-232	0	0	0	10	12	4	7	3	1	5	1.019	1.1419	1.0003	1.2006	0.91415	NA	0.95502	-0.0271541	-0.191436	-0.000432744	-0.263756	0.129497	NA	0.0663971
IPI:IPI00008223.3;IPI:IPI00642549.2;IPI:IPI00643078.1;IPI:IPI00479614.3	UV excision repair protein RAD23 homolog B;XP-C repair-complementing complex 58 kDa protein;cDNA FLJ56531, highly similar to UV excision repair protein RAD23 homolog B	RAD23B;RP11-131A5.1-002	UV excision repair protein RAD23 homolog B;cDNA FLJ56531, highly similar to UV excision repair protein RAD23 homolog B	P54727;B3KWK8;B7Z4W4;B7ZA74;Q53F10;Q7Z5K8;B4DEA3;Q5W0S5	RD23B_HUMAN;B4DEA3_HUMAN	20	0	1	0	1	42	28	5	30	5	20	38	0.99961	1.2184	0.98862	0.95316	1.1414	1.0243	0.96068	0.000562761	-0.284988	0.016512	0.0692097	-0.190804	-0.0346383	0.0578721
IPI:IPI00008240.2;IPI:IPI00910687.1;IPI:IPI00185398.4;IPI:IPI00793986.1;IPI:IPI00792878.1;IPI:IPI00789865.1;IPI:IPI00791738.1;IPI:IPI00792289.1;IPI:IPI00217998.1;IPI:IPI00217512.3;REV_IPI:IPI00555607.1;REV_IPI:IPI00328783.1;REV_IPI:IPI00386499.1;REV_IPI:IPI00555657.2;REV_IPI:IPI00940695.1	Methionyl-tRNA synthetase, cytoplasmic;Methionine--tRNA ligase;cDNA FLJ53309, highly similar to Methionyl-tRNA synthetase (EC 6.1.1.10)	MARS	Methionyl-tRNA synthetase, cytoplasmic;cDNA FLJ53309, highly similar to Methionyl-tRNA synthetase	P56192;A8K492;B3KVK7;B4DF61;B4E0E9	SYMC_HUMAN;B4DF61_HUMAN	54	0	0	0	0	57	57	44	54	13	60	104	0.9997	0.97581	0.9863	1.0091	0.9895	0.96942	0.97796	0.000432873	0.0353278	0.0199016	-0.0130691	0.0152284	0.0448062	0.0321526
IPI:IPI00008247.2;IPI:IPI00788662.1;IPI:IPI00793939.1;IPI:IPI00375602.1;IPI:IPI00798336.1;IPI:IPI00793934.1;IPI:IPI00795665.1;IPI:IPI00383638.1;IPI:IPI00793126.1	Anaphase-promoting complex subunit 5;Cyclosome subunit 5;cDNA FLJ55537, highly similar to Anaphase-promoting complex subunit 5 (APC5)(Cyclosome subunit 5)	ANAPC5;APC5	Isoform 1 of Anaphase-promoting complex subunit 5;anaphase-promoting complex subunit 5 isoform b;50 kDa protein	Q9UJX4-1;Q9UJX4;B7Z6Z3;B4DFK4	APC5_HUMAN;B4DFK4_HUMAN	20	9.07e-285	0	0	0	12	0	0	8	0	0	3	1.089	NA	NA	1.204	NA	NA	0.97192	-0.123004	NA	NA	-0.267835	NA	NA	0.0410905
IPI:IPI00008318.1;IPI:IPI00917056.1	Ephrin type-A receptor 4;Tyrosine-protein kinase receptor SEK;Receptor protein-tyrosine kinase HEK8;Tyrosine-protein kinase TYRO1	EPHA4;HEK8;SEK;TYRO1	Ephrin type-A receptor 4;106 kDa protein	P54764;A8K2P1;B2R601;B7Z6Q8;Q53TA0;Q58F15	EPHA4_HUMAN	4	7.13e-13	3	1	0	2	1	0	0	0	0	0	0.7662	NA	NA	NA	NA	NA	NA	0.384207	NA	NA	NA	NA	NA	NA
IPI:IPI00008351.3;IPI:IPI00871605.2;IPI:IPI00940122.1;IPI:IPI00937195.1	Selenoprotein T;SELT protein;cDNA FLJ90525 fis, clone NT2RP4001001, highly similar to Selenoprotein T	SELT;UNQ150/PRO176;hCG_20913	Selenoprotein T;22 kDa protein;cDNA FLJ90525 fis, clone NT2RP4001001, highly similar to Selenoprotein T	P62341;B4DTQ5;Q6IAK0	SELT_HUMAN;Q6IAK0_HUMAN	3	2.82e-25	0	0	1	4	0	0	0	0	0	1	0.58137	NA	NA	NA	NA	NA	NA	0.782471	NA	NA	NA	NA	NA	NA
IPI:IPI00008380.1;IPI:IPI00815784.1	Serine/threonine-protein phosphatase 2A catalytic subunit alpha isoform;Replication protein C;Serine/threonine protein phosphatase	PPP2CA	Serine/threonine-protein phosphatase 2A catalytic subunit alpha isoform;Serine/threonine protein phosphatase	P67775;B3KQ51;B3KUN1;Q6I9T8	PP2AA_HUMAN;Q6I9T8_HUMAN	26	0	0	0	0	48	25	9	39	13	37	61	0.93615	0.97812	1.0124	0.92512	1.0125	0.98158	0.98585	0.0951884	0.0319166	-0.0177794	0.112288	-0.0179219	0.0268222	0.0205599
IPI:IPI00008418.6;IPI:IPI00219865.1;IPI:IPI00148255.6;IPI:IPI00789460.1;IPI:IPI00794003.1;IPI:IPI00924568.1;IPI:IPI00793399.1	Diablo homolog, mitochondrial;Second mitochondria-derived activator of caspase;Direct IAP-binding protein with low pI;SMAC3	DIABLO;SMAC	Diablo homolog, mitochondrial precursor;Isoform 2 of Diablo homolog, mitochondrial;diablo isoform 3 precursor;19 kDa protein;18 kDa protein	Q9NR28-1;Q9NR28;Q53HB7;Q9NR28-2;Q502X2;Q6W3F3	DBLOH_HUMAN;Q6W3F3_HUMAN	14	6.47e-188	1	0	0	11	0	2	9	6	8	6	0.93443	NA	0.89095	0.97306	0.85715	0.80666	1.118	0.0978415	NA	0.166584	0.0393993	0.22238	0.309967	-0.16092
IPI:IPI00008422.5;IPI:IPI00220119.4	SWI/SNF-related matrix-associated actin-dependent regulator of chromatin subfamily A containing DEAD/H box 1;ATP-dependent helicase 1	SMARCAD1;KIAA1122	Isoform 2 of SWI/SNF-related matrix-associated actin-dependent regulator of chromatin subfamily A containing DEAD/H box 1;Isoform 1 of SWI/SNF-related matrix-associated actin-dependent regulator of chromatin subfamily A containing DEAD/H box 1	Q9H4L7-2;Q9H4L7;Q9H4L7-1;B7Z799;Q05D56	SMRCD_HUMAN	22	2.03e-181	1	0	0	14	0	0	7	1	2	5	0.7299	NA	NA	0.67321	NA	0.93672	1.1949	0.454229	NA	NA	0.570871	NA	0.0943102	-0.25689
IPI:IPI00008433.4;IPI:IPI00555941.1	40S ribosomal protein S5;40S ribosomal protein S5, N-terminally processed	RPS5	40S ribosomal protein S5	P46782;B2R4T2;Q53G25	RS5_HUMAN	26	0	0	0	0	54	37	26	42	31	105	146	0.96147	0.98758	1.036	0.98947	1.1089	1.0221	1.0061	0.0566863	0.0180305	-0.051024	0.0152721	-0.149129	-0.0315364	-0.00877371
IPI:IPI00008436.4;IPI:IPI00872733.1	DNA polymerase epsilon subunit 4;DNA polymerase epsilon subunit p12;Putative uncharacterized protein POLE4	POLE4	DNA polymerase epsilon subunit 4;Putative uncharacterized protein POLE4	Q9NR33;A8MUW3	DPOE4_HUMAN;A8MUW3_HUMAN	6	2.34e-149	0	0	0	3	0	0	2	0	0	1	1.1569	NA	NA	0.77526	NA	NA	NA	-0.210264	NA	NA	0.367248	NA	NA	NA
IPI:IPI00008437.7;IPI:IPI00789600.1;IPI:IPI00173619.1;IPI:IPI00888173.1;IPI:IPI00888625.1;IPI:IPI00930239.1	Probable ribosome biogenesis protein RLP24;Ribosomal protein L24-like	C15orf15;RPL24L;My024	Probable ribosome biogenesis protein RLP24	Q9UHA3;B2RD72;B3KP47	RLP24_HUMAN	8	3.92e-165	0	0	0	2	0	0	3	6	2	4	1.104	NA	NA	1.1521	1.136	0.98116	0.99765	-0.14274	NA	NA	-0.204266	-0.183963	0.0274397	0.00339432
IPI:IPI00008438.1;IPI:IPI00749512.4;IPI:IPI00478810.1;IPI:IPI00025842.1;IPI:IPI00816715.1;IPI:IPI00791589.1;IPI:IPI00878854.1	40S ribosomal protein S10;Ribosomal protein S10 variant;Ribosomal protein S10	RPS10;RP11-375E1__A.4-005	40S ribosomal protein S10;Ribosomal protein S10 variant (Fragment);Ribosomal protein S10	P46783;B2R4E3;Q59GE4;Q5TZB9	RS10_HUMAN;Q59GE4_HUMAN;Q5TZB9_HUMAN	27	0	0	0	0	64	18	20	41	55	58	135	0.97878	1.0141	1.0804	1.0189	1.0206	1.0541	1.0203	0.0309435	-0.0201999	-0.111566	-0.0270125	-0.0294175	-0.0760117	-0.0289934
IPI:IPI00910850.1;IPI:IPI00008445.3;IPI:IPI00642486.1	cDNA FLJ58948;Ubiquitin-related modifier 1 homolog	URM1;C9orf74	ubiquitin related modifier 1 homolog isoform b;Ubiquitin-related modifier 1 homolog;7 kDa protein	B4DV08;Q9BTM9	B4DV08_HUMAN;URM1_HUMAN	3	5.11e-30	0	0	0	2	0	0	3	0	2	11	0.99399	NA	NA	0.9814	NA	1.0371	0.96085	0.00869676	NA	NA	0.0270868	NA	-0.052555	0.0576169
IPI:IPI00008449.1;IPI:IPI00395337.1;IPI:IPI00658114.3;IPI:IPI00910500.1	Pre-mRNA 3'-end-processing factor FIP1;Factor interacting with PAP;FIP1-like 1;Rearranged in hypereosinophilia;cDNA FLJ61400, highly similar to Pre-mRNA 3'-end-processing factor FIP1	FIP1L1;FIP1;RHE	Isoform 3 of Pre-mRNA 3'-end-processing factor FIP1;Isoform 1 of Pre-mRNA 3'-end-processing factor FIP1;FIP1 like 1 isoform 2;cDNA FLJ61400, highly similar to Pre-mRNA 3'-end-processing factor FIP1	Q6UN15-3;Q6UN15;Q6UN15-1;Q6UN15-4;B4DIR3;B4DTW7	FIP1_HUMAN;B4DTW7_HUMAN	8	2.25e-73	0	0	0	3	1	0	3	0	1	5	0.78145	NA	NA	0.98962	NA	NA	1.085	0.355775	NA	NA	0.0150534	NA	NA	-0.117695
IPI:IPI00008454.1;IPI:IPI00927297.1;IPI:IPI00797108.1	DnaJ homolog subfamily B member 11;ER-associated dnaJ protein 3;ERj3p;ERdj3;ER-associated Hsp40 co-chaperone;ER-associated DNAJ;HEDJ;hDj9;PWP1-interacting protein 4;APOBEC1-binding protein 2	DNAJB11;EDJ;ERJ3;PSEC0121;UNQ537/PRO1080	DnaJ homolog subfamily B member 11	Q9UBS4;B3KW63	DJB11_HUMAN	19	0	0	0	0	21	13	4	11	3	7	8	1.1444	1.0404	1.0813	0.96598	0.65469	0.93977	0.77075	-0.194591	-0.0571383	-0.112767	0.0499348	0.611116	0.0896204	0.375665
IPI:IPI00719178.1;IPI:IPI00014985.1;IPI:IPI00008463.3;IPI:IPI00008465.3;IPI:IPI00216262.1;IPI:IPI00008338.1;IPI:IPI00216263.1;IPI:IPI00216264.1;IPI:IPI00216266.1;IPI:IPI00216265.1;IPI:IPI00216267.1	Multidrug resistance-associated protein 1;ATP-binding cassette sub-family C member 1;Leukotriene C(4) transporter	ABCC1;MRP;MRP1	Isoform 9 of Multidrug resistance-associated protein 1;Isoform 1 of Multidrug resistance-associated protein 1;167 kDa protein;166 kDa protein;Isoform 3 of Multidrug resistance-associated protein 1;Isoform 2 of Multidrug resistance-associated protein 1;Isof	P33527-9;P33527;Q68CP7;P33527-1;P33527-3;P33527-2;P33527-4;P33527-5;Q9BV39;Q9UQ98;P33527-7;P33527-6;P33527-8	MRP1_HUMAN	42	0	1	0	0	74	25	24	39	16	14	17	1.0331	0.91469	0.96505	0.86243	0.89885	0.93197	1.0215	-0.0469799	0.128645	0.0513244	0.213521	0.153848	0.101645	-0.0306892
IPI:IPI00008475.1;IPI:IPI00008934.1	Hydroxymethylglutaryl-CoA synthase, cytoplasmic;3-hydroxy-3-methylglutaryl coenzyme A synthase	HMGCS1;HMGCS	Hydroxymethylglutaryl-CoA synthase, cytoplasmic	Q01581;B2RDL8;Q5XJ04;Q8N995	HMCS1_HUMAN	27	0	1	0	0	30	18	6	10	4	6	15	2.7096	1.9153	1.9087	1.6095	1.5348	1.361	1.6795	-1.43808	-0.93757	-0.93259	-0.686613	-0.618051	-0.444667	-0.748032
IPI:IPI00102661.2;IPI:IPI00008477.1	Hepatocellular carcinoma-associated antigen 90;TPX2, microtubule-associated, homolog (Xenopus laevis);TPX2, microtubule-associated, homolog (Xenopus laevis), isoform CRA_a;Targeting protein for Xklp2;Restricted expression proliferation-associated protein 100;Differentially expressed in cancerous and non-cancerous lung cells 2;Protein fls353;Hepatocellular carcinoma-associated antigen 519	HCA90;TPX2;RP11-243J16.10-002;hCG_38821;C20orf1;C20orf2;DIL2;HCA519	TPX2, microtubule-associated, homolog (Xenopus laevis), isoform CRA_a;Targeting protein for Xklp2	Q96RR5;Q9ULW0;B3KM90;Q643R0;Q96FC3	Q96RR5_HUMAN;TPX2_HUMAN	14	1.08e-69	0	0	1	7	3	2	2	3	0	0	1.4089	1.3135	1.395	1.2599	1.2959	NA	NA	-0.494569	-0.393416	-0.480265	-0.333309	-0.373954	NA	NA
IPI:IPI00008485.1;IPI:IPI00643595.1;IPI:IPI00930318.1	Cytoplasmic aconitate hydratase;Citrate hydro-lyase;Iron-responsive element-binding protein 1;Iron regulatory protein 1;Ferritin repressor protein;Aconitase 1 variant	ACO1;IREB1;RP11-334P12.1-003	Cytoplasmic aconitate hydratase;Aconitase 1, soluble	P21399;Q5VZA7;Q9HBB2;Q59FI0;Q5VZA6	ACOC_HUMAN;Q59FI0_HUMAN	47	0	0	0	0	48	36	48	51	8	31	48	0.94995	0.88992	0.89157	0.89428	0.91858	0.85558	0.95462	0.0740765	0.168252	0.16558	0.161201	0.122523	0.225025	0.0670015
IPI:IPI00008511.2	NADH-ubiquinone oxidoreductase chain 5;NADH dehydrogenase subunit 5	MT-ND5;MTND5;NADH5;ND5	NADH-ubiquinone oxidoreductase chain 5	P03915;A0S2X6;A0S302;A0S468;A0S481;A0S4F9;A0S556;A0S8I1;A0S8Q9;A0S939;A0S952;A0S9B7;A0SB29;A0SBB9;A0SBH1;A0SBJ7;A0SBN6;A0SBQ0;A1DSD5;A1DSK0;A1DSU1;A1DSV4;A1DSY0;A1DT71;A1DT97;A1DTC3;A1DTD6;A1DTE9;A1DTP0;A1DTY1;A1DV00;A1DVN4;A1DVT6;A1DVU9;A1E1L3;A1Z4G6;A1Z4H9;A1Z4K5;A1Z550;A3FP67;A3R0J2;A3R0K5;A3R0L8;A3R0N1;A3R0P4;A4GYN5;A4ZHZ9;A4ZL36;A4ZL49;A4ZLA1;A4ZLB4;A4ZLC7;A4ZLE0;A4ZLL8;A4ZLT3;A4ZM22;A4ZMH6;…	NU5M_HUMAN	2	4.29e-20	NA	NA	NA	0	0	0	2	0	1	0	NA	NA	NA	0.37598	NA	NA	NA	NA	NA	NA	1.41127	NA	NA	NA
IPI:IPI00008527.3;IPI:IPI00939772.1	60S acidic ribosomal protein P1	RPLP1;RRP1	60S acidic ribosomal protein P1	P05386;Q6FG99;Q6ICQ4;Q7Z612	RLA1_HUMAN	7	0	0	0	0	11	2	3	11	0	28	108	0.93009	0.9743	1.0155	0.9214	NA	0.95905	0.85004	0.104558	0.037562	-0.0221902	0.1181	NA	0.0603221	0.234397
IPI:IPI00008528.4;IPI:IPI00944578.1;IPI:IPI00922837.5	ATP synthase protein 8;F-ATPase subunit 8;A6L	MT-ATP8;ATP8;ATPASE8;MTATP8	ATP synthase protein 8;ATP synthase protein 8;ATP synthase protein 8	P03928;A0S208;A0S8D6;A0S9D7;A0SBU5;A1DT13;A1DV59;A1DVF0;A3R095;A4ZL69;A6YTJ7;A6YXS5;A6YYT8;A6Z2R5;A6Z3V4;A6Z519;A6Z7K1;A8JL09;A8JMT6;B2CB77;B2MXR9;B2MZ68;B2XII6;B2XIJ9;B2XMG1;B4YC28;B4YCR0;B7TCM5;B7ZJ43;B8X5B2;B9EG24;C5MNC7;Q0Z7D7;Q0ZK82;Q305N4;Q3S924;Q3S937;Q4EWR0;Q4F0Q1;Q4F196;Q4F675;Q4GAR3;Q4GFJ0;Q4GR32;Q4GUF2;Q4VG42;Q5GND0;Q5S8S7;Q5S8W6;Q5S8Z2;Q5SAB0;Q5SAC3;Q5XTF0;Q6RKZ6;Q6RLG0;Q6RLZ4;Q6RM58;…	ATP8_HUMAN;B2XEL6_HUMAN;A4ZKZ1_HUMAN	4	2.15e-36	NA	NA	NA	1	0	0	2	1	0	1	NA	NA	NA	0.93488	NA	NA	NA	NA	NA	NA	0.0971469	NA	NA	NA
IPI:IPI00008529.1;IPI:IPI00412779.2	60S acidic ribosomal protein P2;Renal carcinoma antigen NY-REN-44	RPLP2;D11S2243E;RPP2	60S acidic ribosomal protein P2	P05387;Q6FG96	RLA2_HUMAN	13	0	0	0	0	29	14	7	42	20	96	87	0.91407	1.0592	0.94791	0.94836	0.89308	0.95891	0.99686	0.129623	-0.082975	0.077178	0.0764933	0.163139	0.0605327	0.00453719
IPI:IPI00008530.1;IPI:IPI00791448.1;IPI:IPI00794884.1;IPI:IPI00793002.1;IPI:IPI00791188.1;IPI:IPI00871646.1;IPI:IPI00797741.1;IPI:IPI00790287.1;IPI:IPI00868999.1;IPI:IPI00798371.1;IPI:IPI00940411.1	60S acidic ribosomal protein P0;L10E;cDNA FLJ51469, highly similar to 60S acidic ribosomal protein P0;60S acidic ribosomal protein P0-like	RPLP0	60S acidic ribosomal protein P0;cDNA FLJ51469, highly similar to 60S acidic ribosomal protein P0;24 kDa protein;19 kDa protein;18 kDa protein;60S acidic ribosomal protein P0-like;17 kDa protein;15 kDa protein;60S acidic ribosomal protein P0	P05388;A8K4Z4;Q53HK9;Q53HW2;B4E3D5;Q3MHV2;Q8NHW5	RLA0_HUMAN;B4E3D5_HUMAN;RLA0L_HUMAN	38	0	0	0	0	92	41	30	78	52	131	228	0.9868	1.0549	1.0491	1.0428	1.0072	1.058	1.0175	0.0191704	-0.0771062	-0.0691522	-0.0604625	-0.0103502	-0.0813396	-0.0250288
IPI:IPI00008531.1;IPI:IPI00914887.1;IPI:IPI00903300.3;IPI:IPI00914919.1;IPI:IPI00164550.7;IPI:IPI00909804.1	REST corepressor 1;Protein CoREST	RCOR1;KIAA0071;RCOR	REST corepressor 1	Q9UKL0	RCOR1_HUMAN	10	7.68e-73	1	1	2	2	0	3	1	0	0	0	1.1293	NA	0.95507	NA	NA	NA	NA	-0.175429	NA	0.0663216	NA	NA	NA	NA
IPI:IPI00008536.3	YEATS domain-containing protein 4;Glioma-amplified sequence 41;NuMA-binding protein 1	YEATS4;GAS41	YEATS domain-containing protein 4	O95619	YETS4_HUMAN	9	2.1e-28	0	0	0	4	0	0	0	1	0	0	0.96141	NA	NA	NA	NA	NA	NA	0.0567763	NA	NA	NA	NA	NA	NA
IPI:IPI00008552.6	Glutaredoxin-3;Thioredoxin-like protein 2;PKC-interacting cousin of thioredoxin;PKC-theta-interacting protein	GLRX3;PICOT;TXNL2;HUSSY-22	Glutaredoxin-3	O76003	GLRX3_HUMAN	29	0	0	0	0	38	25	7	51	3	27	67	0.90075	0.9503	0.99697	0.93677	0.75261	1.0252	1.0393	0.150801	0.0735451	0.004378	0.0942332	0.410026	-0.0359054	-0.0556122
IPI:IPI00008557.5	Insulin-like growth factor 2 mRNA-binding protein 1;IGF-II mRNA-binding protein 1;Coding region determinant-binding protein;VICKZ family member 1;Zip code-binding protein 1	IGF2BP1;CRDBP;VICKZ1;ZBP1	Insulin-like growth factor 2 mRNA-binding protein 1	Q9NZI8	IF2B1_HUMAN	36	0	2	3	4	39	32	15	11	10	6	15	0.68501	0.82362	0.8783	1.4517	1.3626	1.1343	0.98537	0.545803	0.279949	0.187214	-0.537743	-0.446362	-0.181802	0.0212625
IPI:IPI00008569.1;IPI:IPI00927850.1;IPI:IPI00909691.1	Synaptobrevin homolog YKT6;cDNA FLJ50174, highly similar to Homo sapiens SNARE protein Ykt6 (YKT6), mRNA	YKT6	Synaptobrevin homolog YKT6;22 kDa protein;cDNA FLJ50174, highly similar to Homo sapiens SNARE protein Ykt6 (YKT6), mRNA	O15498;A4D2J0;B5BU81;Q9UES0;B4DR94	YKT6_HUMAN;B4DR94_HUMAN	13	2.95e-204	3	1	0	28	0	0	23	3	7	17	1.2979	NA	NA	1.2949	1.0554	1.3292	1.0118	-0.376179	NA	NA	-0.372841	-0.0777899	-0.410558	-0.0169241
IPI:IPI00008570.1;IPI:IPI00744983.1;IPI:IPI00789036.1;IPI:IPI00791414.1	KH domain-containing, RNA-binding, signal transduction-associated protein 3;Sam68-like mammalian protein 2;Sam68-like phosphotyrosine protein;RNA-binding protein T-Star	KHDRBS3;SALP;SLM2	Isoform 1 of KH domain-containing, RNA-binding, signal transduction-associated protein 3;Isoform 2 of KH domain-containing, RNA-binding, signal transduction-associated protein 3;31 kDa protein	O75525-1;O75525;O75525-2	KHDR3_HUMAN	8	4.96e-09	0	0	0	0	2	0	3	0	0	0	NA	0.77069	NA	1.0379	NA	NA	NA	NA	0.375777	NA	-0.0536674	NA	NA	NA
IPI:IPI00008575.3;IPI:IPI00479209.2;IPI:IPI00385834.3;IPI:IPI00082310.1;IPI:IPI00166708.2;IPI:IPI00903310.1	KH domain-containing, RNA-binding, signal transduction-associated protein 1;p21 Ras GTPase-activating protein-associated p62;GAP-associated tyrosine phosphoprotein p62;Src-associated in mitosis 68 kDa protein;p68;cDNA FLJ54590, highly similar to KH domain-containing, RNA-binding, signaltransduction-associated protein 1	KHDRBS1;SAM68;hCG_41606	Isoform 1 of KH domain-containing, RNA-binding, signal transduction-associated protein 1;cDNA FLJ54590, highly similar to KH domain-containing, RNA-binding, signaltransduction-associated protein 1;Isoform 2 of KH domain-containing, RNA-binding, signal tran	Q07666-1;Q07666;B2R7B5;B4DDX2;B4E043;Q07666-2;Q07666-3	KHDR1_HUMAN;B4DDX2_HUMAN	25	0	0	0	0	31	56	25	9	25	31	35	0.97778	1.0619	0.97709	1.062	1.0282	0.88306	0.99202	0.0324182	-0.0866479	0.0334366	-0.0867838	-0.0401209	0.179417	0.0115589
IPI:IPI00008579.3;IPI:IPI00645207.2	Phenylalanyl-tRNA synthetase, mitochondrial;Phenylalanine--tRNA ligase	FARS2;FARS1;HSPC320	Phenylalanyl-tRNA synthetase, mitochondrial	O95363	SYFM_HUMAN	8	1.67e-67	0	0	0	1	1	0	5	1	0	0	NA	NA	NA	1.1161	NA	NA	NA	NA	NA	NA	-0.158466	NA	NA	NA
IPI:IPI00008599.3;IPI:IPI00643669.1;IPI:IPI00642218.1	3-beta-hydroxysteroid-Delta(8),Delta(7)-isomerase;Cholestenol Delta-isomerase;Delta(8)-Delta(7) sterol isomerase;Emopamil-binding protein	EBP	3-beta-hydroxysteroid-Delta(8),Delta(7)-isomerase;18 kDa protein;17 kDa protein	Q15125;Q6FGL3	EBP_HUMAN	3	1.14e-119	0	0	0	9	0	2	6	1	15	21	1.1262	NA	1.1424	1.0775	NA	1.0274	1.1177	-0.171463	NA	-0.192068	-0.107688	NA	-0.038998	-0.160533
IPI:IPI00008603.1;IPI:IPI00025416.3;IPI:IPI00878173.1;IPI:IPI00916212.1;IPI:IPI00927545.1;IPI:IPI00921887.1;IPI:IPI00645534.1;IPI:IPI00917820.1;IPI:IPI00917457.1;IPI:IPI00917282.1;IPI:IPI00917545.1	Actin, aortic smooth muscle;Alpha-actin-2;Cell growth-inhibiting gene 46 protein;Actin, gamma-enteric smooth muscle;Smooth muscle gamma-actin;Gamma-2-actin;Alpha-actin-3;cDNA FLJ39583 fis, clone SKMUS2004897, highly similar to ACTIN, ALPHA SKELETAL MUSCLE;cDNA FLJ51195, highly similar to Actin, gamma-enteric smooth muscle;ACTA2 protein	ACTA2;ACTSA;ACTVS;GIG46;ACTG2;ACTA3;ACTL3;ACTSG;ACTA1;RP5-1068B5.2-002	Actin, aortic smooth muscle;Actin, gamma-enteric smooth muscle;cDNA FLJ39583 fis, clone SKMUS2004897, highly similar to ACTIN, ALPHA SKELETAL MUSCLE;cDNA FLJ51195, highly similar to Actin, gamma-enteric smooth muscle;ACTA2 protein (Fragment)	P62736;B2R8A4;B3KPP5;B4DUI8;Q562S2;P63267;B3KW67;B3KUD3;Q5T8M7;B4E315;Q13707	ACTA_HUMAN;ACTH_HUMAN;B3KUD3_HUMAN;B4E315_HUMAN;Q13707_HUMAN	46	0	0	0	0	2	0	0	1	0	0	0	1.2079	NA	NA	NA	NA	NA	NA	-0.272501	NA	NA	NA	NA	NA	NA
IPI:IPI00008613.4;IPI:IPI00218475.4;IPI:IPI00943264.1	Interferon-induced 35 kDa protein;IFP 35	IFI35;IFP35	Isoform 1 of Interferon-induced 35 kDa protein;Isoform 2 of Interferon-induced 35 kDa protein;32 kDa protein	P80217-1;P80217;P80217-2	IN35_HUMAN	6	4.65e-131	1	0	0	4	0	0	1	0	0	0	2.2788	NA	NA	NA	NA	NA	NA	-1.18827	NA	NA	NA	NA	NA	NA
IPI:IPI00008616.3	Solute carrier family 12 member 7;Electroneutral potassium-chloride cotransporter 4;K-Cl cotransporter 4	SLC12A7;KCC4	Isoform 1 of Solute carrier family 12 member 7	Q9Y666-1;Q9Y666	S12A7_HUMAN	6	7.25e-88	1	0	0	8	0	0	1	1	0	0	0.71343	NA	NA	NA	NA	NA	NA	0.487156	NA	NA	NA	NA	NA	NA
IPI:IPI00008669.4;IPI:IPI00910810.1	Keratin-81-like protein;cDNA FLJ60029, highly similar to Keratin, type II cuticular Hb3		Keratin-81-like protein;cDNA FLJ60029, highly similar to Keratin, type II cuticular Hb3	A6NCN2;B4DTA1	KT81L_HUMAN;B4DTA1_HUMAN	24	2.58e-106	NA	NA	NA	0	0	0	0	0	4	0	NA	NA	NA	NA	NA	1.0482	NA	NA	NA	NA	NA	NA	-0.067914	NA
IPI:IPI00008708.5;IPI:IPI00642046.1	Ribosomal L1 domain-containing protein 1;Cellular senescence-inhibited gene protein;Protein PBK1;CATX-11;RSL1D1 protein	RSL1D1;CATX11;CSIG;PBK1;L12	Ribosomal L1 domain-containing protein 1;RSL1D1 protein	O76021;A0PJ87;B4DJ58;Q32Q62;A0PJ61	RL1D1_HUMAN;A0PJ61_HUMAN	41	0	1	1	0	44	55	27	23	25	31	38	0.9883	0.96848	0.97607	0.99159	0.86925	0.95746	0.946	0.0169791	0.0462058	0.0349435	0.0121844	0.202157	0.0627159	0.0800879
IPI:IPI00008726.4	Iron-responsive element-binding protein 2;Iron regulatory protein 2	IREB2	Iron-responsive element-binding protein 2	P48200	IREB2_HUMAN	17	1.9e-186	0	0	1	11	4	2	7	0	3	4	0.80544	0.81585	1.1304	0.8753	NA	1.0957	1.0979	0.312151	0.293624	-0.176833	0.192151	NA	-0.131853	-0.134747
IPI:IPI00008728.1	ATP-dependent Clp protease ATP-binding subunit clpX-like, mitochondrial	CLPX	ATP-dependent Clp protease ATP-binding subunit clpX-like, mitochondrial	O76031;B9EGI8;Q9H072	CLPX_HUMAN	25	0	0	0	0	39	17	10	12	6	4	13	0.89923	0.91597	0.84356	1.0063	0.94905	0.79893	0.97231	0.153238	0.126628	0.245437	-0.00906047	0.075444	0.323859	0.0405117
IPI:IPI00852851.1;IPI:IPI00008732.1;IPI:IPI00748784.2	TraB domain-containing protein	TRABD;PP2447	43 kDa protein;Isoform 1 of TraB domain-containing protein;Isoform 2 of TraB domain-containing protein	Q9H4I3-1;Q9H4I3;Q19CC5;Q6XYC5;Q9H4I3-2	TRABD_HUMAN	15	7.5e-195	0	0	0	6	1	0	15	1	1	2	0.88294	NA	NA	0.70694	NA	NA	0.93627	0.179613	NA	NA	0.50034	NA	NA	0.0950035
IPI:IPI00008770.1;IPI:IPI00470739.4;IPI:IPI00619967.1;IPI:IPI00644555.1;IPI:IPI00942091.1	Glutathione S-transferase Mu 4;GSTM4-4;GST class-mu 4;GTS-Mu2;GSTM4_SV5	GSTM4	Isoform 1 of Glutathione S-transferase Mu 4;Isoform 2 of Glutathione S-transferase Mu 4;GSTM4_SV5	Q03013-1;Q03013;A8K765;Q03013-2;Q4JNT8	GSTM4_HUMAN;Q4JNT8_HUMAN	17	2.59e-256	0	0	0	1	0	0	0	1	2	3	NA	NA	NA	NA	NA	0.76805	1.4398	NA	NA	NA	NA	NA	0.380728	-0.525868
IPI:IPI00008791.1;IPI:IPI00908614.1	Protein CIAO1;WD repeat-containing protein 39;cDNA FLJ51287, highly similar to WD repeat protein 39	CIAO1;WDR39	Probable cytosolic iron-sulfur protein assembly protein CIAO1;cDNA FLJ51287, highly similar to WD repeat protein 39	O76071;B2RDJ6;B4DRZ6	CIAO1_HUMAN;B4DRZ6_HUMAN	14	1.11e-104	1	0	1	4	8	3	6	2	2	3	0.97783	0.87295	0.83246	1.1241	1.1671	0.84241	0.82478	0.0323444	0.196029	0.264547	-0.16877	-0.222928	0.247406	0.277919
IPI:IPI00008868.3	Microtubule-associated protein 1B;MAP1 light chain LC1	MAP1B	Microtubule-associated protein 1B	P46821;A2BDK6;A5D6X1;A5D8X6;Q05BW8;Q32NB7;Q4VBY4;Q5H9P1;Q6PJD3;Q86X89	MAP1B_HUMAN	95	0	0	0	2	101	15	24	140	20	12	22	1.0358	0.92424	1.0508	1.1057	0.8964	0.83663	1.0456	-0.0507455	0.113661	-0.0714881	-0.14496	0.157785	0.257338	-0.064331
IPI:IPI00008943.3;IPI:IPI00939593.1;IPI:IPI00027599.6;IPI:IPI00556368.1;IPI:IPI00556256.1	ATP-dependent RNA helicase DDX19B;DEAD box protein 19B;DEAD box RNA helicase DEAD5;cDNA FLJ52357, highly similar to ATP-dependent RNA helicase DDX19B (EC 3.6.1.-);cDNA FLJ50567, highly similar to ATP-dependent RNA helicase DDX19B (EC 3.6.1.-);HCG1998531, isoform CRA_d;DDX19-like protein variant	DDX19B;DBP5;DDX19;hCG_1998531	Isoform 1 of ATP-dependent RNA helicase DDX19B;Isoform 2 of ATP-dependent RNA helicase DDX19B;cDNA FLJ52357, highly similar to ATP-dependent RNA helicase DDX19B;DEAD (Asp-Glu-Ala-As) box polypeptide 19 isoform 3;DDX19-like protein variant (Fragment)	Q9UMR2-1;Q9UMR2;B3KNE9;Q2NL95;Q53G16;Q7Z4W5;Q9HBZ9;Q9UMR2-2;B4DXS6;B4DL69;Q96KE7;Q59FQ9	DD19B_HUMAN;B4DXS6_HUMAN;B4DL69_HUMAN;Q59FQ9_HUMAN	29	0	1	0	0	0	2	0	0	0	0	0	NA	0.69515	NA	NA	NA	NA	NA	NA	0.524604	NA	NA	NA	NA	NA
IPI:IPI00008961.1	Telomeric repeat-binding factor 2-interacting protein 1;TRF2-interacting telomeric protein Rap1	TERF2IP;RAP1;PP8000	Telomeric repeat-binding factor 2-interacting protein 1	Q9NYB0;B4DQN4;Q4W4Y2	TE2IP_HUMAN	7	2.76e-53	0	0	0	6	0	0	1	0	0	0	0.75649	NA	NA	NA	NA	NA	NA	0.402607	NA	NA	NA	NA	NA	NA
IPI:IPI00008964.3;IPI:IPI00896425.1;IPI:IPI00374519.3;IPI:IPI00022134.1	Ras-related protein Rab-1B;RAB1B protein;Putative Ras-related protein Rab-1C	RAB1B;RAB1C	Ras-related protein Rab-1B;RAB1B protein;Putative Ras-related protein Rab-1C	Q9H0U4;A8K7S1;Q92927;Q6FIG4;Q92928	RAB1B_HUMAN;Q6FIG4_HUMAN;RAB1C_HUMAN	24	0	2	0	0	20	0	5	14	18	26	37	1.0187	NA	0.86616	0.97994	1.0517	0.94426	0.93435	-0.0267292	NA	0.207295	0.0292347	-0.0727232	0.0827439	0.097965
IPI:IPI00008982.1;IPI:IPI00218547.1	Delta-1-pyrroline-5-carboxylate synthetase;Aldehyde dehydrogenase family 18 member A1;Glutamate 5-kinase;Gamma-glutamyl kinase;Gamma-glutamyl phosphate reductase;Glutamate-5-semialdehyde dehydrogenase;Glutamyl-gamma-semialdehyde dehydrogenase	ALDH18A1;GSAS;P5CS;PYCS	Isoform Long of Delta-1-pyrroline-5-carboxylate synthetase;Isoform Short of Delta-1-pyrroline-5-carboxylate synthetase	P54886-1;P54886;P54886-2	P5CS_HUMAN	51	0	0	0	1	103	58	28	41	21	50	105	0.9031	0.88503	0.89895	1.2027	0.9247	0.93243	0.92848	0.147042	0.176202	0.153687	-0.266277	0.112943	0.100933	0.107057
IPI:IPI00008986.1;IPI:IPI00643866.2;IPI:IPI00549477.1;IPI:IPI00910358.1	Large neutral amino acids transporter small subunit 1;L-type amino acid transporter 1;Solute carrier family 7 member 5;y+ system cationic amino acid transporter;4F2 light chain;CD98 light chain;Integral membrane protein E16;Sodium-independent neutral amino acid transporter LAT1	SLC7A5;CD98LC;LAT1;MPE16;lat1	Large neutral amino acids transporter small subunit 1;Sodium-independent neutral amino acid transporter LAT1	Q01650;Q2MCL6;Q8IV97;Q96QB2	LAT1_HUMAN;Q96QB2_HUMAN	12	0	0	1	0	48	30	14	38	14	23	28	1.2154	1.217	1.247	0.89363	0.89586	1.0491	1.014	-0.281431	-0.283329	-0.318461	0.16225	0.158655	-0.0691522	-0.0200577
IPI:IPI00008991.1	Protein Dr1;Down-regulator of transcription 1;TATA-binding protein-associated phosphoprotein;Negative cofactor 2-beta	DR1	Protein Dr1	Q01658;Q53F47;Q658N3	NC2B_HUMAN	9	2.76e-70	1	0	0	7	5	1	1	5	2	3	0.98044	0.74557	NA	NA	0.99892	0.93851	1.0457	0.0284987	0.423584	NA	NA	0.00155895	0.091556	-0.064469
IPI:IPI00008998.3;IPI:IPI00938044.1;IPI:IPI00787433.2	Protein tyrosine phosphatase-like protein PTPLAD1;Protein-tyrosine phosphatase-like A domain-containing protein 1;Butyrate-induced protein 1;cDNA FLJ54138, highly similar to Homo sapiens butyrate-induced transcript 1 (HSPC121), mRNA	PTPLAD1;BIND1	Protein tyrosine phosphatase-like protein PTPLAD1;hypothetical protein XP_002347581;cDNA FLJ54138, highly similar to Homo sapiens butyrate-induced transcript 1 (HSPC121), mRNA	Q9P035;B4DRF4	PTAD1_HUMAN;B4DRF4_HUMAN	17	0	0	0	2	24	0	0	27	0	10	18	0.9058	NA	NA	1.1395	NA	0.93417	0.86842	0.142736	NA	NA	-0.188401	NA	0.098243	0.203535
IPI:IPI00009009.4	Protein CWC15 homolog	CWC15;C11orf5;AD-002;HSPC148	Protein CWC15 homolog	Q9P013	CWC15_HUMAN	10	3.87e-285	1	0	0	9	12	2	11	3	0	0	0.87335	0.87326	1.0173	0.89702	0.85825	NA	NA	0.195368	0.195517	-0.0247452	0.156788	0.22053	NA	NA
IPI:IPI00009010.3;IPI:IPI00106374.1	TRM112-like protein	AD-001;HSPC152;HSPC170	TRM112-like protein;similar to CG12975	Q9UI30;B2R539	TR112_HUMAN	12	1.08e-274	0	0	0	26	1	1	18	18	17	29	1.0497	NA	NA	0.9734	0.96105	1.0313	1.0487	-0.0699771	NA	NA	0.0388953	0.0573166	-0.0444641	-0.068602
IPI:IPI00009030.1;IPI:IPI00216172.2;IPI:IPI00922445.1	Lysosome-associated membrane glycoprotein 2;CD107 antigen-like family member B;Lysosomal-associated membrane protein 2C;Lysosomal-associated membrane protein 2, isoform CRA_b;cDNA FLJ52540, highly similar to Lysosome-associated membrane glycoprotein 2	LAMP2;hCG_39412	Isoform LAMP-2A of Lysosome-associated membrane glycoprotein 2;lysosomal-associated membrane protein 2 isoform C precursor;cDNA FLJ52540, highly similar to Lysosome-associated membrane glycoprotein 2	P13473-1;P13473;A8K4X5;Q6Q3G8;B7Z2R9	LAMP2_HUMAN;Q6Q3G8_HUMAN;B7Z2R9_HUMAN	7	1.04e-37	1	1	2	15	2	4	19	2	7	16	1.5709	1.4161	1.6894	1.0506	1.2409	1.0102	1.4566	-0.651591	-0.501923	-0.756511	-0.0712135	-0.311387	-0.0146409	-0.542605
IPI:IPI00009032.1;IPI:IPI00916802.1;IPI:IPI00916922.1;IPI:IPI00917205.1;IPI:IPI00917386.1	Lupus La protein;Sjoegren syndrome type B antigen;La ribonucleoprotein;La autoantigen;SS-B/La protein	SSB	Lupus La protein;SS-B/La protein	P05455;B5BUB5;Q14730;Q15367;Q53XJ4;Q9UMH5;Q9UMH6	LA_HUMAN;Q9UMH6_HUMAN	54	0	0	0	0	83	86	20	94	11	57	75	0.78083	0.79484	0.74396	0.88479	0.82925	0.87369	0.93143	0.35692	0.331264	0.426703	0.176593	0.270121	0.194807	0.102481
IPI:IPI00009057.2;IPI:IPI00179890.2	Ras GTPase-activating protein-binding protein 2;G3BP-2;GAP SH3 domain-binding protein 2	G3BP2;KIAA0660	Isoform A of Ras GTPase-activating protein-binding protein 2;Isoform B of Ras GTPase-activating protein-binding protein 2	Q9UN86-1;Q9UN86;A8K6X1;Q9UN86-2;A8K6V7	G3BP2_HUMAN	26	0	0	1	1	32	26	12	16	9	26	44	1.3248	1.2832	1.4363	0.96222	1.098	0.85674	1.2278	-0.405775	-0.359746	-0.522357	0.0555613	-0.134878	0.223071	-0.296076
IPI:IPI00009070.1;IPI:IPI00922255.1;IPI:IPI00513811.1;IPI:IPI00550360.1;IPI:IPI00168609.1;IPI:IPI00844077.1;IPI:IPI00642426.1	HBS1-like protein;ERFS;cDNA FLJ59477, highly similar to HBS1-like protein	HBS1L;HBS1;KIAA1038	Isoform 1 of HBS1-like protein;Hsp70 subfamily B suppressor 1-like protein isoform 2;Isoform 3 of HBS1-like protein	Q9Y450-1;Q9Y450;A8K9E1;B3KNB9;Q4VX90;B7Z1K2;B7Z365;B7Z524;Q9Y450-3	HBS1L_HUMAN;B7Z1K2_HUMAN	22	0	1	1	1	26	1	2	11	0	2	4	1.1569	NA	0.98864	1.1607	NA	0.83247	1.1904	-0.210264	NA	0.0164828	-0.214995	NA	0.26453	-0.251446
IPI:IPI00074587.8;IPI:IPI00412643.1;IPI:IPI00009071.3;IPI:IPI00646643.1;IPI:IPI00386662.1;IPI:IPI00645384.3;IPI:IPI00477946.1	FUS-interacting serine-arginine-rich protein 1;TLS-associated protein with Ser-Arg repeats;TLS-associated serine-arginine protein;40 kDa SR-repressor protein;Splicing factor SRp38;cDNA FLJ58902, highly similar to FUS-interacting serine-arginine-rich protein1;FUS interacting protein (Serine/arginine-rich) 1	FUSIP1;FUSIP2;TASR;RP11-4M23.6-005;RP11-4M23.6-014	Isoform 1 of FUS-interacting serine-arginine-rich protein 1;Isoform 2 of FUS-interacting serine-arginine-rich protein 1;Isoform 3 of FUS-interacting serine-arginine-rich protein 1;FUS interacting protein (Serine/arginine-rich) 1;Isoform 4 of FUS-interactin	O75494-1;O75494;B3KNY6;Q53GD7;O75494-2;Q5JRI0;O75494-3;B4DJP9;Q5JRI3;O75494-4;Q5JRI1	FUSIP_HUMAN;B4DJP9_HUMAN;Q5JRI1_HUMAN	12	7.3e-279	0	0	0	19	11	5	19	11	13	13	0.90884	0.8983	0.96028	1.2506	1.0788	0.86871	0.82825	0.137902	0.154731	0.058473	-0.32262	-0.109427	0.203053	0.271862
IPI:IPI00444046.3;IPI:IPI00009101.3;IPI:IPI00550342.2;IPI:IPI00925446.2;IPI:IPI00647749.1	Helicase SRCAP;Snf2-related CBP activator;Domino homolog 2;cDNA FLJ13746 fis, clone PLACE3000254, highly similar to Homo sapiens Snf2-related CBP activator protein (SRCAP), mRNA	SRCAP;KIAA0309	Isoform 1 of Helicase SRCAP;Isoform 2 of Helicase SRCAP;Isoform 3 of Helicase SRCAP;326 kDa protein;cDNA FLJ13746 fis, clone PLACE3000254, highly similar to Homo sapiens Snf2-related CBP activator protein (SRCAP), mRNA	Q6ZRS2-1;Q6ZRS2;Q6P4A2;Q6ZRS2-2;Q6ZRS2-3;B3KN63	SRCAP_HUMAN;B3KN63_HUMAN	33	1.88e-142	0	0	0	6	0	1	10	0	0	0	1.1094	NA	NA	0.95429	NA	NA	NA	-0.14978	NA	NA	0.0675003	NA	NA	NA
IPI:IPI00009104.7;IPI:IPI00909925.1	RuvB-like 2;48 kDa TATA box-binding protein-interacting protein;TIP49b;Repressing pontin 52;51 kDa erythrocyte cytosolic protein;TIP60-associated protein 54-beta;INO80 complex subunit J	RUVBL2;INO80J;TIP48;TIP49B;CGI-46	RuvB-like 2	Q9Y230;B3KNL2;B3KQ59	RUVB2_HUMAN	48	0	0	0	0	97	114	30	67	33	91	93	0.80684	0.81382	0.82746	0.8311	0.84857	0.85544	0.94543	0.309645	0.297218	0.273239	0.266906	0.236894	0.225261	0.0809575
IPI:IPI00009111.1	Trophoblast glycoprotein;5T4 oncofetal trophoblast glycoprotein;5T4 oncofetal antigen;M6P1	TPBG;5T4	Trophoblast glycoprotein	Q13641;A8K555	TPBG_HUMAN	6	1.25e-216	1	0	0	5	8	5	7	6	0	5	0.7713	1.3692	1.5821	0.63211	1.3439	NA	1.0326	0.374636	-0.453333	-0.661841	0.661752	-0.426426	NA	-0.0462815
IPI:IPI00009123.2;IPI:IPI00922708.1;IPI:IPI00902923.1	Nucleobindin-2;DNA-binding protein NEFA;Gastric cancer antigen Zg4;Nucleobindin 2	NUCB2;NEFA	Isoform 1 of Nucleobindin-2;Isoform 2 of Nucleobindin-2;Nucb2 splice variant	P80303-1;P80303;P80303-2;A7LNF3;A7LNF4;A7LNF5;Q2L696	NUCB2_HUMAN;A7LNF3_HUMAN	6	6.05e-21	0	0	0	3	1	0	3	0	0	0	1.0074	NA	NA	0.98351	NA	NA	NA	-0.0106366	NA	NA	0.0239884	NA	NA	NA
IPI:IPI00009137.1;IPI:IPI00029707.3;IPI:IPI00375469.1;IPI:IPI00927478.1;IPI:IPI00925041.1;IPI:IPI00924476.1;IPI:IPI00925720.1	Cleavage and polyadenylation specificity factor subunit 4;Cleavage and polyadenylation specificity factor 30 kDa subunit;NS1 effector domain-binding protein 1;No arches homolog;cDNA FLJ52791, highly similar to Cleavage and polyadenylation specificityfactor 30 kDa subunit	CPSF4;CPSF30;NAR;NEB1	Isoform 1 of Cleavage and polyadenylation specificity factor subunit 4;Isoform 2 of Cleavage and polyadenylation specificity factor subunit 4;Isoform 3 of Cleavage and polyadenylation specificity factor subunit 4;24 kDa protein;26 kDa protein;cDNA FLJ52791	O95639-1;O95639;O95639-2;O95639-3;B7Z7B0	CPSF4_HUMAN;B7Z7B0_HUMAN	4	3.86e-37	1	1	0	1	0	0	4	0	0	3	NA	NA	NA	0.88828	NA	NA	1.0521	NA	NA	NA	0.170914	NA	NA	-0.0732718
IPI:IPI00009145.1;IPI:IPI00743100.2;IPI:IPI00480193.3;IPI:IPI00641276.2	Mannosyl-oligosaccharide 1,2-alpha-mannosidase IB;Processing alpha-1,2-mannosidase IB;Mannosidase alpha class 1A member 2;Putative uncharacterized protein MAN1A2	MAN1A2;MAN1B	Mannosyl-oligosaccharide 1,2-alpha-mannosidase IB;Putative uncharacterized protein MAN1A2	O60476;A6NLR2;B3KMI5;Q5T9E2	MA1A2_HUMAN;A6NLR2_HUMAN	11	1.37e-139	0	0	0	1	1	2	3	2	0	1	NA	NA	1.0473	1.0297	1.126	NA	NA	NA	NA	-0.0666748	-0.0422241	-0.171207	NA	NA
IPI:IPI00009148.1	Diphosphoinositol polyphosphate phosphohydrolase 1;Diadenosine 5',5'''-P1,P6-hexaphosphate hydrolase 1;Nucleoside diphosphate-linked moiety X motif 3	NUDT3;DIPP;DIPP1	Diphosphoinositol polyphosphate phosphohydrolase 1	O95989;B2R8N4	NUDT3_HUMAN	5	1.8e-42	0	0	0	8	0	0	4	2	2	1	0.9469	NA	NA	1.5235	0.8768	0.98404	NA	0.078716	NA	NA	-0.60739	0.18968	0.0232111	NA
IPI:IPI00009210.1	Dual specificity protein phosphatase 12;Dual specificity tyrosine phosphatase YVH1	DUSP12	Dual specificity protein phosphatase 12	Q9UNI6	DUS12_HUMAN	18	8.13e-87	0	0	0	11	6	3	12	3	1	4	0.83175	0.83585	0.90473	0.83471	0.75516	NA	0.89592	0.265778	0.258684	0.144441	0.260653	0.405146	NA	0.158558
IPI:IPI00009225.1;IPI:IPI00792315.1;IPI:IPI00792772.1	Syntaxin-8	STX8	Syntaxin-8	Q9UNK0;Q53XT8	STX8_HUMAN	7	6.42e-141	0	0	0	4	0	3	2	3	0	2	1.0246	NA	0.98251	1.026	1.1079	NA	0.94231	-0.0350608	NA	0.025456	-0.0370307	-0.147828	NA	0.0857263
IPI:IPI00009235.2	Translocon-associated protein subunit gamma;Signal sequence receptor subunit gamma	SSR3;TRAPG	cDNA FLJ52061, highly similar to Translocon-associated protein subunit gamma	Q9UNL2;B2R7D0;B4E2P2	SSRG_HUMAN	3	7.03e-57	2	1	0	5	5	4	3	6	5	19	1.0985	0.63977	1.0154	1.0317	1.1459	1.1279	0.94155	-0.135535	0.644375	-0.0220482	-0.0450235	-0.196481	-0.173639	0.0868904
IPI:IPI00009236.5;IPI:IPI00876941.1;IPI:IPI00853146.1	Caveolin-1;Caveolin	CAV1;CAV	Isoform Alpha of Caveolin-1;Caveolin (Fragment);Caveolin	Q03135-1;Q03135;A9XTE5;Q2TNI1;Q59E85;Q7Z4F3	CAV1_HUMAN;Q59E85_HUMAN;Q7Z4F3_HUMAN	12	0	2	0	1	20	7	3	17	8	9	13	1.2276	1.2638	1.5875	1.4259	1.6448	1.3133	1.1247	-0.295841	-0.337768	-0.666757	-0.511873	-0.717912	-0.393197	-0.16954
IPI:IPI00009253.2	Alpha-soluble NSF attachment protein;N-ethylmaleimide-sensitive factor attachment protein alpha	NAPA;SNAPA	Alpha-soluble NSF attachment protein	P54920;A8K879	SNAA_HUMAN	32	0	0	0	0	57	27	15	68	33	32	53	1.0902	0.89842	0.9487	0.99339	0.92399	0.97978	1.0314	-0.124593	0.154538	0.0759761	0.00956787	0.114051	0.0294703	-0.044604
IPI:IPI00009276.2	Endothelial protein C receptor;Endothelial cell protein C receptor;Activated protein C receptor	PROCR;EPCR	Endothelial protein C receptor precursor	Q9UNN8;B2RC04	EPCR_HUMAN	4	9.5e-153	0	0	1	3	4	2	9	0	0	0	0.89897	1.188	0.85756	1.1016	NA	NA	NA	0.153655	-0.248535	0.22169	-0.1396	NA	NA	NA
IPI:IPI00009286.4;IPI:IPI00218500.6;IPI:IPI00387009.1;IPI:IPI00384731.1;IPI:IPI00155551.4;IPI:IPI00387010.1;IPI:IPI00387012.1;IPI:IPI00387013.1;IPI:IPI00384732.1;IPI:IPI00387011.1	Histone-lysine N-methyltransferase HRX;Zinc finger protein HRX;ALL-1;Trithorax-like protein;Lysine N-methyltransferase 2A;CXXC-type zinc finger protein 7	MLL;ALL1;CXXC7;HRX;HTRX;KMT2A;TRX1	Isoform 1 of Histone-lysine N-methyltransferase HRX;Isoform 14P-18B of Histone-lysine N-methyltransferase HRX	Q03164-1;Q03164;B4DIJ7;B4E012;Q59FF2;Q9HBJ3;Q9HBJ4;Q9UM91;Q03164-2;Q9UPD0	HRX_HUMAN	16	2.15e-30	3	0	0	2	2	1	1	1	1	0	0.78916	0.99812	NA	NA	NA	NA	NA	0.34161	0.00271482	NA	NA	NA	NA	NA
IPI:IPI00009301.1;IPI:IPI00916219.1;IPI:IPI00917481.1;IPI:IPI00445209.3;IPI:IPI00478990.3;IPI:IPI00917140.1;IPI:IPI00917804.1;IPI:IPI00916095.1;IPI:IPI00916369.1;IPI:IPI00917012.1;IPI:IPI00916504.1;IPI:IPI00916690.1;IPI:IPI00917467.1	COP9 signalosome complex subunit 7b;JAB1-containing signalosome subunit 7b;cDNA FLJ41015 fis, clone UTERU2018712, highly similar to COP9 signalosome complex subunit 7b;cDNA FLJ44352 fis, clone TRACH3006412, highly similar to Homo sapiens COP9 constitutive photomorphogenic homolog subunit 7B;COPS7B protein	COPS7B;CSN7B	Isoform 1 of COP9 signalosome complex subunit 7b;cDNA FLJ41015 fis, clone UTERU2018712, highly similar to COP9 signalosome complex subunit 7b;cDNA FLJ44352 fis, clone TRACH3006412, highly similar to Homo sapiens COP9 constitutive photomorphogenic homolog s	Q9H9Q2-1;Q9H9Q2;Q53GQ2;Q53S22;B3KV02;B3KW51;Q6ZTQ7;Q5BJG3;Q9H9Q2-2	CSN7B_HUMAN;B3KV02_HUMAN;Q6ZTQ7_HUMAN;Q5BJG3_HUMAN	13	4.27e-240	2	1	1	16	6	3	19	6	4	7	1.0851	1.4756	1.1786	1.5448	1.2427	1.1246	0.94072	-0.117828	-0.561302	-0.237074	-0.62742	-0.313478	-0.169412	0.0881627
IPI:IPI00009302.1	Pleckstrin-2	PLEK2	Pleckstrin-2	Q9NYT0	PLEK2_HUMAN	5	2.46e-29	0	0	0	2	0	0	2	0	0	0	0.95114	NA	NA	0.80598	NA	NA	NA	0.0722704	NA	NA	0.311184	NA	NA	NA
IPI:IPI00009305.1;IPI:IPI00922562.1;IPI:IPI00903190.1	Glucosamine-6-phosphate isomerase 1;Glucosamine-6-phosphate deaminase 1;Oscillin;cDNA FLJ55085, highly similar to Glucosamine-6-phosphate isomerase (EC 3.5.99.6);cDNA FLJ12717 fis, clone NT2RP1001253, highly similar to Glucosamine-6-phosphate isomerase (EC 3.5.99.6)	GNPDA1;GNPI;HLN;KIAA0060	Glucosamine-6-phosphate isomerase 1;cDNA FLJ55085, highly similar to Glucosamine-6-phosphate isomerase;cDNA FLJ12717 fis, clone NT2RP1001253, highly similar to Glucosamine-6-phosphate isomerase	P46926;A8K3S1;B7Z3X4;B3KMV2	GNPI1_HUMAN;B7Z3X4_HUMAN;B3KMV2_HUMAN	20	0	1	0	0	48	4	3	40	11	34	41	1.4809	1.1905	1.3686	0.9946	1.0661	1.4012	1.0355	-0.566474	-0.251568	-0.452701	0.00781166	-0.0923428	-0.486663	-0.0503276
IPI:IPI00009315.6	Golgi resident protein GCP60;Acyl-CoA-binding domain-containing protein 3;Golgi phosphoprotein 1;Golgi complex-associated protein 1;PBR- and PKA-associated protein 7;Peripheral benzodiazepine receptor-associated protein PAP7	ACBD3;GCP60;GOCAP1;GOLPH1	Golgi resident protein GCP60	Q9H3P7;B2RB29	GCP60_HUMAN	20	1.27e-280	1	0	1	28	8	6	3	4	1	4	1.0294	0.86563	1.0067	1.247	1.0832	NA	0.87096	-0.0418037	0.208178	-0.00963382	-0.318461	-0.1153	NA	0.199322
IPI:IPI00009316.3;IPI:IPI00514173.1;IPI:IPI00409606.1;IPI:IPI00514708.3	Peptidyl-prolyl cis-trans isomerase E;Cyclophilin E;Cyclophilin-33;Cyclophilin-33B;Peptidyl-prolyl cis-trans isomerase	PPIE;CYP33;RP1-118J21.1-003;RP1-118J21.1-007	Isoform A of Peptidyl-prolyl cis-trans isomerase E;Cyclophilin-33B;peptidylprolyl isomerase E isoform 3;Peptidyl-prolyl cis-trans isomerase	Q9UNP9-1;Q9UNP9;A8KAM9;B2R971;Q3S611;Q5TGA3;B3KSZ1;B4E3F2;Q5TGA1	PPIE_HUMAN;Q3S611_HUMAN;B3KSZ1_HUMAN;Q5TGA1_HUMAN	15	6.05e-192	1	0	0	12	7	2	8	2	1	2	0.98567	0.96046	0.97461	0.83515	0.90149	NA	0.95561	0.0208234	0.0582026	0.0371031	0.259893	0.149617	NA	0.0655061
IPI:IPI00009319.1;IPI:IPI00555978.5;IPI:IPI00218563.1;IPI:IPI00926287.1;IPI:IPI00793886.1;IPI:IPI00927518.1;IPI:IPI00926988.1;IPI:IPI00926500.1	NCK-interacting protein with SH3 domain;SH3 adapter protein SPIN90;SH3 protein interacting with Nck, 90 kDa;VacA-interacting protein, 54 kDa;AF3p21;Diaphanous protein-interacting protein;Dia-interacting protein 1;NCK interacting protein with SH3 domain	NCKIPSD;AF3P21;SPIN90	Isoform 1 of NCK-interacting protein with SH3 domain;NCK interacting protein with SH3 domain isoform 2;Isoform 2 of NCK-interacting protein with SH3 domain	Q9NZQ3-1;Q9NZQ3;Q6GU34;Q6SPF3;Q8TC10;Q9NZQ3-2	SPN90_HUMAN;Q6GU34_HUMAN	9	2.61e-83	0	0	0	6	0	0	5	0	0	2	1.3433	NA	NA	1.0015	NA	NA	1.3554	-0.425782	NA	NA	-0.00216242	NA	NA	-0.438719
IPI:IPI00009320.3;IPI:IPI00789737.1;IPI:IPI00031499.2;IPI:IPI00793732.1;IPI:IPI00791249.1;IPI:IPI00791782.2;IPI:IPI00794374.1;IPI:IPI00793240.1;IPI:IPI00792584.1	Transmembrane protein 85;Cell proliferation-inducing gene 17 protein	TMEM85;HSPC184;PIG17	Isoform 1 of Transmembrane protein 85;23 kDa protein;Isoform 2 of Transmembrane protein 85;11 kDa protein;8 kDa protein;Isoform 3 of Transmembrane protein 85;9 kDa protein	Q5J8M3-1;Q5J8M3;Q5J8M3-2;Q5J8M3-3	TMM85_HUMAN	5	2.71e-157	0	0	0	10	2	0	3	1	2	0	0.99969	0.82689	NA	1.1571	NA	0.86192	NA	0.000447305	0.274233	NA	-0.210514	NA	0.214374	NA
IPI:IPI00216919.1;IPI:IPI00009326.1	cDNA FLJ51091, highly similar to 65 kDa Yes-associated protein;65 kDa Yes-associated protein;YAP65	YAP2;YAP1;hCG_41478;YAP65	Yes-associated protein 1, 65kDa isoform 1;65 kDa Yes-associated protein	B4DTY1;B4E2Y3;B7ZA01;Q7Z574;Q86T74;Q8IUY9;P46937	B4DTY1_HUMAN;YAP1_HUMAN	5	1.53e-70	0	0	1	12	0	0	0	0	0	0	0.75623	NA	NA	NA	NA	NA	NA	0.403103	NA	NA	NA	NA	NA	NA
IPI:IPI00009328.4	Eukaryotic initiation factor 4A-III;Eukaryotic translation initiation factor 4A isoform 3;ATP-dependent RNA helicase eIF4A-3;ATP-dependent RNA helicase DDX48;DEAD box protein 48;Eukaryotic initiation factor 4A-like NUK-34;Nuclear matrix protein 265	EIF4A3;DDX48;KIAA0111	Eukaryotic initiation factor 4A-III	P38919	IF4A3_HUMAN	43	0	0	0	0	49	55	8	54	10	35	51	0.86436	0.95594	0.93652	1.1955	1.1126	0.95871	0.89392	0.210296	0.065008	0.0946183	-0.257614	-0.153935	0.0608336	0.161782
IPI:IPI00009329.2;IPI:IPI00644301.1;IPI:IPI00645298.1;IPI:IPI00514575.3;IPI:IPI00644833.1	Utrophin;Dystrophin-related protein 1	UTRN;DMDL	Utrophin	P46939	UTRO_HUMAN	70	0	0	0	0	23	2	0	21	1	2	1	1.0806	1.1402	NA	1.1984	NA	0.5925	NA	-0.111833	-0.189287	NA	-0.26111	NA	0.755113	NA
IPI:IPI00513833.2;IPI:IPI00902513.1;IPI:IPI00009333.3	Transmembrane protein 9;Dermal papilla-derived protein 4	TMEM9;RP5-894H24.1-010;RP5-894H24.1-001;DERP4;HSPC186;PSEC0012;UNQ631/PRO1248	cDNA FLJ54226, highly similar to Transmembrane protein 9;Transmembrane protein 9;Transmembrane protein 9	B1ALM4;B4E1H4;B1ALM5;Q6FIF9;Q6IAJ3;Q9P0T7;B1ALM6	B1ALM4_HUMAN;B1ALM5_HUMAN;TMEM9_HUMAN	1	1.57e-19	0	2	0	2	0	0	0	0	0	0	1.1207	NA	NA	NA	NA	NA	NA	-0.1644	NA	NA	NA	NA	NA	NA
IPI:IPI00009335.2;IPI:IPI00741734.2;IPI:IPI00937343.1;IPI:IPI00930221.1;IPI:IPI00794094.1	Brain protein 16;C8orf30A protein	BRP16;C8orf30A	Brain protein 16;hypothetical protein LOC728071;C8orf30A protein (Fragment)	Q9BTY7;B3KUY6;Q9P0T5;Q96BK8	BRP16_HUMAN;Q96BK8_HUMAN	19	7.79e-146	1	0	0	12	20	5	18	5	2	5	1.2205	1.2719	1.1954	0.92875	1.0003	1.3065	0.88678	-0.287472	-0.346985	-0.257493	0.106638	-0.000432744	-0.385707	0.173352
IPI:IPI00009342.1;REV_IPI:IPI00011090.3;REV_IPI:IPI00012481.1;REV_IPI:IPI00910386.1;REV_IPI:IPI00168371.1	Ras GTPase-activating-like protein IQGAP1;p195	IQGAP1;KIAA0051	Ras GTPase-activating-like protein IQGAP1	P46940;A4QPB0;A7MBM3;B4DNP4;B4E2M0;Q05DN7;Q5FWG8;Q6P1N4;Q96PA3	IQGA1_HUMAN	179	0	1	0	0	285	255	164	367	162	356	396	0.96255	0.99462	0.97272	0.96365	0.97442	0.97028	0.99354	0.0550666	0.00778265	0.0399035	0.0534188	0.0373843	0.043527	0.00935004
IPI:IPI00009346.1	Transmembrane protein 14C	TMEM14C;C6orf53;HSPC194	Transmembrane protein 14C	Q9P0S9;Q53F27;Q5T4I6	TM14C_HUMAN	3	0	0	0	0	3	0	0	11	5	9	20	0.85528	NA	NA	0.98316	0.83432	0.89889	1.0039	0.225531	NA	NA	0.0245019	0.261327	0.153784	-0.00561557
IPI:IPI00009368.4	Sideroflexin-1;Tricarboxylate carrier protein	SFXN1	Sideroflexin-1	Q9H9B4;B3KPW3	SFXN1_HUMAN	29	0	0	2	0	51	51	32	54	41	58	91	2.0712	1.8024	1.4745	0.75288	0.71179	0.79106	1.4585	-1.05047	-0.849919	-0.560226	0.409508	0.490476	0.338141	-0.544485
IPI:IPI00009373.3;IPI:IPI00515006.1;IPI:IPI00642467.2;IPI:IPI00828199.1;IPI:IPI00645730.1	Chromatin modification-related protein EAF6 homolog;Sarcoma antigen NY-SAR-91;Chromosome 1 open reading frame 149	EAF6;C1orf149;RP3-423B22.2-008	Isoform 3 of Chromatin modification-related protein MEAF6;Chromosome 1 open reading frame 149;Isoform 1 of Chromatin modification-related protein MEAF6;Isoform 2 of Chromatin modification-related protein MEAF6	Q9HAF1-3;Q9HAF1;B1AK64;Q9HAF1-1;Q9HAF1-2	EAF6_HUMAN;B1AK64_HUMAN	3	5.33e-55	0	1	0	1	0	0	1	3	0	0	NA	NA	NA	NA	0.85043	NA	NA	NA	NA	NA	NA	0.233736	NA	NA
IPI:IPI00009374.4	GSK3-beta interaction protein	GSKIP;C14orf129;HSPC210	GSK3-beta interaction protein	Q9P0R6	GSKIP_HUMAN	2	1.4e-13	0	2	0	3	0	0	1	0	0	0	1.2997	NA	NA	NA	NA	NA	NA	-0.378179	NA	NA	NA	NA	NA	NA
IPI:IPI00009379.2	DNA-binding protein SMUBP-2;ATP-dependent helicase IGHMBP2;Immunoglobulin mu-binding protein 2;Glial factor 1	IGHMBP2;SMBP2;SMUBP2	DNA-binding protein SMUBP-2	P38935	SMBP2_HUMAN	9	3.01e-51	0	1	0	3	0	0	2	0	0	1	0.83113	NA	NA	1.0481	NA	NA	NA	0.266854	NA	NA	-0.0677764	NA	NA	NA
IPI:IPI00009407.8	Dolichyl-diphosphooligosaccharide--protein glycosyltransferase subunit DAD1;Defender against cell death 1	DAD1	Dolichyl-diphosphooligosaccharide--protein glycosyltransferase subunit DAD1	P61803;Q53G02	DAD1_HUMAN	4	2.47e-52	0	0	0	14	0	0	7	9	8	8	0.98141	NA	NA	1.0437	0.98411	0.94406	1.016	0.0270721	NA	NA	-0.0617071	0.0231085	0.0830495	-0.0229004
IPI:IPI00009410.2;IPI:IPI00892978.2	ER degradation-enhancing alpha-mannosidase-like 3;EDEM3 protein	EDEM3;C1orf22	ER degradation-enhancing alpha-mannosidase-like 3;EDEM3 protein	Q9BZQ6;B7ZLZ2;Q7L2Y5	EDEM3_HUMAN;Q7L2Y5_HUMAN	8	1.47e-77	2	0	0	3	0	0	0	0	0	0	0.83084	NA	NA	NA	NA	NA	NA	0.267357	NA	NA	NA	NA	NA	NA
IPI:IPI00873328.1;IPI:IPI00009444.3;IPI:IPI00472168.2;IPI:IPI00796313.1;IPI:IPI00790114.1;IPI:IPI00375343.2	Putative uncharacterized protein MRPL27;39S ribosomal protein L27, mitochondrial;L27mt;MRP-L27	MRPL27;HSPC250	Putative uncharacterized protein MRPL27 (Fragment);39S ribosomal protein L27, mitochondrial;10 kDa protein;11 kDa protein;10 kDa protein	A8MUX6;Q9P0M9;B2RE14	A8MUX6_HUMAN;RM27_HUMAN	7	2.34e-195	0	0	0	11	0	0	1	2	4	4	0.9179	NA	NA	NA	0.53725	0.86501	1.012	0.123591	NA	NA	NA	0.896335	0.209211	-0.0172093
IPI:IPI00009456.1;IPI:IPI00552302.4;IPI:IPI00647259.1;IPI:IPI00552444.3	5'-nucleotidase;Ecto-5'-nucleotidase;cDNA FLJ90527 fis, clone NT2RP4001467, highly similar to 5'-nucleotidase (EC 3.1.3.5);5'-nucleotidase, ecto (CD73);NT5E protein;5'-nucleotidase, ecto (CD73), isoform CRA_c	NT5E;NT5;NTE;RP11-321N4.1-003;RP11-321N4.1-002;hCG_401111	5'-nucleotidase;cDNA FLJ90527 fis, clone NT2RP4001467, highly similar to 5'-nucleotidase;5'-nucleotidase, ecto (CD73), isoform CRA_c	P21589;B2RBH2;B3KQK1;Q53Z63;Q6NZX3;B3KQI8;Q5JRQ2;Q96B60	5NTD_HUMAN;B3KQI8_HUMAN;Q96B60_HUMAN	16	2.2e-246	0	0	1	0	8	2	0	1	0	0	NA	1.154	1.0654	NA	NA	NA	NA	NA	-0.206643	-0.0913952	NA	NA	NA	NA
IPI:IPI00009464.1;IPI:IPI00220336.1	Exosome component 10;Polymyositis/scleroderma autoantigen 2;Autoantigen PM/Scl 2;Polymyositis/scleroderma autoantigen 100 kDa;P100 polymyositis-scleroderma overlap syndrome-associated autoantigen	EXOSC10;PMSCL;PMSCL2	Isoform 1 of Exosome component 10;Isoform 2 of Exosome component 10	Q01780-1;Q01780;B1AKQ0;Q01780-2;B4DFE4;B4DKG8;Q59G73	EXOSX_HUMAN	39	0	0	1	0	32	22	13	13	6	10	12	1.077	1.0637	1.1779	1.0266	0.99172	1.254	0.97	-0.107018	-0.0890913	-0.236217	-0.0378742	0.0119952	-0.326537	0.0439433
IPI:IPI00009471.1;IPI:IPI00447116.1	WD repeat-containing protein 3	WDR3	WD repeat-containing protein 3	Q9UNX4;B3KMW5;Q59GA8;Q5TDG3	WDR3_HUMAN	39	0	1	0	0	16	3	4	11	0	7	8	1.0269	1.1947	0.96927	0.90941	NA	1.1729	0.94722	-0.0382957	-0.256648	0.0450295	0.136997	NA	-0.23008	0.0782286
IPI:IPI00009480.1;IPI:IPI00916489.1;IPI:IPI00916030.1;IPI:IPI00377080.1;IPI:IPI00915801.1;IPI:IPI00872083.2;IPI:IPI00916216.1	COP9 signalosome complex subunit 8;JAB1-containing signalosome subunit 8;COP9 homolog;cDNA FLJ60469, highly similar to COP9 signalosome complex subunit 8;Putative uncharacterized protein COPS8;COP9 constitutive photomorphogenic homolog subunit 8 (Arabidopsis), isoform CRA_b;cDNA FLJ75974, highly similar to Homo sapiens COP9 constitutive photomorphogenic homolog subunit 8 (Arabidopsis) (COPS8), tr…	COPS8;CSN8;hCG_1776875	COP9 signalosome complex subunit 8;cDNA FLJ60469, highly similar to COP9 signalosome complex subunit 8;Putative uncharacterized protein COPS8;COP9 signalosome subunit 8 isoform 2;Protein	Q99627;B2R8N1;Q53QS9;B4DFF9;B8ZZP3;A8K1H6	CSN8_HUMAN;B4DFF9_HUMAN;B8ZZP3_HUMAN;A8K1H6_HUMAN	10	5.76e-245	0	0	0	14	0	4	13	9	6	9	0.98421	NA	0.77407	1.0358	1.1291	0.98711	1.0234	0.0229619	NA	0.369464	-0.0507455	-0.175173	0.0187172	-0.0333701
IPI:IPI00009505.1;IPI:IPI00216631.1	Beta-2-syntrophin;59 kDa dystrophin-associated protein A1 basic component 2;Syntrophin-3;Syntrophin-like	SNTB2;D16S2531E;SNT2B2;SNTL	Isoform 1 of Beta-2-syntrophin	Q13425-1;Q13425	SNTB2_HUMAN	7	4.17e-99	2	4	3	6	2	1	3	2	0	5	0.97729	0.96308	NA	2.745	0.91318	NA	0.90402	0.0331414	0.0542725	NA	-1.45681	0.131029	NA	0.145573
IPI:IPI00009533.3	Cdc42 effector protein 2;Binder of Rho GTPases 1	CDC42EP2;BORG1;CEP2	Cdc42 effector protein 2	O14613;B3KUZ5	BORG1_HUMAN	3	1.39e-06	0	1	0	2	0	0	0	0	0	0	0.72161	NA	NA	NA	NA	NA	NA	0.470709	NA	NA	NA	NA	NA	NA
IPI:IPI00009540.1;IPI:IPI00183015.2;IPI:IPI00941629.1	Mucosa-associated lymphoid tissue lymphoma translocation protein 1;MALT lymphoma-associated translocation;Paracaspase	MALT1;MLT	Isoform 1 of Mucosa-associated lymphoid tissue lymphoma translocation protein 1;Isoform 2 of Mucosa-associated lymphoid tissue lymphoma translocation protein 1;79 kDa protein	Q9UDY8-1;Q9UDY8;A8K5S1;Q9UDY8-2	MALT1_HUMAN	9	6.9e-147	1	0	0	8	0	0	11	0	0	2	0.70106	NA	NA	1.0108	NA	NA	1.0558	0.51239	NA	NA	-0.0154976	NA	NA	-0.0783366
IPI:IPI00009542.1;IPI:IPI00337823.1;IPI:IPI00477809.2;IPI:IPI00941467.1;IPI:IPI00910881.1;IPI:IPI00549529.2;IPI:IPI00910470.1	Melanoma-associated antigen D2;MAGE-D2 antigen;Breast cancer-associated gene 1 protein;11B6;Hepatocellular carcinoma-associated protein JCL-1;Melanoma antigen family D, 2;cDNA FLJ58171, moderately similar to Melanoma-associated antigen D2;Melanoma antigen family D, 2, isoform CRA_d;Putative uncharacterized protein MAGED2	MAGED2;BCG1;RP1-14O9.1-004;RP1-14O9.1-005;hCG_18665	Isoform 1 of Melanoma-associated antigen D2;Isoform 2 of Melanoma-associated antigen D2;63 kDa protein;Melanoma antigen family D, 2;cDNA FLJ58171, moderately similar to Melanoma-associated antigen D2;Putative uncharacterized protein MAGED2	Q9UNF1-1;Q9UNF1;Q9UNF1-2;Q5H909;B4DX55;Q5H907	MAGD2_HUMAN;Q5H909_HUMAN;B4DX55_HUMAN;Q5H907_HUMAN	27	4.26e-140	0	0	0	33	19	7	8	2	1	10	1.1664	1.0667	1.415	1.1383	0.98218	NA	0.96355	-0.222063	-0.0931545	-0.500802	-0.186881	0.0259406	NA	0.0535686
IPI:IPI00009607.1	Ras-related protein Rap-2c	RAP2C	Ras-related protein Rap-2c	Q9Y3L5;B3KWD6	RAP2C_HUMAN	10	7.21e-281	0	0	0	5	0	0	3	0	1	1	0.59126	NA	NA	11.298	NA	NA	NA	0.758135	NA	NA	-3.498	NA	NA	NA
IPI:IPI00009634.1;IPI:IPI00790715.1	Sulfide:quinone oxidoreductase, mitochondrial	SQRDL;CGI-44	Sulfide:quinone oxidoreductase, mitochondrial	Q9Y6N5;B2R7T6;Q53HW7;Q9UHS8	SQRD_HUMAN	12	1.86e-146	0	0	0	5	0	0	4	0	0	0	1.1381	NA	NA	1.1865	NA	NA	NA	-0.186627	NA	NA	-0.246712	NA	NA	NA
IPI:IPI00009654.1;IPI:IPI00796825.1	Trafficking protein particle complex subunit 1;BET5 homolog;Multiple myeloma protein 2	TRAPPC1;BET5;MUM2	Trafficking protein particle complex subunit 1;12 kDa protein	Q9Y5R8;B2RA50	TPPC1_HUMAN	5	1.17e-10	0	0	0	7	0	0	1	1	0	0	1.0159	NA	NA	NA	NA	NA	NA	-0.0227584	NA	NA	NA	NA	NA	NA
IPI:IPI00009659.3;IPI:IPI00797536.1	Regulation of nuclear pre-mRNA domain-containing protein 1B;Cell cycle-related and expression-elevated protein in tumor	RPRD1B;C20orf77;CREPT	Regulation of nuclear pre-mRNA domain-containing protein 1B	Q9NQG5	RPR1B_HUMAN	23	0	1	0	0	22	12	4	19	11	10	20	0.7105	0.86497	0.7892	0.98717	1.056	0.95958	0.92616	0.493093	0.209278	0.341537	0.0186295	-0.0786098	0.059525	0.110667
IPI:IPI00009668.3	Centromere protein H;Interphase centromere complex protein 35	CENPH;ICEN35	Centromere protein H	Q9H3R5;A8K3Y1;B3KVZ3	CENPH_HUMAN	4	7.4e-90	0	0	0	3	0	0	5	0	1	2	1.0107	NA	NA	1.1787	NA	NA	1.0527	-0.0153548	NA	NA	-0.237197	NA	NA	-0.0740944
IPI:IPI00009680.3	39S ribosomal protein L44, mitochondrial;MRP-L44	MRPL44	39S ribosomal protein L44, mitochondrial	Q9H9J2	RM44_HUMAN	21	0	0	0	0	35	5	4	18	5	5	23	1.077	0.87366	0.79336	1.0177	0.8526	0.83029	1.0215	-0.107018	0.194856	0.333952	-0.0253123	0.230059	0.268313	-0.0306892
IPI:IPI00009688.1;IPI:IPI00908895.1;IPI:IPI00216470.1;IPI:IPI00553149.2	Phosphatidylinositol-5-phosphate 4-kinase type-2 alpha;Phosphatidylinositol-5-phosphate 4-kinase type II alpha;1-phosphatidylinositol-5-phosphate 4-kinase 2-alpha;PtdIns(5)P-4-kinase isoform 2-alpha;Diphosphoinositide kinase 2-alpha;PtdIns(4)P-5-kinase B isoform;PIP5KIII;PtdIns(4)P-5-kinase C isoform;cDNA FLJ51838, highly similar to Phosphatidylinositol-4-phosphate 5-kinase type-2 alpha (EC 2.7.1…	PIP4K2A;PIP5K2;PIP5K2A	Phosphatidylinositol-5-phosphate 4-kinase type-2 alpha;cDNA FLJ51838, highly similar to Phosphatidylinositol-4-phosphate 5-kinase type-2 alpha	P48426;B0YJ66;B4DGX2;B4DH09	PI42A_HUMAN;B4DH09_HUMAN	5	1.41e-60	1	0	2	0	4	1	0	1	0	0	NA	0.79616	NA	NA	NA	NA	NA	NA	0.32887	NA	NA	NA	NA	NA
IPI:IPI00009700.4;IPI:IPI00011360.2;IPI:IPI00922845.1;IPI:IPI00909609.1	Rab-like protein 5;cDNA FLJ57972, highly similar to Homo sapiens RAB, member RAS oncogene family-like 5 (RABL5), mRNA	RABL5	Isoform 1 of Rab-like protein 5;Isoform 2 of Rab-like protein 5;cDNA FLJ57972, highly similar to Homo sapiens RAB, member RAS oncogene family-like 5 (RABL5), mRNA	Q9H7X7-1;Q9H7X7;Q9H7X7-2;A8K889;B7Z2E8	RABL5_HUMAN;B7Z2E8_HUMAN	4	1.42e-11	1	0	0	5	0	0	0	0	0	0	0.50913	NA	NA	NA	NA	NA	NA	0.973894	NA	NA	NA	NA	NA	NA
IPI:IPI00550977.1;IPI:IPI00009702.4;IPI:IPI00847495.1;IPI:IPI00019430.3;IPI:IPI00788056.2	Coiled-coil domain-containing protein 21	CCDC21	Isoform 1 of Coiled-coil domain-containing protein 21;Isoform 2 of Coiled-coil domain-containing protein 21	Q6P2H3-1;Q6P2H3;B4DRL1;Q9NTB2;Q6P2H3-2	CCD21_HUMAN	7	6.23e-15	0	0	2	4	0	0	1	2	0	1	0.77445	NA	NA	NA	1.0038	NA	NA	0.368756	NA	NA	NA	-0.00547185	NA	NA
IPI:IPI00009707.5;IPI:IPI00554550.2	Protein RMD5 homolog A	RMND5A	Isoform 1 of Protein RMD5 homolog A;Isoform 2 of Protein RMD5 homolog A	Q9H871-1;Q9H871;B4DZV7;Q9H871-2	RMD5A_HUMAN	4	3.3e-38	0	3	1	0	0	0	3	0	0	0	NA	NA	NA	1.0845	NA	NA	NA	NA	NA	NA	-0.11703	NA	NA	NA
IPI:IPI00009726.4;IPI:IPI00515090.1	Nicotinamide mononucleotide adenylyltransferase 1;Nicotinate-nucleotide adenylyltransferase 1	NMNAT1;NMNAT	Nicotinamide mononucleotide adenylyltransferase 1	Q9HAN9;B1AN63;Q53GL1	NMNA1_HUMAN	7	1.67e-12	0	2	0	4	0	0	4	0	0	1	1.413	NA	NA	1.3099	NA	NA	NA	-0.498761	NA	NA	-0.389457	NA	NA	NA
IPI:IPI00009747.1;IPI:IPI00923506.1;IPI:IPI00923487.1;IPI:IPI00792647.1;IPI:IPI00791839.1	Lanosterol synthase;Oxidosqualene--lanosterol cyclase;2,3-epoxysqualene--lanosterol cyclase	LSS;OSC	Lanosterol synthase;lanosterol synthase isoform 2;lanosterol synthase isoform 3	P48449;B2R694;B4DJZ9	ERG7_HUMAN	29	0	0	0	0	40	2	2	5	0	2	8	1.6138	1.2965	1.3181	1.4356	NA	0.70586	1.142	-0.690462	-0.374622	-0.39846	-0.521654	NA	0.502546	-0.191563
IPI:IPI00009755.3;IPI:IPI00909630.1;IPI:IPI00328636.1;IPI:IPI00908862.1	N6-adenosine-methyltransferase 70 kDa subunit;Methyltransferase-like protein 3;cDNA FLJ58857, highly similar to N6-adenosine-methyltransferase 70 kDa subunit (EC 2.1.1.62)	METTL3;MTA70	Isoform 1 of N6-adenosine-methyltransferase 70 kDa subunit;cDNA FLJ58857, highly similar to N6-adenosine-methyltransferase 70 kDa subunit	Q86U44-1;Q86U44;B3KSH0;B4E2F6;B4DTN4	MTA70_HUMAN;B4DTN4_HUMAN	9	3.35e-18	0	0	0	0	0	0	2	0	0	1	NA	NA	NA	0.86341	NA	NA	NA	NA	NA	NA	0.211882	NA	NA	NA
IPI:IPI00009771.6;IPI:IPI00879819.1	Lamin-B2	LMNB2;LMN2	Lamin-B2;Lamin-B2	Q03252	LMNB2_HUMAN	49	0	1	1	0	22	21	8	1	8	2	6	0.95857	0.97634	1.0081	NA	1.0093	0.81251	1.0622	0.0610443	0.0345445	-0.0116388	NA	-0.0133551	0.299543	-0.0870554
IPI:IPI00746666.6;IPI:IPI00009772.1;IPI:IPI00396263.1;IPI:IPI00939527.1	Putative uncharacterized protein BET1L;BET1-like protein;Vesicle transport protein GOS15;Golgi SNARE with a size of 15 kDa	BET1L;GS15	Putative uncharacterized protein BET1L;BET1-like protein;blocked early in transport 1 homolog (S. cerevisiae) like isoform 2;9 kDa protein	B8ZZS0;Q9NYM9;A6NI60	B8ZZS0_HUMAN;BET1L_HUMAN;A6NI60_HUMAN	4	1.44e-19	1	5	1	0	0	0	2	0	0	2	NA	NA	NA	0.87615	NA	NA	1.0857	NA	NA	NA	0.19075	NA	NA	-0.118626
IPI:IPI00009790.1;IPI:IPI00643196.1;IPI:IPI00642664.1;IPI:IPI00639981.1;IPI:IPI00552290.3;IPI:IPI00645848.1;IPI:IPI00552617.3;IPI:IPI00646468.1	6-phosphofructokinase type C;Phosphofructokinase 1;Phosphohexokinase;Phosphofructo-1-kinase isozyme C;6-phosphofructokinase, platelet type;cDNA FLJ35278 fis, clone PROST2006579, highly similar to 6-phosphofructokinase type C (EC 2.7.1.11)	PFKP;PFKF;PFK-P	6-phosphofructokinase type C;cDNA FLJ35278 fis, clone PROST2006579, highly similar to 6-phosphofructokinase type C	Q01813;Q5VSR8;B3KS15;O14943;Q49A78;Q5VSR7;Q8WTZ9	K6PP_HUMAN;B3KS15_HUMAN	62	0	0	0	0	179	204	56	73	39	98	205	0.93025	0.94849	0.97675	0.9838	0.99069	0.97843	0.94123	0.10431	0.0762955	0.0339387	0.023563	0.0134944	0.0314595	0.0873808
IPI:IPI00009822.1;IPI:IPI00929464.1;IPI:IPI00736168.1	Signal recognition particle 54 kDa protein;cDNA FLJ50234, highly similar to Signal recognition particle 54 kDa protein	SRP54	Signal recognition particle 54 kDa protein;signal recognition particle 54kDa isoform 2	P61011;B4DDS7;B4DUW6	SRP54_HUMAN;B4DUW6_HUMAN	32	0	0	0	0	51	30	0	14	4	5	15	0.91266	0.92363	NA	0.86029	1.025	0.91849	0.96089	0.131851	0.114613	NA	0.217105	-0.0356239	0.122664	0.0575568
IPI:IPI00009841.6;IPI:IPI00872855.1;IPI:IPI00879259.1;IPI:IPI00879242.1;IPI:IPI00065554.4;IPI:IPI00293254.1;IPI:IPI00878484.1;IPI:IPI00335961.1	cDNA FLJ31747 fis, clone NT2RI2007377, highly similar to RNA-BINDING PROTEIN EWS;Ewing sarcoma breakpoint region 1, isoform CRA_h;RNA-binding protein EWS;EWS oncogene;Ewing sarcoma breakpoint region 1 protein;EWSR1 protein;Ewing sarcoma breakpoint region 1;Ewing sarcoma breakpoint region 1, isoform CRA_b;Ewing sarcoma breakpoint region 1, isoform CRA_g	EWSR1;hCG_2010995;EWS;AC002059.7-002;AC002059.7-007;AC002059.7-008	Ewing sarcoma breakpoint region 1 isoform 1;Isoform EWS of RNA-binding protein EWS;Ewing sarcoma breakpoint region 1 isoform 3;Ewing sarcoma breakpoint region 1;Ewing sarcoma breakpoint region 1 isoform 4;Isoform EWS-B of RNA-binding protein EWS;Protein	Q96MX4;Q01844-1;Q01844;Q5THL0;Q96FE8;B0QYK0;B0QYK1;Q96MN4;Q01844-2	Q96MX4_HUMAN;EWS_HUMAN;Q96FE8_HUMAN;B0QYK0_HUMAN;B0QYK1_HUMAN	10	0	0	0	0	12	5	3	12	0	11	21	0.95499	0.72749	0.99582	1.1008	NA	1.0903	0.99525	0.0664425	0.459001	0.0060431	-0.138552	NA	-0.124725	0.00686913
IPI:IPI00449197.1;IPI:IPI00433025.1;IPI:IPI00009844.1;IPI:IPI00941706.1	GMP reductase;GMP reductase 2;Guanosine 5'-monophosphate oxidoreductase 2;Full-length cDNA clone CS0DL005YG10 of B cells (Ramos cell line) of Homo sapiens (human);Guanosine monophosphate reductase 2, isoform CRA_e	GMPR2;hCG_40198	GMP reductase;guanosine monophosphate reductase 2 isoform 1;GMP reductase 2;GMP reductase	Q6PKC0;Q9P2T1;Q86SZ5;Q86T14	Q6PKC0_HUMAN;GMPR2_HUMAN;Q86SZ5_HUMAN	7	3.33e-11	0	0	1	6	2	1	5	2	0	1	0.99999	0.99349	NA	0.87177	0.9606	NA	NA	1.44e-05	0.00942265	NA	0.197981	0.0579923	NA	NA
IPI:IPI00009867.3;IPI:IPI00796776.1	Keratin, type II cytoskeletal 5;Cytokeratin-5;Keratin-5;58 kDa cytokeratin;cDNA FLJ59922, highly similar to Keratin, type II cytoskeletal 5	KRT5	Keratin, type II cytoskeletal 5;cDNA FLJ54081, highly similar to Keratin, type II cytoskeletal 5	P13647;B4DL32;B4E1T1	K2C5_HUMAN;B4DL32_HUMAN	44	0	1	0	0	7	12	4	0	6	0	3	2.9545	0.68548	0.71952	NA	0.91206	NA	0.053951	-1.56291	0.544814	0.474893	NA	0.132799	NA	4.21221
IPI:IPI00009885.1;IPI:IPI00791084.1;IPI:IPI00789642.2;IPI:IPI00794245.1;IPI:IPI00793091.1;IPI:IPI00793669.1;IPI:IPI00794782.3	FK506-binding protein 11;Peptidyl-prolyl cis-trans isomerase;19 kDa FK506-binding protein;FKBP-19;cDNA FLJ53772, highly similar to FK506-binding protein 11 (EC 5.2.1.8)	FKBP11;FKBP19;UNQ336/PRO535;hCG_1642966	FK506-binding protein 11;16 kDa protein;FK506 binding protein 11 isoform 3 precursor;15 kDa protein;10 kDa protein;FK506 binding protein 11 isoform 2	Q9NYL4;B4DWB7;Q86SR8	FKB11_HUMAN;B4DWB7_HUMAN	8	3.45e-252	0	0	0	11	0	1	11	8	10	11	1.1126	NA	NA	1.0486	0.85336	0.90359	1.0427	-0.153935	NA	NA	-0.0684645	0.228774	0.14626	-0.0603241
IPI:IPI00914871.1;IPI:IPI00940397.1;IPI:IPI00009890.3;IPI:IPI00914848.1;IPI:IPI00917938.1;IPI:IPI00916528.1	cDNA FLJ55211, highly similar to Glia-derived nexin;cDNA, FLJ92861, highly similar to Homo sapiens serine (or cysteine) proteinase inhibitor, clade E (nexin, plasminogen activator inhibitor type 1), member 2 (SERPINE2), mRNA;Glia-derived nexin;Protease nexin I;PN-1;Protease inhibitor 7;cDNA FLJ51896, highly similar to Glia-derived nexin	SERPINE2;PI7;PN1;hCG_21438	plasminogen activator inhibitor type 1, member 2 isoform c precursor;cDNA, FLJ92861, highly similar to Homo sapiens serine (or cysteine) proteinase inhibitor, clade E (nexin, plasminogen activator inhibitor type 1), member 2 (SERPINE2), mRNA;Glia-derived n	B4DIF2;B2R6A4;P07093;Q53S15;B4DMR3;Q5D0C4	B4DIF2_HUMAN;B2R6A4_HUMAN;GDN_HUMAN;B4DMR3_HUMAN	11	1.05e-135	0	0	0	2	3	0	6	1	0	0	1.0192	1.2221	NA	0.80983	NA	NA	NA	-0.0274372	-0.289362	NA	0.304309	NA	NA	NA
IPI:IPI00645793.3;IPI:IPI00828032.1;IPI:IPI00149098.2;IPI:IPI00939191.1;IPI:IPI00009891.1;IPI:IPI00100867.3;IPI:IPI00877098.1;IPI:IPI00874222.1	Transcription initiation factor TFIID subunit 1;Transcription initiation factor TFIID 250 kDa subunit;TBP-associated factor 250 kDa;Cell cycle gene 1 protein;TAF1 RNA polymerase II, TATA box binding protein (TBP)-associated factor, neuron specific isoform;Transcription initiation factor TFIID 210 kDa subunit;TBP-associated factor 210 kDa;TAF(II)210;TBP-associated factor 1-like	TAF1;BA2R;CCG1;CCGS;TAF2A;N-TAF1;TAF1L	Isoform 4 of Transcription initiation factor TFIID subunit 1;Isoform 3 of Transcription initiation factor TFIID subunit 1;TAF1 RNA polymerase II, TATA box binding protein (TBP)-associated factor, neuron specific isoform;Isoform 2 of Transcription initiatio	P21675-4;P21675;A5CVC9;P21675-3;B1Q2X3;P21675-2;P21675-1;A5CVC8;Q8IZX4	TAF1_HUMAN;B1Q2X3_HUMAN;TAF1L_HUMAN	4	3.02e-21	0	0	1	2	0	0	1	0	0	0	1.1335	NA	NA	NA	NA	NA	NA	-0.180784	NA	NA	NA	NA	NA	NA
IPI:IPI00009896.1;IPI:IPI00647694.3;IPI:IPI00640017.1	Epoxide hydrolase 1;Microsomal epoxide hydrolase;Epoxide hydratase	EPHX1;EPHX;EPOX	Epoxide hydrolase 1	P07099;B2R8N0;Q6FGZ3	HYEP_HUMAN	39	0	0	0	0	71	27	5	46	5	36	56	1.3999	1.0698	0.90138	1.1449	0.6214	0.73799	1.0669	-0.485324	-0.0973411	0.149793	-0.195222	0.686406	0.438327	-0.093425
IPI:IPI00009901.1;IPI:IPI00943707.1;IPI:IPI00943826.1	Nuclear transport factor 2;Placental protein 15	NUTF2;NTF2	Nuclear transport factor 2	P61970;B2R4G7	NTF2_HUMAN	6	4.76e-103	0	0	0	11	2	0	7	5	25	34	0.90665	0.54284	NA	1.1179	1.0003	1.0225	0.92606	0.141382	0.881401	NA	-0.160791	-0.000432744	-0.0321008	0.110822
IPI:IPI00009904.1;IPI:IPI00852792.1;IPI:IPI00852730.1	Protein disulfide-isomerase A4;Protein ERp-72	PDIA4;ERP70;ERP72	Protein disulfide-isomerase A4	P13667;A8K4K6;Q549T6	PDIA4_HUMAN	67	0	0	0	0	107	78	38	13	36	48	72	1.0898	1.0521	1.0868	0.97914	1.1637	0.98897	0.91516	-0.124063	-0.0732718	-0.120086	0.0304129	-0.218719	0.0160013	0.127904
IPI:IPI00009906.5	Armadillo repeat-containing X-linked protein 3;ARM protein lost in epithelial cancers on chromosome X 3	ARMCX3;ALEX3;BM-017;UNQ2517/PRO6007	Armadillo repeat-containing X-linked protein 3	Q9UH62;A8K5B0	ARMX3_HUMAN	15	3.71e-230	0	0	2	8	2	0	9	0	3	4	1.2046	0.78171	NA	1.9707	NA	1.1833	0.87963	-0.268554	0.355295	NA	-0.978708	NA	-0.242816	0.185031
IPI:IPI00009913.7;IPI:IPI00385454.1	TRAF and TNF receptor-associated protein;ETS1-associated protein 2;ETS1-associated protein II;cDNA FLJ51984, highly similar to TRAF and TNF receptor-associated protein	TTRAP;EAP2;AD-022	cDNA FLJ58984, highly similar to TRAF and TNF receptor-associated protein;cDNA FLJ51984, highly similar to TRAF and TNF receptor-associated protein	O95551;B4DQ95;B4DKL8	TTRAP_HUMAN;B4DKL8_HUMAN	3	2.34e-17	0	0	0	1	4	0	0	0	0	0	NA	0.88479	NA	NA	NA	NA	NA	NA	0.176593	NA	NA	NA	NA	NA
IPI:IPI00009922.3	SRA stem-loop-interacting RNA-binding protein, mitochondrial	SLIRP;C14orf156;DC23;DC50;PD04872	SRA stem-loop-interacting RNA-binding protein, mitochondrial	Q9GZT3	SLIRP_HUMAN	13	6.12e-217	0	0	0	29	7	4	12	12	17	38	0.89882	0.91913	0.98687	0.93671	0.93953	0.90463	0.96954	0.153896	0.121659	0.019068	0.0943256	0.0899889	0.1446	0.0446277
IPI:IPI00009923.1;IPI:IPI00218682.1;IPI:IPI00916535.1	Prolyl 4-hydroxylase subunit alpha-1;4-PH alpha-1;Procollagen-proline,2-oxoglutarate-4-dioxygenase subunit alpha-1	P4HA1;P4HA	Isoform 1 of Prolyl 4-hydroxylase subunit alpha-1;Isoform 2 of Prolyl 4-hydroxylase subunit alpha-1;prolyl 4-hydroxylase, alpha I subunit isoform 3 precursor	P13674-1;P13674;P13674-2;Q5VSQ6	P4HA1_HUMAN	26	0	0	0	0	29	9	4	14	3	4	4	0.99657	0.95458	0.82352	1.336	1.1329	0.96652	0.93725	0.00495695	0.067062	0.280124	-0.41792	-0.180021	0.0491285	0.0934942
IPI:IPI00009946.4;IPI:IPI00844363.2	Mitochondrial import receptor subunit TOM34;Translocase of outer membrane 34 kDa subunit	TOMM34;URCC3	Mitochondrial import receptor subunit TOM34	Q15785;B4DXU3	TOM34_HUMAN	29	0	0	1	1	37	19	18	14	18	11	19	0.94422	1.0166	1.0015	1.2439	1.3909	1.0078	1.0203	0.0828051	-0.0237521	-0.00216242	-0.314871	-0.476019	-0.0112094	-0.0289934
IPI:IPI00009949.2;IPI:IPI00643536.2;IPI:IPI00910492.1;IPI:IPI00827831.3;IPI:IPI00643918.1	Proteasome inhibitor PI31 subunit;cDNA FLJ57228, highly similar to Proteasome inhibitor PI31 subunit;cDNA FLJ57963, moderately similar to Proteasome inhibitor PI31 subunit;Proteasome (Prosome, macropain) inhibitor subunit 1 (PI31)	PSMF1;RP4-545L17.1-003;RP4-545L17.1-004;RP4-545L17.1-008	Proteasome inhibitor PI31 subunit;Proteasome (Prosome, macropain) inhibitor subunit 1;cDNA FLJ57963, moderately similar to Proteasome inhibitor PI31 subunit;Proteasome (Prosome, macropain) inhibitor subunit 1;Proteasome (Prosome, macropain) inhibitor subun	Q92530;B4DUJ0;B4DXW9;Q5QPM7;B4DFK1;Q5QPM4;Q5QPM9	PSMF1_HUMAN;B4DXW9_HUMAN;B4DFK1_HUMAN;Q5QPM4_HUMAN;Q5QPM9_HUMAN	12	2.13e-208	0	0	0	14	4	1	15	0	3	3	0.84817	1.0427	NA	0.85897	NA	0.97453	0.87874	0.237575	-0.0603241	NA	0.21932	NA	0.0372215	0.186492
IPI:IPI00009950.1	Vesicular integral-membrane protein VIP36;Lectin mannose-binding 2;Glycoprotein GP36b	LMAN2;C5orf8	Vesicular integral-membrane protein VIP36	Q12907;A8K7T4;B4DWN1	LMAN2_HUMAN	19	0	0	1	0	39	3	2	27	7	13	30	0.98169	0.97621	0.8675	0.89923	0.9782	0.90142	0.97872	0.0266606	0.0347366	0.205064	0.153238	0.0317986	0.149729	0.0310319
IPI:IPI00009958.6;IPI:IPI00556139.3;IPI:IPI00791857.1;IPI:IPI00792995.1;IPI:IPI00791215.1	COP9 signalosome complex subunit 5;Jun activation domain-binding protein 1;COP9 signalosome subunit 5 variant	COPS5;CSN5;JAB1	COP9 signalosome complex subunit 5;COP9 signalosome subunit 5 variant (Fragment)	Q92905;Q59GH5	CSN5_HUMAN;Q59GH5_HUMAN	21	1.33e-161	0	0	0	33	4	2	24	6	12	28	1.0433	0.9428	0.89961	1.2925	1.0898	1.1086	1.0222	-0.0611541	0.0849763	0.152628	-0.370164	-0.124063	-0.148739	-0.0316775
IPI:IPI00009976.1	Transmembrane emp24 domain-containing protein 1;Interleukin-1 receptor-like 1 ligand;Putative T1/ST2 receptor-binding protein	TMED1;IL1RL1L;IL1RL1LG	Transmembrane emp24 domain-containing protein 1	Q13445	TMED1_HUMAN	5	2.75e-62	0	0	0	5	0	0	11	3	1	1	1.6947	NA	NA	1.0447	0.87515	NA	NA	-0.76103	NA	NA	-0.0630887	0.192398	NA	NA
IPI:IPI00010080.2;IPI:IPI00924637.1	Serine/threonine-protein kinase OSR1;Oxidative stress-responsive 1 protein	OXSR1;KIAA1101;OSR1	Serine/threonine-protein kinase OSR1;52 kDa protein	O95747	OXSR1_HUMAN	23	0	2	1	2	33	3	1	19	0	25	32	1.3184	1.386	NA	2.9199	NA	1.7565	1.0559	-0.398788	-0.470927	NA	-1.54592	NA	-0.812704	-0.0784732
IPI:IPI00010090.1	Glutamate--cysteine ligase regulatory subunit;Gamma-glutamylcysteine synthetase regulatory subunit;Gamma-ECS regulatory subunit;GCS light chain;Glutamate--cysteine ligase modifier subunit	GCLM;GLCLR	Glutamate--cysteine ligase regulatory subunit	P48507;A8K334;Q5YKL1	GSH0_HUMAN	19	0	1	0	0	37	15	2	37	8	22	48	1.5371	1.3536	1.2142	0.90111	0.82263	0.7348	1.2708	-0.620211	-0.436801	-0.280006	0.150225	0.281684	0.444576	-0.345737
IPI:IPI00010105.1;IPI:IPI00375391.1;IPI:IPI00640731.1;IPI:IPI00893107.1;IPI:IPI00893507.1;IPI:IPI00892804.1	Eukaryotic translation initiation factor 6;B4 integrin interactor;CAB;p27(BBP);B(2)GCN homolog	EIF6;EIF3A;ITGB4BP;OK/SW-cl.27;RP4-614O4.1-005	Eukaryotic translation initiation factor 6;eukaryotic translation initiation factor 6 isoform c	P56537;B7ZBG9	IF6_HUMAN;B7ZBG9_HUMAN	11	0	0	0	0	25	3	3	20	8	20	37	0.99228	0.97601	0.82543	0.93045	0.99741	0.95125	0.98433	0.0111808	0.0350322	0.276782	0.103999	0.00374143	0.0721035	0.022786
IPI:IPI00010136.2;IPI:IPI00647506.1;IPI:IPI00010120.4	C-terminal-binding protein 2;C-terminal binding protein 2	CTBP2;RP11-59C5.2-005	Isoform 2 of C-terminal-binding protein 2;C-terminal binding protein 2;Isoform 1 of C-terminal-binding protein 2	P56545-2;P56545;Q5SQP8;Q8IY44;P56545-1;Q1WIS0	CTBP2_HUMAN;Q5SQP8_HUMAN	17	1.95e-101	0	1	0	13	10	3	7	1	1	2	1.1226	0.99717	0.79528	0.96669	NA	NA	1.2783	-0.166844	0.00408862	0.330465	0.0488748	NA	NA	-0.354226
IPI:IPI00010130.3;IPI:IPI00942956.1	Glutamine synthetase;Glutamate--ammonia ligase	GLUL;GLNS	Glutamine synthetase	P15104;A1L199;A8YXX4;B4DWM6	GLNA_HUMAN	14	4.38e-162	1	1	0	6	8	2	8	1	0	2	2.0372	2.0449	1.9675	2.3345	NA	NA	1.3968	-1.02659	-1.03203	-0.976364	-1.22311	NA	NA	-0.482125
IPI:IPI00010141.4	DNA polymerase epsilon subunit 3;DNA polymerase epsilon subunit p17;Chromatin accessibility complex 17;HuCHRAC17;Arsenic-transactivated protein	POLE3;CHRAC17	DNA polymerase epsilon subunit 3	Q9NRF9	DPOE3_HUMAN	9	1.13e-222	0	1	0	6	5	3	3	10	8	13	1.1134	0.87898	1.1144	0.76099	0.93728	1.0376	1.0164	-0.154972	0.186098	-0.156267	0.394051	0.093448	-0.0532504	-0.0234683
IPI:IPI00010142.1;IPI:IPI00874175.1;IPI:IPI00337747.1;IPI:IPI00168518.1	Ubiquitin-conjugating enzyme E2 G2;Ubiquitin-protein ligase G2;Ubiquitin carrier protein G2;Ubiquitin carrier protein;Putative uncharacterized protein UBE2G2;Ubiquitin-conjugating enzyme E2G 2 (UBC7 homolog, yeast), isoform CRA_c;cDNA FLJ16170 fis, clone BRHIP2003062, moderately similar to Ubiquitin-conjugating enzyme E2 G2 (EC 6.3.2.19);Putative uncharacterized protein DKFZp586L2318	UBE2G2;DKFZp586L2318	Ubiquitin-conjugating enzyme E2 G2;Ubiquitin carrier protein (Fragment);ubiquitin-conjugating enzyme E2G 2 isoform 2;Putative uncharacterized protein DKFZp586L2318	P60604;A8K3L4;A8MW66;A6NMQ7;Q8NDD5	UB2G2_HUMAN;A8MW66_HUMAN;A6NMQ7_HUMAN;Q8NDD5_HUMAN	7	0	0	1	2	8	2	1	1	1	0	2	1.0311	1.0715	NA	NA	NA	NA	0.93509	-0.0441843	-0.0996318	NA	NA	NA	NA	0.0968229
IPI:IPI00010146.1;IPI:IPI00879631.1;IPI:IPI00853421.2;IPI:IPI00795018.1;IPI:IPI00927405.1	Transmembrane protein 50B;HCV p7-trans-regulated protein 3;HCV p7-transregulated protein 3 transcript variant 1	TMEM50B;C21orf4;UNQ167/PRO193	Transmembrane protein 50B;HCV p7-transregulated protein 3 transcript variant 1;14 kDa protein;7 kDa protein;5 kDa protein	P56557;B2R4L4;Q2V8N0	TM50B_HUMAN;Q2V8N0_HUMAN	2	2.55e-07	0	0	0	2	0	0	0	1	0	1	0.59847	NA	NA	NA	NA	NA	NA	0.740649	NA	NA	NA	NA	NA	NA
IPI:IPI00010153.5;IPI:IPI00795408.1;IPI:IPI00791920.1;IPI:IPI00795751.1;IPI:IPI00794091.1;IPI:IPI00749373.2	60S ribosomal protein L23;Ribosomal protein L17;Putative uncharacterized protein RPL23	RPL23	60S ribosomal protein L23;15 kDa protein;13 kDa protein;10 kDa protein;Putative uncharacterized protein RPL23	P62829;Q9BTQ7;B9ZVP7	RL23_HUMAN;B9ZVP7_HUMAN	22	0	0	0	0	67	18	16	58	20	106	134	0.96671	0.95922	1.0771	1.0394	1.0356	1.023	1.02	0.0488449	0.0600664	-0.107152	-0.055751	-0.0504669	-0.0328061	-0.0285692
IPI:IPI00010154.3;IPI:IPI00910113.1;IPI:IPI00878124.1	Rab GDP dissociation inhibitor alpha;Guanosine diphosphate dissociation inhibitor 1;Oligophrenin-2;Protein XAP-4;cDNA FLJ52902, highly similar to Rab GDP dissociation inhibitor alpha	GDI1;GDIL;OPHN2;RABGDIA;XAP4	Rab GDP dissociation inhibitor alpha;cDNA FLJ52902, highly similar to Rab GDP dissociation inhibitor alpha	P31150;B4DH24;B4E070;B4DHX4	GDIA_HUMAN;B4DHX4_HUMAN	37	0	0	0	0	37	19	5	13	4	9	26	0.95086	0.92514	0.97728	1.0464	1.1529	0.94537	0.9408	0.0726952	0.112256	0.0331561	-0.0654344	-0.205267	0.081049	0.08804
IPI:IPI00010156.2;IPI:IPI00003431.1	Mitogen-activated protein kinase 4;Extracellular signal-regulated kinase 4;MAP kinase isoform p63;p63-MAPK	MAPK4;ERK4;PRKM4	Mitogen-activated protein kinase 4	P31152;A1A4C4;B4DEW2;B4E104;Q0VG04	MK04_HUMAN	5	8.5e-09	1	0	0	2	0	0	0	0	0	0	1.0452	NA	NA	NA	NA	NA	NA	-0.063779	NA	NA	NA	NA	NA	NA
IPI:IPI00010157.1;IPI:IPI00916229.1;IPI:IPI00909932.2;IPI:IPI00909877.1;IPI:IPI00916889.1	S-adenosylmethionine synthetase isoform type-2;Methionine adenosyltransferase 2;Methionine adenosyltransferase II;S-adenosylmethionine synthetase	MAT2A;AMS2;MATA2	S-adenosylmethionine synthetase isoform type-2;S-adenosylmethionine synthetase	P31153;A8K511;B4DEX8;B4DN45	METK2_HUMAN;B4DN45_HUMAN	32	0	1	4	0	44	82	20	53	26	47	90	0.97447	1.1671	1.0609	0.91114	1.0206	0.99744	1.0466	0.0373103	-0.222928	-0.0852887	0.134255	-0.0294175	0.00369804	-0.0657102
IPI:IPI00010158.3;IPI:IPI00791751.1	Chromatin accessibility complex protein 1;CHRAC-15;HuCHRAC15;DNA polymerase epsilon subunit p15	CHRAC1;CHRAC15	Chromatin accessibility complex protein 1;6 kDa protein	Q9NRG0	CHRC1_HUMAN	9	1e-257	2	0	0	9	4	4	3	8	6	6	1.5323	1.4938	1.5549	1.1554	1.1769	1.6064	1.1135	-0.615699	-0.578987	-0.636822	-0.208392	-0.234992	-0.683831	-0.155102
IPI:IPI00010165.3;IPI:IPI00937285.1;IPI:IPI00794425.1	Zinc finger protein 287;Zinc finger protein with KRAB and SCAN domains 13	ZNF287;ZKSCAN13	zinc finger protein 287;Zinc finger protein 287;7 kDa protein	Q9HBT7;O14885;Q6PEZ3	ZN287_HUMAN	2	0.0038302	1	0	0	0	1	0	0	0	2	2	NA	NA	NA	NA	NA	1.076	1.0674	NA	NA	NA	NA	NA	-0.105678	-0.0941009
IPI:IPI00010182.4;IPI:IPI00922055.1;IPI:IPI00921830.1;IPI:IPI00218836.1;IPI:IPI00815745.2	Acyl-CoA-binding protein;Diazepam-binding inhibitor;Endozepine;Diazepam binding inhibitor, splice form 1G;Diazepam binding inhibitor, splice form 1D(2);Diazepam binding inhibitor, splice form 1A(2)	DBI	Isoform 1 of Acyl-CoA-binding protein;Diazepam binding inhibitor, splice form 1G;Diazepam binding inhibitor, splice form 1D;Isoform 2 of Acyl-CoA-binding protein;Diazepam binding inhibitor, splice form 1A	P07108-1;P07108;B8ZWD8;B8ZWD6;B8ZWD7;B8ZWD9;P07108-2;B8ZWD2;B8ZWD1;Q4VWZ6	ACBP_HUMAN;B8ZWD6_HUMAN;B8ZWD9_HUMAN;B8ZWD1_HUMAN	10	1.25e-173	0	0	0	0	7	8	5	11	42	55	NA	0.96452	0.93455	0.99154	0.89387	0.89644	1.015	NA	0.0521169	0.0976562	0.0122571	0.161863	0.157721	-0.0214797
IPI:IPI00010187.1;IPI:IPI00910626.1	Elongation of very long chain fatty acids protein 1;cDNA FLJ51720, highly similar to Elongation of very long chain fatty acids protein 1	ELOVL1;SSC1;CGI-88	Elongation of very long chain fatty acids protein 1;cDNA FLJ51720, highly similar to Elongation of very long chain fatty acids protein 1	Q9BW60;Q502X7;B4DP24	ELOV1_HUMAN;B4DP24_HUMAN	3	3.65e-80	0	0	0	10	1	0	6	1	13	11	0.83682	NA	NA	1.1262	NA	1.0878	1.0076	0.257011	NA	NA	-0.171463	NA	-0.121413	-0.010923
IPI:IPI00010190.3;IPI:IPI00640806.2;IPI:IPI00940905.1;IPI:IPI00444050.1;IPI:IPI00790565.1;IPI:IPI00856119.1;IPI:IPI00877954.1;IPI:IPI00894182.1	Peroxisomal 2,4-dienoyl-CoA reductase;2,4-dienoyl-CoA reductase 2	DECR2;PDCR	Isoform 1 of Peroxisomal 2,4-dienoyl-CoA reductase;Isoform 3 of Peroxisomal 2,4-dienoyl-CoA reductase;22 kDa protein	Q9NUI1-1;Q9NUI1;Q9NUI1-3;Q4VXZ8;Q9H3W9	DECR2_HUMAN	10	6.23e-72	0	1	0	5	4	0	5	1	1	2	0.92314	0.62961	NA	1.0634	NA	NA	0.87105	0.115379	0.66747	NA	-0.0886844	NA	NA	0.199173
IPI:IPI00010200.3	Probable ATP-dependent RNA helicase YTHDC2	YTHDC2	Probable ATP-dependent RNA helicase YTHDC2	Q9H6S0;Q6ZMY0	YTDC2_HUMAN	44	0	0	0	0	27	12	12	9	7	11	7	0.98815	1.0851	1.0296	1.0271	0.81703	0.87416	1.0154	0.017198	-0.117828	-0.042084	-0.0385767	0.291539	0.194031	-0.0220482
IPI:IPI00010201.4;IPI:IPI00937278.1	cDNA FLJ56327, highly similar to 26S proteasome non-ATPase regulatory subunit 8;Proteasome (Prosome, macropain) 26S subunit, non-ATPase, 8;26S proteasome non-ATPase regulatory subunit 8;26S proteasome regulatory subunit S14;p31	PSMD8;hCG_42853	proteasome 26S non-ATPase subunit 8;26S proteasome non-ATPase regulatory subunit 8	B4DX18;Q5U0B3;P48556	B4DX18_HUMAN;PSMD8_HUMAN	21	0	0	0	0	49	2	3	40	15	24	40	0.98796	0.92886	0.99471	0.94602	0.90288	0.95216	1.0171	0.0174755	0.106467	0.00765212	0.0800574	0.147394	0.0707241	-0.0244615
IPI:IPI00010207.1;IPI:IPI00645510.1;IPI:IPI00477342.1	Ubiquitin-fold modifier 1	UFM1;C13orf20;BM-002;RP11-131P10.1-005;RP11-131P10.1-003	Ubiquitin-fold modifier 1;Ubiquitin-fold modifier 1;Ubiquitin-fold modifier 1	P61960;Q5VXS2;Q5VXS0	UFM1_HUMAN;Q5VXS2_HUMAN;Q5VXS0_HUMAN	6	3.3e-51	0	0	1	6	0	0	2	4	4	6	0.85977	NA	NA	0.80358	0.91706	0.9307	0.92361	0.217977	NA	NA	0.315486	0.124912	0.103612	0.114644
IPI:IPI00010212.5	U6 snRNA-specific terminal uridylyltransferase 1;RNA-binding motif protein 21	TUT1;RBM21	terminal uridylyl transferase 1, U6 snRNA-specific	Q9H6E5;A1A527;A8K995	TUT1_HUMAN	4	7.05e-25	0	0	0	1	0	0	2	0	0	0	NA	NA	NA	0.69358	NA	NA	NA	NA	NA	NA	0.527866	NA	NA	NA
IPI:IPI00010219.1;IPI:IPI00925465.1	Kinetochore protein Spc25	SPC25;SPBC25;AD024	Kinetochore protein Spc25	Q9HBM1;A8K4X8	SPC25_HUMAN	12	1.17e-170	0	0	0	7	0	0	7	10	0	1	1.785	NA	NA	1.3021	1.1642	NA	NA	-0.835924	NA	NA	-0.38084	-0.219339	NA	NA
IPI:IPI00010232.1;IPI:IPI00385462.1	Peroxisomal biogenesis factor 3;Peroxin-3;Peroxisomal assembly protein PEX3	PEX3;RP1-20N2.3-002	Peroxisomal biogenesis factor 3;Peroxisomal biogenesis factor 3	P56589;B4DV31;Q6FGP5;Q7Z6V3	PEX3_HUMAN;Q7Z6V3_HUMAN	7	2.92e-11	1	0	0	8	0	0	9	0	1	0	1.1831	NA	NA	1.007	NA	NA	NA	-0.242572	NA	NA	-0.0100637	NA	NA	NA
IPI:IPI00010244.4;IPI:IPI00219350.1;IPI:IPI00219351.3	28S ribosomal protein S11, mitochondrial;MRP-S11;Cervical cancer proto-oncogene 2 protein	MRPS11;RPMS11;HCC2	Isoform 1 of 28S ribosomal protein S11, mitochondrial;Isoform 2 of 28S ribosomal protein S11, mitochondrial	P82912-1;P82912;B2RD52;Q53FX9;Q53GJ8;P82912-2	RT11_HUMAN	7	2.69e-109	0	0	0	3	0	0	2	3	0	0	1.0048	NA	NA	1.1723	1.1184	NA	NA	-0.00690837	NA	NA	-0.229342	-0.161436	NA	NA
IPI:IPI00010248.3;IPI:IPI00895915.1	Maspardin;Spastic paraplegia 21 autosomal recessive Mast syndrome protein;Acid cluster protein 33;cDNA FLJ52907, highly similar to Maspardin	SPG21;ACP33;BM-019;GL010	Maspardin;spastic paraplegia 21 isoform b	Q9NZD8;B4DW44	SPG21_HUMAN;B4DW44_HUMAN	12	2.9e-134	1	0	0	14	3	0	6	0	0	0	1.107	1.0308	NA	0.77833	NA	NA	NA	-0.146655	-0.0437644	NA	0.361546	NA	NA	NA
IPI:IPI00010255.3;IPI:IPI00925356.1;IPI:IPI00184433.2	Rhomboid domain-containing protein 2;NPD007;Supported by Human ESTs AA017424.1 (NID:g1479799), H85906.1 (NID:g1067485)	RHBDD2;RHBDL7;WUGSC:H_RG122E10.2a	Rhomboid domain-containing protein 2;NPD007;Supported by Human ESTs AA017424.1 (NID:g1479799), H85906.1	Q6NTF9;Q9HBK7;Q9UDT1	RHBD2_HUMAN;Q9HBK7_HUMAN;Q9UDT1_HUMAN	2	2.32e-67	0	1	0	2	0	0	1	0	2	0	1.3551	NA	NA	NA	NA	0.86677	NA	-0.438399	NA	NA	NA	NA	0.206279	NA
IPI:IPI00883925.2;IPI:IPI00796038.1;IPI:IPI00434965.1;IPI:IPI00877018.1;IPI:IPI00792543.1;IPI:IPI00010276.7;IPI:IPI00434966.1;IPI:IPI00877082.1	FLJ00169 protein;ADP-ribosylation factor-like protein 6-interacting protein 4;SR-15;SRp25;SR-25;HSP-975;HSVI-binding protein	FLJ00169;ARL6IP4	ADP-ribosylation factor-like protein 6-interacting protein 4;SRp25 nuclear protein isoform 1;Isoform 2 of ADP-ribosylation factor-like protein 6-interacting protein 4;Isoform 3 of ADP-ribosylation factor-like protein 6-interacting protein 4;26 kDa protein;	Q8TEM4;Q66PJ3-1;Q66PJ3;Q66PJ3-2;Q66PJ3-3;B2RE15;B3V0L0;B3V0L1;Q66PJ3-4;Q66PJ3-5	Q8TEM4_HUMAN;AR6P4_HUMAN	7	4.27e-80	0	1	0	3	6	2	3	1	0	0	1.0429	1.0413	0.96719	0.79201	NA	NA	NA	-0.0606008	-0.0583858	0.0481288	0.336409	NA	NA	NA
IPI:IPI00010277.1;IPI:IPI00219878.1	Tumor necrosis factor receptor superfamily member 12A;Fibroblast growth factor-inducible immediate-early response protein 14;Tweak-receptor	TNFRSF12A;FN14	Isoform 1 of Tumor necrosis factor receptor superfamily member 12A	Q9NP84-1;Q9NP84	TNR12_HUMAN	3	4.56e-46	0	0	0	3	0	0	0	0	0	0	0.56543	NA	NA	NA	NA	NA	NA	0.82258	NA	NA	NA	NA	NA	NA
IPI:IPI00010278.6	28S ribosomal protein S30, mitochondrial;MRP-S30;Programmed cell death protein 9	MRPS30;PDCD9;BM-047	28S ribosomal protein S30, mitochondrial	Q9NP92;Q53GN7;Q53H77;Q9BUN6	RT30_HUMAN	16	4.87e-243	0	0	0	8	11	4	4	3	6	8	0.86329	0.88391	0.95055	1.1451	1.0118	1.0749	0.93315	0.212083	0.178029	0.0731656	-0.195474	-0.0169241	-0.104202	0.0998191
IPI:IPI00878669.2;IPI:IPI00010320.1;IPI:IPI00879132.1;IPI:IPI00001830.1	Putative uncharacterized protein CBX1;Chromobox protein homolog 1;Heterochromatin protein 1 homolog beta;Modifier 1 protein;M31;Heterochromatin protein p25;HP1Hsbeta;p25beta	CBX1;CBX	Putative uncharacterized protein CBX1;Chromobox protein homolog 1;13 kDa protein	B5MD17;P83916;Q6IBN6	B5MD17_HUMAN;CBX1_HUMAN	10	0	0	0	0	3	0	0	2	7	0	1	0.75867	NA	NA	1.3235	0.97491	NA	NA	0.398456	NA	NA	-0.404358	0.0366591	NA	NA
IPI:IPI00010338.1;IPI:IPI00384454.1	Tissue factor;Coagulation factor III;Thromboplastin	F3	Tissue factor;Tissue factor	P13726;B2R6M5;Q8NCW7;Q86SE7;Q86WH3;Q86WH4	TF_HUMAN;Q86SE7_HUMAN	3	6.85e-93	0	1	0	0	1	0	3	0	0	1	NA	NA	NA	0.93602	NA	NA	NA	NA	NA	NA	0.0953887	NA	NA	NA
IPI:IPI00010339.3	6-pyruvoyl tetrahydrobiopterin synthase	PTS	6-pyruvoyl tetrahydrobiopterin synthase	Q03393;B0YJ87	PTPS_HUMAN	4	1.78e-08	0	0	0	6	0	0	0	0	0	1	0.73368	NA	NA	NA	NA	NA	NA	0.446777	NA	NA	NA	NA	NA	NA
IPI:IPI00010346.1;IPI:IPI00025564.2;IPI:IPI00872224.1	Neurolysin, mitochondrial;Neurotensin endopeptidase;Mitochondrial oligopeptidase M;Microsomal endopeptidase;Angiotensin-binding protein;NLN protein	NLN;AGTBP;KIAA1226	Neurolysin, mitochondrial;NLN protein	Q9BYT8;A8K9T8;B3KU23;Q9BQD0	NEUL_HUMAN;Q9BQD0_HUMAN	39	3.93e-248	0	0	0	43	27	14	21	4	14	29	1.0171	0.88098	1.0436	0.88702	0.69436	0.85472	1.0414	-0.0244615	0.182819	-0.0615688	0.172961	0.526244	0.226476	-0.0585243
IPI:IPI00010348.1;IPI:IPI00922554.1	Deoxyribonuclease-2-alpha;Deoxyribonuclease II alpha;Acid DNase;Lysosomal DNase II;R31240_2;cDNA FLJ51996, highly similar to Deoxyribonuclease-2-alpha (EC 3.1.22.1)	DNASE2;DNASE2A;DNL2	Deoxyribonuclease-2-alpha;cDNA FLJ51996, highly similar to Deoxyribonuclease-2-alpha	O00115;B2RD06;B3KQS9;C0LQF2;B7Z4K6	DNS2A_HUMAN;B7Z4K6_HUMAN	4	2.09e-17	0	0	0	6	4	1	5	1	0	0	1.2623	0.93481	NA	0.99739	NA	NA	NA	-0.336055	0.0972549	NA	0.00377036	NA	NA	NA
IPI:IPI00010349.1;IPI:IPI00917312.1	Alkyldihydroxyacetonephosphate synthase, peroxisomal;Alkylglycerone-phosphate synthase;Aging-associated gene 5 protein	AGPS;AAG5	Alkyldihydroxyacetonephosphate synthase, peroxisomal	O00116;A5D8U9;B7Z3Q4;B7ZAC5;Q53S12;Q53SG6;Q53SN7	ADAS_HUMAN	45	0	1	1	0	71	56	27	40	14	30	68	0.92979	0.88173	0.84899	1.0936	0.94145	0.92544	0.89102	0.105023	0.181591	0.236181	-0.129085	0.0870436	0.111789	0.16647
IPI:IPI00010365.4;IPI:IPI00852960.1;IPI:IPI00923593.1;IPI:IPI00399220.7	Ubiquitin carboxyl-terminal hydrolase 22;Ubiquitin thioesterase 22;Ubiquitin-specific-processing protease 22;Deubiquitinating enzyme 22	USP22;KIAA1063;USP3L	67 kDa protein;Isoform 1 of Ubiquitin carboxyl-terminal hydrolase 22;Isoform 2 of Ubiquitin carboxyl-terminal hydrolase 22	Q9UPT9-1;Q9UPT9;Q9NSJ7;Q9UPT9-2	UBP22_HUMAN	8	5.68e-16	1	3	0	0	0	0	6	0	0	1	NA	NA	NA	0.74071	NA	NA	NA	NA	NA	NA	0.433019	NA	NA	NA
IPI:IPI00848334.1;IPI:IPI00867746.1;IPI:IPI00010368.6;IPI:IPI00867529.1;IPI:IPI00853543.1	Kinesin-like protein KIF2A;HK2	KIF2A;KIF2;KNS2	Isoform 4 of Kinesin-like protein KIF2A;Isoform 3 of Kinesin-like protein KIF2A;Isoform 1 of Kinesin-like protein KIF2A;Isoform 2 of Kinesin-like protein KIF2A	O00139-4;O00139;B4DM85;O00139-3;O00139-1;B0AZS5;O00139-2	KIF2A_HUMAN	34	2.91e-297	0	0	0	24	12	15	20	6	4	13	0.74788	0.83488	0.76778	0.97481	1.127	0.726	0.93952	0.419121	0.260359	0.381235	0.036807	-0.172488	0.461959	0.0900042
IPI:IPI00010388.1	Major centromere autoantigen B;CENP-B	CENPB	Major centromere autoantigen B	P07199;Q71VN3;Q71VN4;Q96EI4	CENPB_HUMAN	9	1.29e-62	1	0	0	2	0	0	1	0	0	0	1.2137	NA	NA	NA	NA	NA	NA	-0.279412	NA	NA	NA	NA	NA	NA
IPI:IPI00010400.1;IPI:IPI00181283.1	1-phosphatidylinositol-4,5-bisphosphate phosphodiesterase beta-3;Phosphoinositide phospholipase C;Phospholipase C-beta-3;Similar to phospholipase C, beta 3 (Phosphatidylinositol-specific)	PLCB3	1-phosphatidylinositol-4,5-bisphosphate phosphodiesterase beta-3;Similar to phospholipase C, beta 3 (Fragment)	Q01970;A5PKZ6;Q8N1A4	PLCB3_HUMAN;Q8N1A4_HUMAN	41	0	NA	NA	NA	62	21	5	17	9	3	4	0.81742	0.81859	0.84824	0.89527	0.72832	0.87457	0.71105	0.290851	0.288787	0.237456	0.159605	0.457356	0.193354	0.491977
IPI:IPI00010404.1	Splicing factor 3B subunit 5;Pre-mRNA-splicing factor SF3b 10 kDa subunit	SF3B5;SF3B10	Splicing factor 3B subunit 5	Q9BWJ5;B2R568	SF3B5_HUMAN	7	1.01e-124	0	1	0	10	1	0	1	6	10	10	0.86956	NA	NA	NA	0.78537	0.78725	0.88429	0.201643	NA	NA	NA	0.348556	0.345106	0.177409
IPI:IPI00010414.4	PDZ and LIM domain protein 1;Elfin;LIM domain protein CLP-36;C-terminal LIM domain protein 1	PDLIM1;CLIM1;CLP36	PDZ and LIM domain protein 1	O00151	PDLI1_HUMAN	21	0	0	0	0	10	25	8	17	10	10	18	1.0805	0.93564	0.84887	1.1234	0.8502	0.96589	0.90938	-0.111699	0.0959746	0.236384	-0.167872	0.234126	0.0500692	0.137045
IPI:IPI00010415.2;IPI:IPI00395748.2;IPI:IPI00219451.1;IPI:IPI00219452.1;IPI:IPI00445888.1	Cytosolic acyl coenzyme A thioester hydrolase;Long chain acyl-CoA thioester hydrolase;Acyl-CoA thioesterase 7;CTE-IIa;Brain acyl-CoA hydrolase	ACOT7;BACH	Isoform 1 of Cytosolic acyl coenzyme A thioester hydrolase;acyl-CoA thioesterase 7 isoform hBACHa;Isoform 5 of Cytosolic acyl coenzyme A thioester hydrolase;Isoform 6 of Cytosolic acyl coenzyme A thioester hydrolase	O00154-1;O00154;A8K232;O00154-4;B3KQ12;O00154-5;A8K837;B7Z957;O00154-6;A8K6B8;B4DUX0	BACH_HUMAN	18	0	0	1	0	31	36	14	43	9	29	35	1.4573	1.4625	1.4863	0.91231	1.0147	0.89985	1.3971	-0.543298	-0.548437	-0.571725	0.132404	-0.0210533	0.152244	-0.482435
IPI:IPI00010427.1	Transmembrane protein 93	TMEM93	Transmembrane protein 93	Q9BV81	TMM93_HUMAN	4	2.96e-12	0	0	0	5	6	3	2	3	0	1	1.006	1.1403	1.1644	0.92965	1.1474	NA	NA	-0.0086303	-0.189413	-0.219587	0.10524	-0.198368	NA	NA
IPI:IPI00010438.2;IPI:IPI00216231.2;IPI:IPI00794436.1;IPI:IPI00795000.1;IPI:IPI00794966.1;IPI:IPI00796942.1;IPI:IPI00795513.1	Synaptosomal-associated protein 23;Vesicle-membrane fusion protein SNAP-23	SNAP23	Isoform SNAP-23a of Synaptosomal-associated protein 23;Isoform SNAP-23b of Synaptosomal-associated protein 23;19 kDa protein;14 kDa protein;14 kDa protein;12 kDa protein	O00161-1;O00161;A8K287;O00161-2	SNP23_HUMAN	11	1.28e-122	0	1	0	5	2	0	1	6	1	0	0.95734	1.327	NA	NA	1.3156	NA	NA	0.0628967	-0.408168	NA	NA	-0.395721	NA	NA
IPI:IPI00010440.5;IPI:IPI00641973.3;IPI:IPI00604587.1;IPI:IPI00479876.2;IPI:IPI00878396.1	HCLS1-associated protein X-1;HS1-associating protein X-1;HS1-binding protein 1;HCLS1 associated protein X-1	HAX1;HS1BP1;RP11-137P24.1-005;RP11-137P24.1-006	cDNA FLJ53021, highly similar to HS1-associating protein X-1;HCLS1 associated protein X-1;HCLS1 associated protein X-1 isoform b;HCLS1 associated protein X-1	O00165;A8W4X0;B4DUJ7;Q5VYD7;Q5VYD6	HAX1_HUMAN;Q5VYD7_HUMAN;Q5VYD6_HUMAN	11	1.01e-56	0	0	0	7	4	4	4	2	1	3	0.88871	0.9229	0.97379	1.0139	1.2252	NA	0.95346	0.170215	0.115754	0.0383174	-0.0199154	-0.293017	NA	0.0687557
IPI:IPI00925804.1;IPI:IPI00010460.2;IPI:IPI00939349.1	Non-functional aryl hydrocarbon receptor interacting protein;AH receptor-interacting protein;Aryl-hydrocarbon receptor-interacting protein;Immunophilin homolog ARA9;HBV X-associated protein 2	AIP;XAP2	Non-functional aryl hydrocarbon receptor interacting protein (Fragment);AH receptor-interacting protein	A5JGZ4;O00170;A3RDR6;A3RDR8;A3RDR9;A7KS93;A7KS94;A7YDK1;A7YDK2;A7YDK6;A7YDK7;A8BQF1;B3TMT2;B7SBB1;C0JXB8;C0JXB9	A5JGZ4_HUMAN;AIP_HUMAN	22	1.62e-187	0	0	0	15	21	8	6	9	12	11	1.3186	1.332	1.3478	1.2269	1.0007	1.2584	1.1461	-0.399007	-0.413594	-0.430606	-0.295018	-0.00100953	-0.331591	-0.196733
IPI:IPI00010463.5;IPI:IPI00878100.2	GTP-binding protein 1	GTPBP1	GTP-binding protein 1	O00178;B2RDW9	GTPB1_HUMAN	20	0	2	5	1	18	5	4	3	0	2	3	1.103	1.0316	1.1391	0.86031	NA	0.9357	1.0174	-0.141433	-0.0448837	-0.187894	0.217071	NA	0.095882	-0.024887
IPI:IPI00010474.1	Cystine/glutamate transporter;Amino acid transport system xc-;xCT;Solute carrier family 7 member 11;Calcium channel blocker resistance protein CCBR1	SLC7A11	Cystine/glutamate transporter	Q9UPY5;A8K2U4;Q4W5A5;Q9BYH2;Q9P1X0	XCT_HUMAN	9	3.33e-85	0	1	1	14	6	2	12	6	5	5	0.97912	1.4627	1.903	0.81284	0.92112	0.80258	1.1905	0.0304424	-0.548634	-0.928276	0.298957	0.118539	0.317283	-0.251568
IPI:IPI00010491.3;IPI:IPI00643312.1	Ras-related protein Rab-27B;C25KG	RAB27B	Ras-related protein Rab-27B;10 kDa protein	O00194;B2RAB0	RB27B_HUMAN	6	2.63e-33	0	0	0	0	0	0	0	2	0	1	NA	NA	NA	NA	2.0291	NA	NA	NA	NA	NA	NA	-1.02084	NA	NA
IPI:IPI00010586.3;IPI:IPI00930399.1;IPI:IPI00871307.2;IPI:IPI00940969.1;IPI:IPI00797528.1	TATA element modulatory factor;Androgen receptor coactivator 160 kDa protein;cDNA FLJ51280, highly similar to TATA element modulatory factor	TMF1	Isoform 2 of TATA element modulatory factor;Isoform 1 of TATA element modulatory factor;cDNA FLJ51280, highly similar to TATA element modulatory factor	P82094-2;P82094;P82094-1;Q6PII6;B4DQY7	TMF1_HUMAN;B4DQY7_HUMAN	18	3.93e-80	1	0	1	14	2	0	1	1	0	0	0.82135	0.74302	NA	NA	NA	NA	NA	0.283931	0.428527	NA	NA	NA	NA	NA
IPI:IPI00010590.2;IPI:IPI00807455.1;IPI:IPI00807574.1;IPI:IPI00941710.1;IPI:IPI00807726.1;IPI:IPI00807597.1;IPI:IPI00807553.1;IPI:IPI00012073.2;IPI:IPI00807667.1;IPI:IPI00807698.1;IPI:IPI00893951.1;IPI:IPI00784743.4;IPI:IPI00166386.1;IPI:IPI00807418.1	Lymphoid-specific helicase;SWI/SNF2-related matrix-associated actin-dependent regulator of chromatin subfamily A member 6;Proliferation-associated SNF2-like protein	HELLS;PASG;SMARCA6;Nbla10143	Isoform 1 of Lymphoid-specific helicase;Isoform 2 of Lymphoid-specific helicase;Isoform 3 of Lymphoid-specific helicase;92 kDa protein;Isoform 5 of Lymphoid-specific helicase;Isoform 4 of Lymphoid-specific helicase;Isoform 6 of Lymphoid-specific helicase	Q9NRZ9-1;Q9NRZ9;B2RB41;Q6I7N8;Q9NRZ9-2;Q9NRZ9-3;Q9NRZ9-5;Q9NRZ9-4;Q9NRZ9-6	HELLS_HUMAN	25	7.98e-108	0	0	1	6	8	4	8	1	4	1	1.7088	1.8325	1.8538	0.92096	NA	0.90568	NA	-0.772984	-0.873813	-0.890486	0.11879	NA	0.142927	NA
IPI:IPI00010653.6;IPI:IPI00642137.1;IPI:IPI00513877.2;IPI:IPI00643219.1	RNA exonuclease 4;Exonuclease XPMC2;Prevents mitotic catastrophe 2 protein homolog	REXO4;PMC2;XPMC2H	Isoform 1 of RNA exonuclease 4;41 kDa protein	Q9GZR2-1;Q9GZR2;B2RAT2;B4DJ95;B4E331	REXO4_HUMAN	14	2.51e-94	1	1	0	10	4	0	0	1	2	2	0.87783	0.96834	NA	NA	NA	1.0781	0.91039	0.187987	0.0464144	NA	NA	NA	-0.108491	0.135443
IPI:IPI00010676.1;IPI:IPI00215707.1;IPI:IPI00215706.1	Urokinase plasminogen activator surface receptor;Monocyte activation antigen Mo3	PLAUR;MO3;UPAR	Isoform 1 of Urokinase plasminogen activator surface receptor;Isoform 3 of Urokinase plasminogen activator surface receptor;Isoform 2 of Urokinase plasminogen activator surface receptor	Q03405-1;Q03405;Q03405-3;Q03405-2;Q6GY32;Q9UPI5	UPAR_HUMAN	4	9.34e-43	0	0	0	0	5	0	1	0	0	0	NA	1.312	NA	NA	NA	NA	NA	NA	-0.391768	NA	NA	NA	NA	NA
IPI:IPI00010706.1;IPI:IPI00915302.1	Glutathione synthetase;Glutathione synthase;GSH synthetase	GSS	Glutathione synthetase;Glutathione synthetase	P48637;B2R697;B7Z1C5;B7Z514;Q8TDA8;B6F210	GSHB_HUMAN;B6F210_HUMAN	29	0	0	0	1	44	33	11	15	5	0	6	1.0888	1.091	0.91103	1.2586	1.4278	NA	1.1638	-0.122739	-0.125651	0.13443	-0.33182	-0.513794	NA	-0.218843
IPI:IPI00010717.1	Mevalonate kinase	MVK	Mevalonate kinase	Q03426;B2RDU6;Q59ET9	KIME_HUMAN	7	6.23e-51	0	0	0	3	2	0	4	0	3	0	1.5975	0.88809	NA	1.0686	NA	0.53975	NA	-0.675816	0.171222	NA	-0.0957219	NA	0.889637	NA
IPI:IPI00010720.1;IPI:IPI00940257.1;IPI:IPI00909956.1	T-complex protein 1 subunit epsilon;CCT-epsilon;cDNA FLJ52361, highly similar to T-complex protein 1 subunit epsilon	CCT5;CCTE;KIAA0098	T-complex protein 1 subunit epsilon;cDNA FLJ52361, highly similar to T-complex protein 1 subunit epsilon	P48643;A8JZY8;A8K2X8;B4DDU6;B4DE30;B4DX08;B4DXI1;B4DZT5;B7ZAR1;Q9BU08;B4DYC8;B4DYD8;Q96GI1;Q9HB74	TCPE_HUMAN;B4DYC8_HUMAN	68	0	0	0	1	173	205	102	149	84	315	359	1.0628	1.1412	1.2269	1.1285	1.1461	1.0492	1.0743	-0.0878701	-0.190552	-0.295018	-0.174406	-0.196733	-0.0692897	-0.103397
IPI:IPI00010740.1;IPI:IPI00216613.1	Splicing factor, proline- and glutamine-rich;Polypyrimidine tract-binding protein-associated-splicing factor;DNA-binding p52/p100 complex, 100 kDa subunit;100 kDa DNA-pairing protein	SFPQ;PSF	Isoform Long of Splicing factor, proline- and glutamine-rich;Isoform Short of Splicing factor, proline- and glutamine-rich	P23246-1;P23246;Q6PIX2;Q86VG2;Q9BSV4;P23246-2	SFPQ_HUMAN	73	0	0	1	0	112	219	125	91	75	167	207	0.90085	0.91055	0.91315	1.0542	1.0335	1.0041	0.91499	0.150641	0.13519	0.131076	-0.0761486	-0.0475384	-0.00590296	0.128172
IPI:IPI00010746.1;IPI:IPI00794618.1;IPI:IPI00910621.2	Phosphatidylserine synthase 1;Serine-exchange enzyme I;PTDSS1 protein;cDNA FLJ57481, highly similar to Phosphatidylserine synthase 1 (EC 2.7.8.-)	PTDSS1;KIAA0024;PSSA	Phosphatidylserine synthase 1;PTDSS1 protein;cDNA FLJ57481, highly similar to Phosphatidylserine synthase 1	P48651;A8KAH1;Q9BSY0;Q9BUQ5;B4DE85	PTSS1_HUMAN;Q9BSY0_HUMAN;B4DE85_HUMAN	6	2.9e-96	0	1	0	10	0	0	2	0	0	2	1.0089	NA	NA	0.75675	NA	NA	1.0477	-0.0127832	NA	NA	0.402111	NA	NA	-0.0672257
IPI:IPI00010779.4;IPI:IPI00910322.1;REV_IPI:IPI00031485.1	Tropomyosin alpha-4 chain;Tropomyosin-4;TM30p1;cDNA FLJ52936, weakly similar to Tropomyosin alpha-4 chain	TPM4	Isoform 1 of Tropomyosin alpha-4 chain;cDNA FLJ52936, weakly similar to Tropomyosin alpha-4 chain	P67936-1;P67936;B4DVY2;B4DTB1	TPM4_HUMAN;B4DTB1_HUMAN	53	0	0	0	0	85	71	28	76	43	91	90	1.0328	1.0193	1.0056	1.1168	0.95612	0.96602	0.99206	-0.0465609	-0.0275787	-0.00805655	-0.159371	0.0647364	0.049875	0.0115007
IPI:IPI00010796.1;IPI:IPI00878551.2;IPI:IPI00879437.1	Protein disulfide-isomerase;Prolyl 4-hydroxylase subunit beta;Cellular thyroid hormone-binding protein;p55;Procollagen-proline, 2-oxoglutarate 4-dioxygenase (Proline 4-hydroxylase), beta polypeptide, isoform CRA_b;cDNA FLJ38619 fis, clone HEART2007696, highly similar to Protein disulfide-isomerase (EC 5.3.4.1);cDNA FLJ45462 fis, clone BRSTN2011961, highly similar to Protein disulfide-isomerase (E…	P4HB;ERBA2L;PDI;PDIA1;PO4DB;hCG_95895	Protein disulfide-isomerase;cDNA FLJ59430, highly similar to Protein disulfide-isomerase	P07237;B2RDQ2;B4DJS0;B4DNL5;B3KTQ9;B4DLN6;B4DUA5;Q96C96	PDIA1_HUMAN;B3KTQ9_HUMAN	59	0	0	1	0	203	169	46	90	48	213	266	1.1207	1.0349	1.037	1.0591	0.95191	0.97687	1.0352	-0.1644	-0.0494914	-0.0524159	-0.0828388	0.0711029	0.0337615	-0.0499095
IPI:IPI00010800.2;IPI:IPI00478531.2;REV_IPI:IPI00550440.3;REV_IPI:IPI00908962.1;REV_IPI:IPI00909361.1	Nestin	NES;Nbla00170	Nestin	P48681;Q2YDX4	NEST_HUMAN	66	0	0	0	0	56	38	39	15	21	5	2	0.99154	1.0867	1.0275	1.0128	0.99487	1.1811	1.0468	0.0122571	-0.119954	-0.0391384	-0.0183493	0.00742007	-0.240131	-0.0659858
IPI:IPI00010810.1;IPI:IPI00895865.1;IPI:IPI00792673.1	Electron transfer flavoprotein subunit alpha, mitochondrial;cDNA FLJ50859, highly similar to Electron transfer flavoprotein subunit alpha, mitochondrial	ETFA	Electron transfer flavoprotein subunit alpha, mitochondrial;electron transfer flavoprotein, alpha polypeptide isoform b;24 kDa protein	P13804;Q53XN3;B4DT43	ETFA_HUMAN;B4DT43_HUMAN	35	0	0	0	0	46	20	22	34	26	63	86	1.097	0.96283	0.97865	1.0194	0.86044	0.84237	1.0102	-0.133564	0.054647	0.0311351	-0.0277203	0.216854	0.247474	-0.0146409
IPI:IPI00010833.1;IPI:IPI00385897.1	Zinc finger protein 148;Zinc finger DNA-binding protein 89;Transcription factor ZBP-89;CACCC box-binding protein	ZNF148;ZBP89;tb protein	Zinc finger protein 148;CACCC box-binding protein	Q9UQR1;B2RAI2;Q4FD37;Q8TDH4;Q15552;Q8IWK7	ZN148_HUMAN;Q15552_HUMAN	3	1.86e-15	1	1	2	2	0	0	0	0	0	0	1.038	NA	NA	NA	NA	NA	NA	-0.0538064	NA	NA	NA	NA	NA	NA
IPI:IPI00165587.3;IPI:IPI00215644.2;IPI:IPI00874257.1;IPI:IPI00010844.2;IPI:IPI00382683.3;IPI:IPI00645902.1;IPI:IPI00646437.1;IPI:IPI00479062.2;IPI:IPI00514654.2;IPI:IPI00645350.1;IPI:IPI00644218.1;IPI:IPI00909243.1	Galectin-8;Prostate carcinoma tumor antigen 1;Po66 carbohydrate-binding protein;Lymphocyte/NHL galectin-8 short isoform;Lectin, galactoside-binding, soluble, 8	LGALS8;RP11-385F5.1-007;RP11-385F5.1-006;RP11-385F5.1-009;RP11-385F5.1-013;RP11-385F5.1-014;RP11-385F5.1-011	galectin-8 isoform a;Isoform 3 of Galectin-8;40 kDa protein;Isoform 1 of Galectin-8;Lymphocyte/NHL galectin-8 short isoform;Lectin, galactoside-binding, soluble, 8;Lectin, galactoside-binding, soluble, 8;Lectin, galactoside-binding, soluble, 8;Lectin, gala	O00214-2;O00214;Q5T3P5;Q8TEV1;Q9BXC8;O00214-3;O00214-1;Q59E97;Q96QS7;Q5T3P6;Q5T3P9;Q5T3Q0;B1ANM0;B1ANL9;B3F166;Q5T3P7	LEG8_HUMAN;Q96QS7_HUMAN;Q5T3P6_HUMAN;Q5T3P9_HUMAN;Q5T3Q0_HUMAN;B1ANM0_HUMAN;B1ANL9_HUMAN;Q5T3P7_HUMAN	4	5.16e-12	0	0	1	0	0	0	5	1	0	0	NA	NA	NA	1.0024	NA	NA	NA	NA	NA	NA	-0.00345832	NA	NA	NA
IPI:IPI00010845.3;IPI:IPI00908766.1	NADH dehydrogenase [ubiquinone] iron-sulfur protein 8, mitochondrial;NADH-ubiquinone oxidoreductase 23 kDa subunit;Complex I-23kD;TYKY subunit;cDNA FLJ57061, highly similar to NADH-ubiquinone oxidoreductase 23 kDa subunit, mitochondrial (EC 1.6.5.3)	NDUFS8	NADH dehydrogenase [ubiquinone] iron-sulfur protein 8, mitochondrial;cDNA FLJ57061, highly similar to NADH-ubiquinone oxidoreductase 23 kDa subunit, mitochondrial	O00217;Q08E91;Q53G17;B4DYI3	NDUS8_HUMAN;B4DYI3_HUMAN	8	9.65e-190	0	0	0	19	0	1	8	1	18	13	0.86818	NA	NA	1.1902	NA	1.0229	0.99719	0.203934	NA	NA	-0.251204	NA	-0.0326651	0.00405968
IPI:IPI00010860.1;IPI:IPI00216220.1	26S proteasome non-ATPase regulatory subunit 9;26S proteasome regulatory subunit p27	PSMD9	Isoform p27-L of 26S proteasome non-ATPase regulatory subunit 9;Isoform p27-S of 26S proteasome non-ATPase regulatory subunit 9	O00233-1;O00233;O00233-2	PSMD9_HUMAN	12	2.1e-115	1	0	1	9	6	1	17	6	8	10	1.0493	0.76402	NA	1.6357	1.6814	1.1286	0.98472	-0.0694272	0.388318	NA	-0.709908	-0.749663	-0.174534	0.0222145
IPI:IPI00010863.5	Copper transport protein ATOX1;Metal transport protein ATX1	ATOX1;HAH1	Copper transport protein ATOX1	O00244;A8KAJ8;Q6IBA3	ATOX1_HUMAN	6	2.68e-40	0	0	1	1	0	0	0	1	3	17	NA	NA	NA	NA	NA	0.93296	0.96061	NA	NA	NA	NA	NA	0.100113	0.0579773
IPI:IPI00640088.1;IPI:IPI00010865.1;IPI:IPI00514910.1;IPI:IPI00908480.1;IPI:IPI00843824.2;IPI:IPI00647922.2	Casein kinase 2 beta polypeptide;Casein kinase 2, beta polypeptide;Casein kinase 2, beta polypeptide, isoform CRA_d;Casein kinase II subunit beta;Phosvitin;G5a	CSNK2B;DADB-127H9.2-004;DAMA-236L13.2-004;DAMC-157M7.2-004;DAQB-195H10.8-004;DASS-336N12.7-004;XXbac-BCX88C14.4-004;hCG_43725;CK2N;G5A;DADB-127H9.2-002;DAMA-236L13.2-002;DAMC-157M7.2-002;DAQB-195H10.8-002;DASS-336N12.7-002;XXbac-BCX88C14.4-002;XXbac-BPG32J3.6-002	Casein kinase 2, beta polypeptide, isoform CRA_d;Casein kinase II subunit beta;Casein kinase 2, beta polypeptide	Q5SRQ6;P67870;B0UXA9;Q5SRQ3	Q5SRQ6_HUMAN;CSK2B_HUMAN;Q5SRQ3_HUMAN	14	4.92e-301	0	0	0	20	0	0	10	7	10	23	1.0544	NA	NA	1.1964	1.2966	1.0371	1.0422	-0.0764223	NA	NA	-0.2587	-0.374733	-0.052555	-0.0596322
IPI:IPI00010873.1;IPI:IPI00921876.1;IPI:IPI00658165.1;IPI:IPI00657963.1;IPI:IPI00916769.1;IPI:IPI00910638.1;IPI:IPI00916601.1;IPI:IPI00916485.1;IPI:IPI00916351.1;IPI:IPI00796517.2	Tryptophan-rich protein;Congenital heart disease 5 protein;cDNA FLJ51808, highly similar to Tryptophan-rich protein;cDNA FLJ60821, highly similar to Tryptophan-rich protein;Putative uncharacterized protein WRB;Tryptophan rich basic protein, isoform CRA_a	WRB;CHD5	Tryptophan-rich protein;cDNA FLJ51808, highly similar to Tryptophan-rich protein;tryptophan rich basic protein isoform 2;14 kDa protein;5 kDa protein	O00258;A8KAP8;B7Z1T1;A8MQ44;Q0VGA7	WRB_HUMAN;B7Z1T1_HUMAN;A8MQ44_HUMAN	5	6.03e-12	0	0	0	2	0	0	0	0	1	0	0.84377	NA	NA	NA	NA	NA	NA	0.245078	NA	NA	NA	NA	NA	NA
IPI:IPI00010882.3	DNA fragmentation factor subunit alpha;DNA fragmentation factor 45 kDa subunit;Inhibitor of CAD	DFFA;DFF1;DFF45;H13	Isoform DFF45 of DNA fragmentation factor subunit alpha (Fragment)	O00273-1;O00273;Q53HN4;Q5T6G6	DFFA_HUMAN	14	2.84e-214	1	0	0	31	21	3	13	2	5	12	0.82571	0.82623	0.70926	0.97354	1.0659	0.878	0.96519	0.276293	0.275385	0.495614	0.0386878	-0.0920721	0.187707	0.0511151
IPI:IPI00010896.3;IPI:IPI00877596.1	Chloride intracellular channel protein 1;Nuclear chloride ion channel 27;Chloride channel ABP;Regulatory nuclear chloride ion channel protein	CLIC1;NCC27	Chloride intracellular channel protein 1	O00299;Q53FB0;Q5SRT3	CLIC1_HUMAN	31	0	0	0	0	71	71	39	67	48	94	139	0.98942	1.0775	1.0166	0.91882	1.0048	1.0119	1.1035	0.015345	-0.107688	-0.0237521	0.122146	-0.00690837	-0.0170667	-0.142087
IPI:IPI00012448.1;IPI:IPI00217836.1;IPI:IPI00217835.1;IPI:IPI00384849.2;IPI:IPI00644378.1;IPI:IPI00217837.1;IPI:IPI00639963.2;IPI:IPI00217838.1;IPI:IPI00010906.1;IPI:IPI00186092.6	Battenin;Protein CLN3;Batten disease protein;cDNA FLJ59896, highly similar to Protein CLN3;CLN3 protein;cDNA FLJ59098, highly similar to Protein CLN3;Mutant CLN3;cDNA FLJ58551, highly similar to Protein CLN3	CLN3;BTS;hCG_1745226	Isoform 1 of Battenin;Isoform 3 of Battenin;Isoform 2 of Battenin;cDNA FLJ59896, highly similar to Protein CLN3;CLN3 protein;Isoform 4 of Battenin;CLN3 protein (Fragment);Isoform 5 of Battenin;CLN3 protein;cDNA FLJ58551, highly similar to Protein CLN3	Q13286-1;Q13286;B2R7J1;B4DFF3;Q549S9;Q13286-3;Q13286-2;B4DIA8;Q5XFT9;Q9UP05;O95086;Q13286-4;B4DXV0;O95085;Q13286-5;A8JYI8;A8JYI9;Q9UBD8;B4DXL3;Q2TA70	CLN3_HUMAN;B4DIA8_HUMAN;O95086_HUMAN;B4DXV0_HUMAN;A8JYI9_HUMAN;B4DXL3_HUMAN	2	3.33e-08	0	0	0	0	0	0	4	0	0	0	NA	NA	NA	1.0908	NA	NA	NA	NA	NA	NA	-0.125387	NA	NA	NA
IPI:IPI00010951.2	Epiplakin;450 kDa epidermal antigen	EPPK1;EPIPL	epiplakin 1	P58107;Q9NSU9	EPIPL_HUMAN	196	0	0	0	0	206	21	25	245	17	232	82	1.0529	1.0527	1.1774	1.128	0.85657	0.95816	0.91898	-0.0743684	-0.0740944	-0.235605	-0.173767	0.223357	0.0616615	0.121895
IPI:IPI00889534.1;IPI:IPI00011062.1;IPI:IPI00397498.1;IPI:IPI00926403.1;IPI:IPI00926199.1	Carbamoylphosphate synthetase I;Carbamoyl-phosphate synthase [ammonia], mitochondrial;Carbamoyl-phosphate synthetase I	CPS1	carbamoyl-phosphate synthetase 1 isoform a precursor;Isoform 1 of Carbamoyl-phosphate synthase [ammonia], mitochondrial;Isoform 2 of Carbamoyl-phosphate synthase [ammonia], mitochondrial	Q5R206;Q5R208;Q5R210;P31327-1;P31327;A8K134;Q53TL5;Q59HF8;Q5R207;Q5R209;Q5R211;P31327-2;B7Z818;B7ZAW0	Q5R206_HUMAN;CPSM_HUMAN	151	0	0	0	1	484	310	150	297	145	657	671	1.2505	0.98175	0.91138	1.3695	0.86427	0.91195	0.97376	-0.322505	0.0265724	0.133875	-0.453649	0.210446	0.132973	0.0383619
IPI:IPI00011069.1;IPI:IPI00006516.1;IPI:IPI00909037.1	Uracil-DNA glycosylase	UNG;DGU;UNG1;UNG15	Isoform 2 of Uracil-DNA glycosylase;Isoform 1 of Uracil-DNA glycosylase;Uracil-DNA glycosylase	P13051-1;P13051;B2R8Y1;P13051-2;A8K5M6;Q68DM5;Q6FHS8;B4DRT6	UNG_HUMAN;B4DRT6_HUMAN	6	5.32e-32	2	0	0	0	4	1	0	2	0	2	NA	1.9618	NA	NA	1.1534	NA	1.4219	NA	-0.972178	NA	NA	-0.205893	NA	-0.50782
IPI:IPI00011077.4;IPI:IPI00925867.1;IPI:IPI00926093.1	39S ribosomal protein L32, mitochondrial;MRP-L32	MRPL32;HSPC283	39S ribosomal protein L32, mitochondrial precursor	Q9BYC8;A4D1V4	RM32_HUMAN	8	3.12e-192	0	0	0	8	1	1	2	1	2	1	1.0736	NA	NA	0.85674	NA	0.90037	NA	-0.102457	NA	NA	0.223071	NA	0.15141	NA
IPI:IPI00011102.2;IPI:IPI00234463.4;IPI:IPI00556134.1;IPI:IPI00797824.1;IPI:IPI00878570.1;IPI:IPI00910946.1	Casein kinase I isoform delta;Casein kinase 1, delta isoform 1 variant	CSNK1D	Isoform 1 of Casein kinase I isoform delta;Isoform 2 of Casein kinase I isoform delta;Casein kinase 1, delta isoform 1 variant (Fragment);34 kDa protein	P48730-1;P48730;B4E0G1;P48730-2;A2I2P2;B4DIJ9;Q59FJ7	KC1D_HUMAN;Q59FJ7_HUMAN	13	7.96e-161	0	0	1	8	3	1	12	0	1	1	0.94613	0.90703	NA	1.1315	NA	NA	NA	0.0798897	0.140778	NA	-0.178237	NA	NA	NA
IPI:IPI00011107.2;IPI:IPI00939816.1	Isocitrate dehydrogenase [NADP], mitochondrial;Oxalosuccinate decarboxylase;NADP(+)-specific ICDH;IDP;ICD-M;Isocitrate dehydrogenase	IDH2	Isocitrate dehydrogenase [NADP], mitochondrial;Isocitrate dehydrogenase	P48735;B2R6L6;B4DFL2;B4DSZ6;Q53GL5;Q13584	IDHP_HUMAN;Q13584_HUMAN	21	4.49e-110	0	0	0	18	10	0	8	0	6	11	1.257	0.82819	NA	1.2404	NA	0.86524	0.89297	-0.329985	0.271966	NA	-0.310805	NA	0.208828	0.163316
IPI:IPI00011118.2	Ribonucleoside-diphosphate reductase subunit M2;Ribonucleotide reductase small subunit;Ribonucleotide reductase small chain	RRM2;RR2	Ribonucleoside-diphosphate reductase subunit M2	P31350;B3KS26;Q8N6S3;Q9UKM0	RIR2_HUMAN	22	0	0	2	1	21	7	2	26	1	17	9	1.5384	2.0266	1.4068	1.0301	NA	1.1153	1.5873	-0.621431	-1.01906	-0.492417	-0.0427844	NA	-0.157432	-0.666575
IPI:IPI00011126.6;IPI:IPI00848107.1;IPI:IPI00895901.1;IPI:IPI00888701.1;IPI:IPI00889191.1	26S protease regulatory subunit 4;P26s4;Proteasome 26S subunit ATPase 1	PSMC1	26S protease regulatory subunit 4;33 kDa protein	P62191;B4DR63;Q53HB3;Q53XL8;Q6NW36	PRS4_HUMAN	40	0	0	0	0	59	78	26	29	33	39	55	1.0624	1.119	1.2048	0.92976	1.1072	1.017	1.053	-0.0873271	-0.16221	-0.268794	0.10507	-0.146916	-0.0243197	-0.0745054
IPI:IPI00011200.5	D-3-phosphoglycerate dehydrogenase	PHGDH;PGDH3	D-3-phosphoglycerate dehydrogenase	O43175;B2RD08;B3KSC3	SERA_HUMAN	46	0	0	0	0	108	136	47	68	39	163	183	1.1673	1.104	1.1021	1.197	1.1213	1.0584	1.0004	-0.223175	-0.14274	-0.140255	-0.259423	-0.165172	-0.081885	-0.000576963
IPI:IPI00011201.1;IPI:IPI00643577.1;IPI:IPI00640765.1;IPI:IPI00643518.1	NAD-dependent malic enzyme, mitochondrial;Malic enzyme 2;Malic enzyme	ME2;hCG_23687	NAD-dependent malic enzyme, mitochondrial;Malic enzyme	P23368;B2R8J2;Q9BWL6	MAOM_HUMAN;Q9BWL6_HUMAN	28	0	0	1	0	40	15	6	24	5	8	16	0.87762	0.78162	0.85497	0.93108	0.7542	0.9132	0.82941	0.188332	0.355461	0.226054	0.103023	0.406981	0.130997	0.269843
IPI:IPI00011209.8;IPI:IPI00783039.1;IPI:IPI00157833.1;IPI:IPI00015819.1;IPI:IPI00784180.1;IPI:IPI00639837.1	BTB/POZ domain-containing protein KCTD10;BTB/POZ domain-containing protein KCTD13;Polymerase delta-interacting protein 1;TNFAIP1-like protein;BTB/POZ domain-containing protein TNFAIP1;Tumor necrosis factor, alpha-induced protein 1, endothelial;Protein B12	KCTD10;ULR061;MSTP028;KCTD13;PDIP1;POLDIP1;FKSG86;PP6832;TNFAIP1;EDP1	Isoform 1 of BTB/POZ domain-containing protein KCTD10;Isoform 2 of BTB/POZ domain-containing protein KCTD10;BTB/POZ domain-containing protein KCTD13;BTB/POZ domain-containing protein TNFAIP1;Isoform 3 of BTB/POZ domain-containing protein KCTD10	Q9H3F6-1;Q9H3F6;Q9H3F6-2;Q8WZ19;A8K0R5;Q13829;B7Z6M4;Q5TZQ1;Q9H3F6-3;B3KRS9;B3KVY5	KCD10_HUMAN;KCD13_HUMAN;TNAP1_HUMAN	4	2.01e-08	1	3	0	3	0	0	0	0	0	1	1.1255	NA	NA	NA	NA	NA	NA	-0.170566	NA	NA	NA	NA	NA	NA
IPI:IPI00011217.3	NADH dehydrogenase [ubiquinone] iron-sulfur protein 4, mitochondrial;NADH-ubiquinone oxidoreductase 18 kDa subunit;Complex I-18 kDa;Complex I-AQDQ	NDUFS4	NADH dehydrogenase [ubiquinone] iron-sulfur protein 4, mitochondrial	O43181	NDUS4_HUMAN	3	6.7e-48	0	0	0	2	0	0	0	0	0	0	0.97578	NA	NA	NA	NA	NA	NA	0.0353722	NA	NA	NA	NA	NA	NA
IPI:IPI00011229.1;IPI:IPI00852597.1;IPI:IPI00853455.1;IPI:IPI00879328.1;IPI:IPI00892793.1	Cathepsin D;Cathepsin D light chain;Cathepsin D heavy chain	CTSD;CPSD	Cathepsin D;33 kDa protein;Protein;30 kDa protein	P07339	CATD_HUMAN	23	0	0	1	1	40	20	6	59	28	16	32	1.3606	1.4227	1.2292	1.0625	0.66923	0.9161	1.2759	-0.444243	-0.508631	-0.29772	-0.0874628	0.579426	0.126423	-0.351515
IPI:IPI00011250.3;IPI:IPI00514154.2	Ubiquitin carboxyl-terminal hydrolase isozyme L3;Ubiquitin thioesterase L3;Ubiquitin carboxyl-terminal esterase L3 (Ubiquitin thiolesterase)	UCHL3;RP11-173B14.3-003	Ubiquitin carboxyl-terminal hydrolase isozyme L3;Ubiquitin carboxyl-terminal esterase L3	P15374;B2R970;Q5TBK7	UCHL3_HUMAN;Q5TBK7_HUMAN	14	0	0	0	0	26	2	2	40	8	15	22	0.90676	0.99173	0.94304	0.8614	0.8912	0.94263	0.97846	0.141207	0.0119807	0.0846091	0.215245	0.166179	0.0852365	0.0314152
IPI:IPI00011253.3;IPI:IPI00939811.1;IPI:IPI00855830.1;IPI:IPI00879848.1	40S ribosomal protein S3;Ribosomal protein S3	RPS3;OK/SW-cl.26	40S ribosomal protein S3;Ribosomal protein S3	P23396;B2R7N5;Q53G83;Q9NQS8	RS3_HUMAN;Q9NQS8_HUMAN	45	0	0	0	0	130	61	33	107	79	154	215	1.0129	1.1235	1.0631	1.0397	1.0669	1.0301	1.0062	-0.0184917	-0.168	-0.0882773	-0.0561673	-0.093425	-0.0427844	-0.00891709
IPI:IPI00011268.2;IPI:IPI00216044.1;IPI:IPI00642213.1;IPI:IPI00641351.1;IPI:IPI00514496.2;IPI:IPI00640938.1	RNA-binding protein Raly;hnRNP associated with lethal yellow homolog;Autoantigen p542;Heterogeneous nuclear ribonucleoprotein C-like 2;RNA binding protein, autoantigenic (HnRNP-associated with lethal yellow homolog (Mouse));cDNA FLJ56677, highly similar to RNA-binding protein Raly	RALY;HNRPCL2;P542;RP1-64K7.1-007;RP1-64K7.1-004;RP1-64K7.1-005	RNA binding protein, autoantigenic (HnRNP-associated with lethal yellow homolog (Mouse)), isoform CRA_a (Fragment);Isoform 1 of RNA-binding protein Raly;RNA binding protein, autoantigenic;RNA binding protein, autoantigenic;RNA binding protein, autoantigeni	Q9UKM9-1;Q9UKM9;Q53GL6;Q9UKM9-2;A8K4T9;Q5QPL9;B4DSJ1;Q5QPM1;Q5QPM0	RALY_HUMAN;Q5QPL9_HUMAN;B4DSJ1_HUMAN;Q5QPM0_HUMAN	25	2.93e-220	1	0	0	6	16	9	4	17	3	3	1.2649	1.0326	1.0106	1.6909	0.89429	1.0101	1.1305	-0.339023	-0.0462815	-0.0152121	-0.757791	0.161185	-0.0144981	-0.176961
IPI:IPI00011276.1;IPI:IPI00642832.2	2-oxoisovalerate dehydrogenase subunit beta, mitochondrial;Branched-chain alpha-keto acid dehydrogenase E1 component beta chain;Branched chain keto acid dehydrogenase E1, beta polypeptide;Branched chain keto acid dehydrogenase E1, beta polypeptide (Maple syrup urine disease), isoform CRA_b	BCKDHB;RP1-279A18.1-002;hCG_1817356	2-oxoisovalerate dehydrogenase subunit beta, mitochondrial;Branched chain keto acid dehydrogenase E1, beta polypeptide (Maple syrup urine disease), isoform CRA_b	P21953;B4E2N3;B7ZB80;Q6LCK9;Q9BQL0;Q5T2J3	ODBB_HUMAN;Q5T2J3_HUMAN	6	1.89e-115	0	0	0	3	0	0	11	0	0	1	1.1869	NA	NA	0.88342	NA	NA	NA	-0.247198	NA	NA	0.178829	NA	NA	NA
IPI:IPI00011284.1;IPI:IPI00375513.3;IPI:IPI00878254.1;IPI:IPI00878855.1;IPI:IPI00880186.1;IPI:IPI00878765.1	Catechol O-methyltransferase	COMT	Isoform Membrane-bound of Catechol O-methyltransferase;Isoform Soluble of Catechol O-methyltransferase;24 kDa protein;26 kDa protein	P21964-1;P21964;B8XPJ7;B8XPJ8;P21964-2;Q9BWC7	COMT_HUMAN	23	0	2	1	0	43	3	1	34	11	20	33	0.85584	0.82886	NA	0.97356	0.96017	0.86971	0.91633	0.224587	0.2708	NA	0.0386582	0.0586382	0.201394	0.126061
IPI:IPI00011285.1;IPI:IPI00910547.1;IPI:IPI00909108.1	Calpain-1 catalytic subunit;Calpain-1 large subunit;Calcium-activated neutral proteinase 1;Calpain mu-type;muCANP;Micromolar-calpain;Cell proliferation-inducing gene 30 protein;cDNA FLJ53224, highly similar to Calpain-1 catalytic subunit (EC 3.4.22.52)	CAPN1;CANPL1;PIG30	Calpain-1 catalytic subunit;cDNA FLJ53224, highly similar to Calpain-1 catalytic subunit	P07384;B2RDI5;B4DWH5	CAN1_HUMAN;B4DWH5_HUMAN	39	0	0	0	0	75	16	8	17	5	13	28	1.028	0.77931	0.92356	0.94493	0.92724	0.95315	1.0964	-0.0398403	0.359731	0.114722	0.0817206	0.108985	0.0692248	-0.132774
IPI:IPI00011302.1	CD59 glycoprotein;Membrane attack complex inhibition factor;MAC-inhibitory protein;Protectin;MEM43 antigen;Membrane inhibitor of reactive lysis;20 kDa homologous restriction factor;HRF-20;1F5 antigen	CD59;MIC11;MIN1;MIN2;MIN3;MSK21	CD59 glycoprotein	P13987;Q6FHM9	CD59_HUMAN	5	9.72e-70	2	2	2	22	1	3	6	3	6	6	1.1248	NA	1.317	1.2483	1.7871	1.5135	1.1147	-0.169668	NA	-0.397255	-0.319965	-0.83762	-0.597889	-0.156655
IPI:IPI00011307.4;IPI:IPI00743626.1;IPI:IPI00916740.1;IPI:IPI00915768.1;IPI:IPI00746020.1	Bifunctional methylenetetrahydrofolate dehydrogenase/cyclohydrolase, mitochondrial;NAD-dependent methylenetetrahydrofolate dehydrogenase;Methenyltetrahydrofolate cyclohydrolase;cDNA FLJ55007, highly similar to Bifunctional methylenetetrahydrofolate dehydrogenase/cyclohydrolase, mitochondrial;Putative uncharacterized protein MTHFD2	MTHFD2;NMDMC;hCG_40734	Bifunctional methylenetetrahydrofolate dehydrogenase/cyclohydrolase, mitochondrial;Methylenetetrahydrofolate dehydrogenase (NADP+ dependent) 2, methenyltetrahydrofolate cyclohydrolase, isoform CRA_b;Putative uncharacterized protein MTHFD2	P13995;B2R7W0;B4DY35;Q7Z650;B8ZZU9	MTDC_HUMAN;B4DY35_HUMAN;B8ZZU9_HUMAN	20	0	0	0	0	14	9	5	18	4	7	20	0.7881	0.8938	0.82533	0.9784	0.89262	0.98081	0.84294	0.343549	0.161976	0.276957	0.0315037	0.163882	0.0279544	0.246498
IPI:IPI00011400.2;IPI:IPI00747471.2	T-lymphoma invasion and metastasis-inducing protein 1;T-cell lymphoma invasion and metastasis 1 variant	TIAM1	T-lymphoma invasion and metastasis-inducing protein 1;T-cell lymphoma invasion and metastasis 1 variant	Q13009;B7ZLR6;Q59GK8	TIAM1_HUMAN;Q59GK8_HUMAN	7	8.02e-07	0	1	0	2	1	1	0	0	1	1	1.0759	NA	NA	NA	NA	NA	NA	-0.105544	NA	NA	NA	NA	NA	NA
IPI:IPI00011416.2;IPI:IPI00908564.1	Delta(3,5)-Delta(2,4)-dienoyl-CoA isomerase, mitochondrial	ECH1	Delta(3,5)-Delta(2,4)-dienoyl-CoA isomerase, mitochondrial	Q13011;A8K745	ECH1_HUMAN	25	0	0	0	0	41	26	13	60	19	33	50	1.1083	1.0032	0.83702	1.0455	0.82566	0.85136	1.0218	-0.148348	-0.00460925	0.256666	-0.0641931	0.27638	0.232159	-0.0311128
IPI:IPI00011454.1	Neutral alpha-glucosidase AB;Glucosidase II subunit alpha;Alpha-glucosidase 2	GANAB;G2AN;KIAA0088	Isoform 2 of Neutral alpha-glucosidase AB	Q14697-2;Q14697;B4DZ53	GANAB_HUMAN	75	0	0	0	0	132	149	127	169	44	310	373	1.0985	0.99776	0.96978	1.0968	0.97187	0.93331	1.0007	-0.135535	0.00323526	0.0442706	-0.1333	0.0411647	0.0995717	-0.00100953
IPI:IPI00011461.5;IPI:IPI00477001.3	Striatin-3;Cell-cycle autoantigen SG2NA;S/G2 antigen	STRN3;GS2NA;SG2NA	Isoform Beta of Striatin-3;Isoform Alpha of Striatin-3	Q13033-1;Q13033;Q13033-2;A0AV58;A2RTX7	STRN3_HUMAN	12	1.9e-197	1	0	0	7	1	2	1	3	0	0	1.0321	NA	0.90727	NA	0.9687	NA	NA	-0.0455828	NA	0.140396	NA	0.0458782	NA	NA
IPI:IPI00011488.4;IPI:IPI00645585.2;IPI:IPI00942132.1;IPI:IPI00871334.2;IPI:IPI00385784.1	Serine/threonine-protein kinase 4;STE20-like kinase MST1;Mammalian STE20-like protein kinase 1;Serine/threonine-protein kinase Krs-2;Putative uncharacterized protein DKFZp686A2068	STK4;MST1;DKFZp686A2068	Isoform 1 of Serine/threonine-protein kinase 4;Isoform 2 of Serine/threonine-protein kinase 4;Putative uncharacterized protein DKFZp686A2068	Q13043-1;Q13043;B2RCR8;Q59FZ4;Q13043-2;A0PJ51;Q9BS84;Q5H9T5	STK4_HUMAN;Q5H9T5_HUMAN	12	2.81e-128	2	1	1	7	0	1	1	2	1	1	0.87128	NA	NA	NA	0.97013	NA	NA	0.198792	NA	NA	NA	0.04375	NA	NA
IPI:IPI00011511.1;IPI:IPI00299177.4;IPI:IPI00853431.1	Cat eye syndrome critical region protein 5	CECR5	Isoform 2 of Cat eye syndrome critical region protein 5;Isoform 1 of Cat eye syndrome critical region protein 5	Q9BXW7-1;Q9BXW7;B2RCK5;Q9BXW7-2	CECR5_HUMAN	15	0	0	0	0	8	7	2	10	1	2	2	1.2781	0.993	0.93802	1.0347	NA	0.86475	1.0522	-0.354001	0.0101344	0.0923094	-0.0492125	NA	0.209645	-0.073409
IPI:IPI00011528.1;IPI:IPI00644499.1;IPI:IPI00789964.1	Cleavage stimulation factor 50 kDa subunit;CF-1 50 kDa subunit;CstF-50	CSTF1	Cleavage stimulation factor 50 kDa subunit;38 kDa protein	Q05048;B4DDG3;Q5QPD8	CSTF1_HUMAN	13	5.09e-211	0	0	0	9	11	1	9	2	5	5	0.89069	0.83376	NA	0.85068	0.7347	0.72773	0.87674	0.167005	0.262296	NA	0.233312	0.444773	0.458525	0.189779
IPI:IPI00030371.2;IPI:IPI00011551.1;IPI:IPI00410582.3;IPI:IPI00926997.1	Tripartite motif-containing protein 4;RING finger protein 87	TRIM4;RNF87	Isoform Alpha of Tripartite motif-containing protein 4;Isoform Beta of Tripartite motif-containing protein 4;Isoform Gamma of Tripartite motif-containing protein 4;Protein	Q9C037-1;Q9C037;Q9C037-2;A4D298;B3KS62;B4DEC5;Q9C037-3	TRIM4_HUMAN	3	0.00021163	0	1	0	28	7	3	21	1	54	51	1.1477	1.3634	1.4039	1.0972	NA	1.1522	1.1565	-0.198746	-0.447209	-0.48944	-0.133827	NA	-0.204391	-0.209765
IPI:IPI00018311.1;IPI:IPI00011578.1;IPI:IPI00654584.6;IPI:IPI00657724.1;IPI:IPI00922797.1	Neuroplastin;Stromal cell-derived receptor 1	NPTN;SDFR1;SDR1	Isoform 2 of Neuroplastin;Isoform 1 of Neuroplastin;neuroplastin isoform c precursor;Isoform 3 of Neuroplastin	Q9Y639-2;Q9Y639;B7Z4D3;Q9Y639-1;B2RAL7;Q9Y639-4;Q9UFM8;Q9Y499;Q9Y639-3;B7ZLL2	NPTN_HUMAN	7	4.42e-94	0	0	1	13	3	0	7	0	1	2	1.2884	1.0608	NA	1.3278	NA	NA	0.90663	-0.365581	-0.0851527	NA	-0.409038	NA	NA	0.141414
IPI:IPI00011592.3;IPI:IPI00909090.1;IPI:IPI00909455.1;IPI:IPI00470463.1	Cytoplasmic dynein 1 light intermediate chain 2;Dynein light intermediate chain 2, cytosolic;LIC53/55;cDNA FLJ52924, highly similar to Cytoplasmic dynein 1 light intermediate chain 2	DYNC1LI2;DNCLI2;LIC2	Cytoplasmic dynein 1 light intermediate chain 2;cDNA FLJ52924, highly similar to Cytoplasmic dynein 1 light intermediate chain 2	O43237;A8K6V1;B4DHD8;B4DZP4	DC1L2_HUMAN;B4DZP4_HUMAN	11	0	0	0	1	16	4	1	7	2	3	5	0.89895	0.934	NA	1.1552	0.93771	0.70481	0.77135	0.153687	0.0985055	NA	-0.208143	0.0927863	0.504694	0.374542
IPI:IPI00011603.2;IPI:IPI00383659.1	26S proteasome non-ATPase regulatory subunit 3;Proteasome subunit p58	PSMD3	26S proteasome non-ATPase regulatory subunit 3	O43242;B3KMW9;B3KNN7;B4DEB0;B4DPM7;B4DT72;B4DV84;Q6IBN0;Q8N9M2;Q96N86	PSMD3_HUMAN	49	0	0	0	0	93	95	12	84	20	56	75	1	0.96528	0.94981	0.9481	0.97675	0.9747	1.0129	0	0.0509806	0.0742891	0.0768889	0.0339387	0.0369698	-0.0184917
IPI:IPI00011604.1;IPI:IPI00738964.1	Glycine cleavage system H protein, mitochondrial	GCSH	Glycine cleavage system H protein, mitochondrial;similar to Glycine cleavage system H protein, mitochondrial	P23434;Q53XL7;Q6IAT2;Q6QN92	GCSH_HUMAN	4	2.93e-195	0	1	0	4	1	0	2	3	6	5	0.82905	NA	NA	0.91961	1.0237	1.0267	1.0026	0.270469	NA	NA	0.120906	-0.033793	-0.0380147	-0.00374614
IPI:IPI00011609.4;IPI:IPI00219198.2;IPI:IPI00219197.3;IPI:IPI00940669.1;IPI:IPI00792731.1;IPI:IPI00794985.1	Ubiquitin-protein ligase E3A;E6AP ubiquitin-protein ligase;Oncogenic protein-associated protein E6-AP;Human papillomavirus E6-associated protein;Renal carcinoma antigen NY-REN-54;UBE3A protein	UBE3A;E6AP;EPVE6AP;HPVE6A	Isoform II of Ubiquitin-protein ligase E3A;Isoform III of Ubiquitin-protein ligase E3A;Isoform I of Ubiquitin-protein ligase E3A;UBE3A protein	Q05086-1;Q05086;Q9BUI6;Q05086-3;A8K8Z9;Q5W7F7;Q05086-2;Q9H2G0;Q96GR7;Q9UBN9	UBE3A_HUMAN;Q96GR7_HUMAN	19	1.95e-195	0	0	0	7	0	0	6	0	0	2	0.79655	NA	NA	0.87055	NA	NA	1.0855	0.328163	NA	NA	0.200001	NA	NA	-0.11836
IPI:IPI00011619.4;IPI:IPI00922088.1	Bifunctional 3'-phosphoadenosine 5'-phosphosulfate synthetase 1;Sulfurylase kinase 1;Sulfate adenylyltransferase;Sulfate adenylate transferase;ATP-sulfurylase;Adenylyl-sulfate kinase;Adenylylsulfate 3'-phosphotransferase;APS kinase;Adenosine-5'-phosphosulfate 3'-phosphotransferase;3'-phosphoadenosine-5'-phosphosulfate synthetase	PAPSS1;ATPSK1;PAPSS	Bifunctional 3'-phosphoadenosine 5'-phosphosulfate synthetase 1	O43252;Q05BW9;Q4W5F0;Q4W5H3;Q6IAX6	PAPS1_HUMAN	22	0	0	0	0	45	18	4	23	5	13	20	1.0687	1.0536	1.1106	1.0947	1.0325	0.91842	0.90645	-0.0958569	-0.0753273	-0.151339	-0.130536	-0.0461418	0.122774	0.141701
IPI:IPI00011631.6	Centromere/kinetochore protein zw10 homolog	ZW10	Centromere/kinetochore protein zw10 homolog	O43264;A1A528;B2R7C2;B4DUQ3;B4E1J7	ZW10_HUMAN	24	0	0	0	0	11	5	5	10	2	4	9	0.77886	0.81189	0.76993	0.90949	0.83917	0.86458	0.79721	0.360564	0.300644	0.377201	0.13687	0.252965	0.209929	0.326968
IPI:IPI00011635.3;IPI:IPI00220829.1;IPI:IPI00925297.1;IPI:IPI00853612.3;IPI:IPI00384014.2;IPI:IPI00218043.1	Bcl-2-like protein 13;Protein Mil1;Bcl-rambo;cDNA FLJ55839, highly similar to Bcl-2-like 13 protein	BCL2L13;MIL1;CD003	Isoform 2 of Bcl-2-like protein 13;Isoform 1 of Bcl-2-like protein 13;cDNA FLJ55839, highly similar to Bcl-2-like 13 protein	Q9BXK5-1;Q9BXK5;A8K5Y4;B2RB43;Q9BXK5-2;B7Z238	B2L13_HUMAN;B7Z238_HUMAN	8	1.18e-206	0	0	1	12	1	0	6	0	0	0	1.0106	NA	NA	1.0442	NA	NA	NA	-0.0152121	NA	NA	-0.0623981	NA	NA	NA
IPI:IPI00011654.2;IPI:IPI00645452.1;IPI:IPI00647896.1;IPI:IPI00908770.1;IPI:IPI00909140.4;IPI:IPI00174849.4;IPI:IPI00877930.1;IPI:IPI00739915.3	Tubulin beta chain;Tubulin beta-5 chain;cDNA FLJ50617, highly similar to Tubulin beta-7 chain;cDNA FLJ52029, highly similar to Tubulin beta-7 chain;cDNA FLJ53063, highly similar to Tubulin beta-7 chain	TUBB;TUBB5;OK/SW-cl.56;DAAP-285E11.4-003;DADB-118P11.3-003;DAMA-26D6.3-003;DAMC-316D20.4-003;DAQB-47P19.9-003;DASS-191K16.2-003;XXbac-BCX111D4.2-003;XXbac-BPG252P9.4-003;XTP3TPATP1	Tubulin beta chain;Tubulin, beta;Tubulin, beta;cDNA FLJ53063, highly similar to Tubulin beta-7 chain	P07437;B4DY90;Q5SU16;Q6LC01;B4DQN9;B7ZAF0;B7ZAK1;Q5JP53;B4DXZ5;Q1KSF8;Q5ST81;Q6P602;Q96B85;Q9BUU9;B4DMU8	TBB5_HUMAN;B4DQN9_HUMAN;B4DXZ5_HUMAN;B4DMU8_HUMAN	49	0	2	0	0	425	729	302	513	203	566	988	1.1867	1.1701	1.2359	1.0664	1.0241	1.179	1.0631	-0.246955	-0.226632	-0.305562	-0.0927487	-0.0343566	-0.237564	-0.0882773
IPI:IPI00011676.2	Neural Wiskott-Aldrich syndrome protein	WASL	Neural Wiskott-Aldrich syndrome protein	O00401;A1JUI9;A4D0Y1;A8K180;Q68DE4	WASL_HUMAN	11	2.06e-58	1	0	1	10	4	4	1	1	0	1	0.69154	0.64317	0.70738	NA	NA	NA	NA	0.532115	0.636728	0.499443	NA	NA	NA	NA
IPI:IPI00011693.4	UPF0293 protein C16orf42	C16orf42;UND313L	UPF0293 protein C16orf42	Q9UJK0	CP042_HUMAN	3	1.04e-14	0	0	0	2	2	1	0	0	0	0	1.0227	1.3242	NA	NA	NA	NA	NA	-0.032383	-0.405121	NA	NA	NA	NA	NA
IPI:IPI00011694.1;IPI:IPI00169276.3;IPI:IPI00941783.1;IPI:IPI00935215.2	Trypsin-1;Trypsin I;Cationic trypsinogen;Serine protease 1;Beta-trypsin;Alpha-trypsin chain 1;Alpha-trypsin chain 2;Putative trypsin-6;Trypsinogen C	PRSS1;TRP1;TRY1;TRYP1;TRY6;T6	Trypsin-1;Putative trypsin-6;27 kDa protein	P07477;A1A508;A6XGL3;Q45KI0;Q53ZF3;Q53ZV8;Q53ZX7;Q53ZX8;Q53ZX9;Q7Z445;Q7Z5P3;Q7Z5Y9;Q86W17;Q86W18;Q86W19;Q86W20;Q8NHM4	TRY1_HUMAN;TRY6_HUMAN	3	5.69e-09	0	0	0	0	0	0	0	2	0	1	NA	NA	NA	NA	0.23236	NA	NA	NA	NA	NA	NA	2.10557	NA	NA
IPI:IPI00011698.4;IPI:IPI00940972.1;IPI:IPI00927280.1	Histone deacetylase complex subunit SAP18;Sin3-associated polypeptide, 18 kDa;Sin3-associated polypeptide p18;Cell growth-inhibiting protein 38;2HOR0202	SAP18;GIG38	Sin3A-associated protein, 18kDa;Histone deacetylase complex subunit SAP18;Protein	O00422;B2R494	SAP18_HUMAN	13	5.82e-292	0	0	0	14	3	2	7	7	6	7	0.88843	0.94551	0.8397	1.0198	0.95658	0.79184	0.97945	0.17067	0.0808354	0.252054	-0.0282862	0.0640425	0.336719	0.0299562
IPI:IPI00011702.4;IPI:IPI00843882.2	Uncharacterized protein KIAA0406	KIAA0406	Uncharacterized protein KIAA0406	O43156;A3KMG5;Q3B768	K0406_HUMAN	16	0	1	0	0	12	6	2	18	3	3	6	1.0088	1.014	1.0199	1.2737	1.2528	1.2342	0.89127	-0.0126402	-0.0200577	-0.0284277	-0.349026	-0.325156	-0.303576	0.166066
IPI:IPI00221327.1;IPI:IPI00011726.1;IPI:IPI00647050.1	RNA 3'-terminal phosphate cyclase;RNA terminal phosphate cyclase domain-containing protein 1	RTCD1;RPC;RPC1;RTC1	Isoform 2 of RNA 3'-terminal phosphate cyclase;Isoform 1 of RNA 3'-terminal phosphate cyclase	O00442-2;O00442;A8K8K1;Q5VVL5;O00442-1;B4DSL0;Q5VVL6	RTC1_HUMAN	13	3.6e-153	1	2	1	16	4	1	18	0	0	1	0.93116	0.73872	NA	1.9933	NA	NA	NA	0.102899	0.4369	NA	-0.995159	NA	NA	NA
IPI:IPI00011735.2;IPI:IPI00927282.1;IPI:IPI00926238.1;IPI:IPI00926922.1;IPI:IPI00925408.1;IPI:IPI00925900.1	Interferon-related developmental regulator 1;Nerve growth factor-inducible protein PC4	IFRD1	Interferon-related developmental regulator 1	O00458;A4D0U1;B7Z5G1;Q75M99;Q75MS4	IFRD1_HUMAN	7	1.1e-26	0	0	0	5	7	0	3	1	0	0	1.3211	1.3392	NA	1.4598	NA	NA	NA	-0.40174	-0.421371	NA	-0.545771	NA	NA	NA
IPI:IPI00011770.1	NADH dehydrogenase [ubiquinone] 1 alpha subcomplex subunit 4;NADH-ubiquinone oxidoreductase MLRQ subunit;Complex I-MLRQ	NDUFA4	NADH dehydrogenase [ubiquinone] 1 alpha subcomplex subunit 4	O00483	NDUA4_HUMAN	7	5.75e-44	0	0	0	11	1	0	3	4	14	10	0.9394	NA	NA	1.183	1.1904	1.1307	0.96461	0.0901885	NA	NA	-0.24245	-0.251446	-0.177216	0.0519823
IPI:IPI00011836.2;IPI:IPI00797542.1;IPI:IPI00216257.2;IPI:IPI00796905.1;IPI:IPI00924599.1;IPI:IPI00925091.1;IPI:IPI00927620.1;IPI:IPI00927927.1;IPI:IPI00794629.1;IPI:IPI00794023.1;IPI:IPI00795325.1	Ubiquitin carboxyl-terminal hydrolase 4;Ubiquitin thioesterase 4;Ubiquitin-specific-processing protease 4;Deubiquitinating enzyme 4;Ubiquitous nuclear protein homolog;Ubiquitin carboxyl-terminal hydrolase	USP4;UNP;UNPH	Isoform UNPEL of Ubiquitin carboxyl-terminal hydrolase 4;Ubiquitin carboxyl-terminal hydrolase (Fragment);Isoform UNPES of Ubiquitin carboxyl-terminal hydrolase 4;Ubiquitin carboxyl-terminal hydrolase (Fragment);Protein	Q13107-1;Q13107;Q08AK7;Q53FJ3;Q13107-2;Q53H56	UBP4_HUMAN;Q53FJ3_HUMAN;Q53H56_HUMAN	13	7.79e-77	1	0	0	5	0	0	5	0	1	1	0.96052	NA	NA	0.92036	NA	NA	NA	0.0581124	NA	NA	0.11973	NA	NA	NA
IPI:IPI00011857.1	Chromatin assembly factor 1 subunit B;Chromatin assembly factor I p60 subunit;M-phase phosphoprotein 7	CHAF1B;CAF1A;CAF1P60;MPHOSPH7;MPP7	Chromatin assembly factor 1 subunit B	Q13112;B2R7X3	CAF1B_HUMAN	8	3.11e-58	0	0	0	2	3	0	2	0	1	1	1.1664	1.1462	NA	1.3343	NA	NA	NA	-0.222063	-0.196859	NA	-0.416083	NA	NA	NA
IPI:IPI00011898.3;IPI:IPI00925085.1;IPI:IPI00790479.1;IPI:IPI00925483.1;IPI:IPI00793254.1;IPI:IPI00925244.1;IPI:IPI00795510.1;IPI:IPI00795184.1	Translation initiation factor eIF-2B subunit epsilon;eIF-2B GDP-GTP exchange factor subunit epsilon;Eukaryotic translation initiation factor 2B, subunit 5 epsilon, 82kDa variant	EIF2B5;EIF2BE	Translation initiation factor eIF-2B subunit epsilon;Eukaryotic translation initiation factor 2B, subunit 5 epsilon, 82kDa variant;49 kDa protein	Q13144;Q541Z1;Q59HD8	EI2BE_HUMAN;Q59HD8_HUMAN	23	1.33e-286	1	0	0	34	2	4	8	2	3	17	0.96658	0.93984	0.92556	0.76001	1.0168	1.1268	0.95638	0.049039	0.0895129	0.111602	0.39591	-0.0240359	-0.172231	0.0643441
IPI:IPI00011913.1	Heterogeneous nuclear ribonucleoprotein A0	HNRNPA0;HNRPA0	Heterogeneous nuclear ribonucleoprotein A0	Q13151;Q6IB18	ROA0_HUMAN	23	0	0	0	1	23	15	12	25	23	35	51	0.90195	1.0167	1.0326	1.3322	1.4049	1.2773	0.98032	0.148881	-0.023894	-0.0462815	-0.413811	-0.490467	-0.353097	0.0286753
IPI:IPI00011916.1;IPI:IPI00940113.1;IPI:IPI00893993.1;IPI:IPI00893242.1;IPI:IPI00893909.1	Aminoacyl tRNA synthetase complex-interacting multifunctional protein 2;Multisynthetase complex auxiliary component p38;Protein JTV-1;cDNA, FLJ93510, highly similar to Homo sapiens JTV1 gene (JTV1), mRNA;Putative uncharacterized protein STAG3L3	AIMP2;JTV1;PRO0992;STAG3L3	Aminoacyl tRNA synthetase complex-interacting multifunctional protein 2;cDNA, FLJ93510, highly similar to Homo sapiens JTV1 gene (JTV1), mRNA;28 kDa protein;Putative uncharacterized protein STAG3L3	Q13155;B2R7M3;A8MU58	AIMP2_HUMAN;B2R7M3_HUMAN;A8MU58_HUMAN	17	0	0	0	0	46	10	7	34	12	49	56	0.87594	0.94776	0.94642	0.92341	0.91013	0.95246	1.0057	0.191096	0.0774063	0.0794475	0.114957	0.135855	0.0702696	-0.00820001
IPI:IPI00011919.1	Protein FADD;FAS-associated death domain protein;FAS-associating death domain-containing protein;Mediator of receptor induced toxicity;Growth-inhibiting gene 3 protein	FADD;MORT1;GIG3	Protein FADD	Q13158;B4DDS8;Q6LCB0;Q6LCG1	FADD_HUMAN	9	3.33e-248	0	1	1	13	0	0	12	3	3	9	0.77842	NA	NA	0.97798	1.0358	0.89758	0.98083	0.361379	NA	NA	0.0321231	-0.0507455	0.155888	0.027925
IPI:IPI00011932.8	Heat shock 70 kDa protein 12A	HSPA12A;KIAA0417	Heat shock 70 kDa protein 12A	O43301;B7Z2F7;B7Z2M8	HS12A_HUMAN	6	7.24e-83	1	2	2	3	0	0	0	0	0	0	0.92106	NA	NA	NA	NA	NA	NA	0.118633	NA	NA	NA	NA	NA	NA
IPI:IPI00011937.1;IPI:IPI00647280.2;IPI:IPI00639945.1;IPI:IPI00938009.1;IPI:IPI00640466.1	Peroxiredoxin-4;Prx-IV;Thioredoxin peroxidase AO372;Thioredoxin-dependent peroxide reductase A0372;Antioxidant enzyme AOE372;Putative uncharacterized protein PRDX4	PRDX4	Peroxiredoxin-4;Putative uncharacterized protein PRDX4;Protein	Q13162;A6NJJ0	PRDX4_HUMAN;A6NJJ0_HUMAN	25	0	0	0	0	47	17	7	45	13	56	56	1.0663	0.8604	0.94779	1.0649	0.99136	1.0015	1.0154	-0.0926134	0.216921	0.0773607	-0.090718	0.012519	-0.00216242	-0.0220482
IPI:IPI00011970.3;IPI:IPI00220886.1;IPI:IPI00807691.2;IPI:IPI00744804.3;IPI:IPI00337349.6;IPI:IPI00550942.1;IPI:IPI00920990.3;IPI:IPI00910927.1;IPI:IPI00014408.1;IPI:IPI00787995.2;IPI:IPI00937269.1	3-keto-steroid reductase;Estradiol 17-beta-dehydrogenase 7;17-beta-hydroxysteroid dehydrogenase 7;Putative uncharacterized protein HSD17B7P2;17beta-hydroxysteroid dehydrogenase type 7 form 2;cDNA FLJ60462, highly similar to 3-keto-steroid reductase (EC 1.1.1.270)	HSD17B7;UNQ2563/PRO6243;HSD17B7P2	Isoform 1 of 3-keto-steroid reductase;Isoform 2 of 3-keto-steroid reductase;Isoform 3 of 3-keto-steroid reductase;38 kDa protein;Putative uncharacterized protein HSD17B7P2;17beta-hydroxysteroid dehydrogenase type 7 form 2;cDNA FLJ60462, highly similar to 3	P56937-1;P56937;P56937-2;P56937-3;Q5T250;Q9H9C0;A6NH47;Q5MGS6;B4DF79;Q9NRW5	DHB7_HUMAN;A6NH47_HUMAN;Q5MGS6_HUMAN;B4DF79_HUMAN	5	5.46e-33	0	0	0	2	0	0	4	0	0	0	1.7259	NA	NA	1.2647	NA	NA	NA	-0.787349	NA	NA	-0.338795	NA	NA	NA
IPI:IPI00011996.5;IPI:IPI00783182.1;IPI:IPI00829749.1	Ubiquitin-conjugating enzyme E2 Z;Ubiquitin-protein ligase Z;Ubiquitin carrier protein Z;Uba6-specific E2 conjugating enzyme 1;Putative uncharacterized protein UBE2Z	UBE2Z;HOYS7	Isoform 1 of Ubiquitin-conjugating enzyme E2 Z;Putative uncharacterized protein UBE2Z (Fragment);Isoform 2 of Ubiquitin-conjugating enzyme E2 Z	Q9H832-1;Q9H832;B4DL66;B7WP77;Q9H832-2;A6NC60	UBE2Z_HUMAN;B7WP77_HUMAN	10	9.79e-35	0	1	1	2	8	4	2	1	2	3	1.0722	1.0475	1.0723	0.59719	NA	1.1383	1.2979	-0.100574	-0.0669502	-0.100709	0.743738	NA	-0.186881	-0.376179
IPI:IPI00867735.1;IPI:IPI00011997.4;IPI:IPI00797466.1;IPI:IPI00479726.2	UPF0488 protein C8orf33	C8orf33	Isoform 2 of UPF0488 protein C8orf33;Isoform 1 of UPF0488 protein C8orf33;25 kDa protein	Q9H7E9-2;Q9H7E9;Q9H7E9-1	CH033_HUMAN	11	4.34e-168	1	2	0	10	11	5	10	6	4	3	1.4753	1.5912	1.5596	1.1906	1.4255	1.0646	1.2672	-0.561008	-0.670115	-0.641176	-0.251689	-0.511468	-0.0903115	-0.341644
IPI:IPI00012007.6;IPI:IPI00935818.1	Adenosylhomocysteinase;S-adenosyl-L-homocysteine hydrolase;cDNA FLJ52743, highly similar to Adenosylhomocysteinase (EC 3.3.1.1);cDNA, FLJ79079, highly similar to Adenosylhomocysteinase (EC 3.3.1.1);AHCY protein	AHCY;SAHH	Adenosylhomocysteinase;adenosylhomocysteinase isoform 2	P23526;A8K307;B3KUN3;Q1RMG2	SAHH_HUMAN;Q1RMG2_HUMAN	39	0	0	0	1	79	104	30	63	23	131	172	1.0319	1.0405	1.0354	1.0197	0.96997	0.99992	1.0245	-0.0453032	-0.057277	-0.0501882	-0.0281448	0.043988	0.00011542	-0.03492
IPI:IPI00012011.6;IPI:IPI00909841.1	Cofilin-1;Cofilin, non-muscle isoform;18 kDa phosphoprotein;p18;cDNA FLJ51435, moderately similar to Cofilin-1	CFL1;CFL	Cofilin-1;cDNA FLJ51435, moderately similar to Cofilin-1	P23528;B3KUQ1;B4E112	COF1_HUMAN;B4E112_HUMAN	36	0	0	1	0	183	84	60	172	114	200	346	1.3244	1.1104	1.2206	0.9986	1.0252	1.1172	1.1674	-0.405339	-0.151079	-0.28759	0.00202119	-0.0359054	-0.159887	-0.223299
IPI:IPI00375531.2;IPI:IPI00012048.1;IPI:IPI00790982.1;IPI:IPI00791971.1;IPI:IPI00794728.1	Nucleoside diphosphate kinase A;Tumor metastatic process-associated protein;Metastasis inhibition factor nm23;nm23-H1;Granzyme A-activated DNase	NME1;NDPKA;NM23	Isoform 2 of Nucleoside diphosphate kinase A;Isoform 1 of Nucleoside diphosphate kinase A;9 kDa protein	P15531-2;P15531;P15531-1	NDKA_HUMAN	19	0	0	0	0	34	5	2	31	4	92	139	1.0021	1.037	1.2671	0.96191	1.0379	0.9942	1.0063	-0.00302648	-0.0524159	-0.34153	0.0560262	-0.0536674	0.00839199	-0.00906047
IPI:IPI00012060.1	Ubiquitin-conjugating enzyme E2 B;Ubiquitin-protein ligase B;Ubiquitin carrier protein B;HR6B;hHR6B;E2-17 kDa	UBE2B;RAD6B	Ubiquitin-conjugating enzyme E2 B	P63146;B2R503	UBE2B_HUMAN	2	1.02e-23	0	0	0	2	0	0	4	0	1	3	0.90708	NA	NA	1.098	NA	NA	1.0236	0.140698	NA	NA	-0.134878	NA	NA	-0.0336521
IPI:IPI00012069.1;IPI:IPI00619966.1;IPI:IPI00910902.1;IPI:IPI00619898.2	NAD(P)H dehydrogenase [quinone] 1;Quinone reductase 1;NAD(P)H:quinone oxidoreductase 1;DT-diaphorase;Azoreductase;Phylloquinone reductase;Menadione reductase;cDNA FLJ60804, highly similar to NAD(P)H dehydrogenase (quinone) 1 (EC 1.6.5.2);cDNA FLJ50573, highly similar to Homo sapiens NAD(P)H dehydrogenase, quinone 1 (NQO1), transcript variant 3, mRNA;cDNA FLJ50591, highly similar to Homo sapiens N…	NQO1;DIA4;NMOR1;hCG_28204	NAD(P)H dehydrogenase [quinone] 1;NAD(P)H menadione oxidoreductase 1, dioxin-inducible isoform b;cDNA FLJ50573, highly similar to Homo sapiens NAD(P)H dehydrogenase, quinone 1 (NQO1), transcript variant 3, mRNA;NQO1 protein (Fragment)	P15559;B2R5Y9;Q53G81;B4DQP5;B7ZAD1;B4DLR8;B4DNM7;Q3B792	NQO1_HUMAN;B4DQP5_HUMAN;B4DLR8_HUMAN;B4DNM7_HUMAN	24	0	1	1	0	78	19	9	86	26	111	170	1.4476	1.4196	1.2068	0.94377	0.86065	0.97711	1.2086	-0.533663	-0.505484	-0.271187	0.0834928	0.216501	0.0334071	-0.273337
IPI:IPI00012074.3;IPI:IPI00941649.1;IPI:IPI00856038.1;IPI:IPI00910614.1	Heterogeneous nuclear ribonucleoprotein R;cDNA FLJ53358, highly similar to Heterogeneous nuclear ribonucleoprotein R;cDNA FLJ53360, highly similar to Heterogeneous nuclear ribonucleoprotein R	HNRNPR;HNRPR;hCG_38907	Heterogeneous nuclear ribonucleoprotein R;71 kDa protein;Heterogeneous nuclear ribonucleoprotein-R2;heterogeneous nuclear ribonucleoprotein R isoform 4	O43390;B2R7W4;B4DMB1;B4DT28;Q2L7G6;B4DMD1;Q0VGD6;Q7Z334	HNRPR_HUMAN;B4DMB1_HUMAN;B4DMD1_HUMAN	43	0	0	0	0	55	71	38	24	21	36	75	1.0678	0.9652	0.95436	1.153	0.97625	1.006	1.0146	-0.0946415	0.0511002	0.0673945	-0.205393	0.0346775	-0.0086303	-0.0209111
IPI:IPI00012079.5;IPI:IPI00942600.1;IPI:IPI00908588.1;IPI:IPI00798302.2;IPI:IPI00910983.1;IPI:IPI00788971.1;REV_IPI:IPI00014068.1;REV_IPI:IPI00384231.3;REV_IPI:IPI00556065.1;REV_IPI:IPI00178714.2;REV_IPI:IPI00922679.1;IPI:IPI00816329.1;IPI:IPI00797648.1	Eukaryotic translation initiation factor 4B;cDNA FLJ59206, highly similar to Eukaryotic translation initiation factor 4B;cDNA FLJ59405, highly similar to Eukaryotic translation initiation factor 4B	EIF4B	cDNA FLJ54492, highly similar to Eukaryotic translation initiation factor 4B;70 kDa protein;cDNA FLJ59206, highly similar to Eukaryotic translation initiation factor 4B;cDNA FLJ59405, highly similar to Eukaryotic translation initiation factor 4B	P23588;B4DRM3;B4DEP6;B4DS13;Q7Z5Y0	IF4B_HUMAN;B4DEP6_HUMAN;B4DS13_HUMAN	35	0	0	0	0	49	32	16	7	13	30	27	0.88724	0.91404	0.9473	0.91102	1.0216	1.0116	0.89684	0.172604	0.129671	0.0781067	0.134445	-0.0308304	-0.0166389	0.157077
IPI:IPI00012093.1;IPI:IPI00893500.1;IPI:IPI00893092.1;IPI:IPI00893361.1;IPI:IPI00893689.1;IPI:IPI00892997.1;IPI:IPI00894210.1;IPI:IPI00893536.1;IPI:IPI00892960.1	Serine/threonine-protein kinase 25;Sterile 20/oxidant stress-response kinase 1;Ste20-like kinase;STK25 protein;cDNA FLJ78718	STK25;SOK1;YSK1;DKFZp686J1430	Serine/threonine-protein kinase 25;STK25 protein;cDNA FLJ78718;Protein;20 kDa protein;18 kDa protein;18 kDa protein;16 kDa protein	O00506;A8K7D2;B3KRS6;B4DVS7;Q96BA2;A8K6Z3;B4DMA5;B4E185;B7Z9K1;Q5CZ67	STK25_HUMAN;Q96BA2_HUMAN;A8K6Z3_HUMAN	8	5.16e-292	1	0	0	5	0	0	0	0	0	0	1.4602	NA	NA	NA	NA	NA	NA	-0.546166	NA	NA	NA	NA	NA	NA
IPI:IPI00012102.1;IPI:IPI00908404.1;IPI:IPI00909554.2	N-acetylglucosamine-6-sulfatase;cDNA FLJ51188, highly similar to N-acetylglucosamine-6-sulfatase (EC3.1.6.14)	GNS	N-acetylglucosamine-6-sulfatase;cDNA FLJ51188, highly similar to N-acetylglucosamine-6-sulfatase	P15586;A8K6V6;B4DTT0;B4DYH8;Q7Z3X3;B4E284	GNS_HUMAN;B4E284_HUMAN	13	1.45e-99	1	2	2	18	2	4	5	0	0	3	1.0759	0.56839	0.9101	1.7515	NA	NA	0.47128	-0.105544	0.815047	0.135903	-0.808591	NA	NA	1.08534
IPI:IPI00012197.1	dCTP pyrophosphatase 1;Deoxycytidine-triphosphatase 1;XTP3-transactivated gene A protein;RS21C6	DCTPP1;XTP3TPA;CDA03	dCTP pyrophosphatase 1	Q9H773	DCTP1_HUMAN	18	0	0	0	0	26	4	4	12	9	23	25	0.92604	0.98814	0.77891	0.85498	0.8998	0.93026	0.97822	0.110854	0.0172126	0.360471	0.226037	0.152324	0.104294	0.0317691
IPI:IPI00012198.4	Uncharacterized protein C1orf50	C1orf50	Uncharacterized protein C1orf50	Q9BV19	CA050_HUMAN	2	4.63e-35	0	0	0	1	0	0	4	0	0	0	NA	NA	NA	1.3	NA	NA	NA	NA	NA	NA	-0.378512	NA	NA	NA
IPI:IPI00012199.1;IPI:IPI00412260.3;IPI:IPI00446362.1	Coiled-coil domain-containing protein 86;Cytokine-induced protein with coiled-coil domain	CCDC86;CYCLON	Coiled-coil domain-containing protein 86	Q9H6F5;B4DY99	CCD86_HUMAN	16	1.42e-83	1	1	0	21	12	6	6	7	4	3	1.0247	1.0406	1.1233	1.2514	1.1255	1.0224	0.76079	-0.0352016	-0.0574156	-0.167743	-0.323543	-0.170566	-0.0319597	0.39443
IPI:IPI00012202.1;IPI:IPI00908660.1;IPI:IPI00647794.3	Methylosome protein 50;WD repeat-containing protein 77;Androgen receptor cofactor p44;p44/Mep50;cDNA FLJ55120, moderately similar to Methylosome protein 50;WD repeat domain 77	WDR77;MEP50;HKMT1069;Nbla10071;RP11-552M11.3-004	Methylosome protein 50;cDNA FLJ55120, moderately similar to Methylosome protein 50;WD repeat domain 77	Q9BQA1;B4DP38;Q5QNY9	MEP50_HUMAN;B4DP38_HUMAN;Q5QNY9_HUMAN	13	6.86e-227	1	0	0	12	6	4	20	2	9	25	0.7619	0.8146	0.76901	0.79756	0.82603	0.74869	0.84555	0.392326	0.295836	0.378926	0.326335	0.275734	0.41756	0.242038
IPI:IPI00012235.3;IPI:IPI00385038.4;IPI:IPI00910797.2;IPI:IPI00179987.2	NEDD4 family-interacting protein 1;NEDD4 WW domain-binding protein 5;Putative MAPK-activating protein PM13;Putative NF-kappa-B-activating protein 164;Putative NFKB and MAPK-activating protein;Breast cancer-associated protein SGA-1M	NDFIP1;N4WBP5;PSEC0192;PSEC0223	Isoform 1 of NEDD4 family-interacting protein 1	Q9BT67-1;Q9BT67;B2RDB8	NFIP1_HUMAN	3	5.06e-119	0	0	0	1	0	0	2	0	0	0	NA	NA	NA	1.1167	NA	NA	NA	NA	NA	NA	-0.159242	NA	NA	NA
IPI:IPI00012268.3;IPI:IPI00926258.1;IPI:IPI00926410.1;IPI:IPI00384420.1;IPI:IPI00795529.1;IPI:IPI00925437.1;IPI:IPI00793022.1;IPI:IPI00925595.1;IPI:IPI00794424.1;IPI:IPI00925813.1	26S proteasome non-ATPase regulatory subunit 2;26S proteasome regulatory subunit RPN1;26S proteasome regulatory subunit S2;26S proteasome subunit p97;Tumor necrosis factor type 1 receptor-associated protein 2;55.11 protein;cDNA FLJ55045, highly similar to 26S proteasome non-ATPase regulatory subunit 2	PSMD2;TRAP2	26S proteasome non-ATPase regulatory subunit 2;86 kDa protein;cDNA FLJ55045, highly similar to 26S proteasome non-ATPase regulatory subunit 2	Q13200;B4DM22;B4DX07;Q53XQ4;Q59EG8;Q9NSM5;B4DXY1	PSMD2_HUMAN;B4DXY1_HUMAN	63	0	0	0	1	107	73	72	89	20	130	173	1.0812	1.1755	1.2284	1.0449	1.1009	1.092	1.1098	-0.112633	-0.233275	-0.29678	-0.0633649	-0.138683	-0.126973	-0.1503
IPI:IPI00012303.3;IPI:IPI00943000.1;IPI:IPI00942368.1;IPI:IPI00852768.1;IPI:IPI00852838.2;IPI:IPI00030385.5;IPI:IPI00853528.2;IPI:IPI00892906.1;IPI:IPI00852953.2	Selenium binding protein 1;Selenium-binding protein 1;56 kDa selenium-binding protein;SP56;cDNA FLJ61035, highly similar to Selenium-binding protein 1	SELENBP1;RP11-126K1.7-006;SBP	cDNA FLJ55757, highly similar to Selenium-binding protein 1;Selenium-binding protein 1;cDNA FLJ61035, highly similar to Selenium-binding protein 1	A6PVW9;B4DKP6;Q13228;B4DPI7;Q49AQ8;B4E1F3	A6PVW9_HUMAN;SBP1_HUMAN;B4E1F3_HUMAN	19	0	0	0	0	23	8	0	11	0	10	9	1.3954	0.70835	NA	1.1514	NA	0.72926	0.64083	-0.480679	0.497466	NA	-0.203389	NA	0.455495	0.641986
IPI:IPI00012315.2	Nucleoside diphosphate kinase 3;Nucleoside diphosphate kinase C;nm23-H3;DR-nm23	NME3	Nucleoside diphosphate kinase 3	Q13232;Q9NUF9	NDK3_HUMAN	12	5.31e-178	0	0	0	7	0	1	8	0	8	9	0.9042	NA	NA	1.3398	NA	0.80821	1.0255	0.145286	NA	NA	-0.422018	NA	0.307198	-0.0363275
IPI:IPI00012340.1	Splicing factor, arginine/serine-rich 9;Pre-mRNA-splicing factor SRp30C	SFRS9;SRP30C	Splicing factor, arginine/serine-rich 9	Q13242;A8K3M9	SFRS9_HUMAN	19	4.42e-199	0	0	0	8	2	3	0	17	6	10	0.90624	0.75781	0.98738	NA	1.0436	0.86817	1.032	0.142035	0.400092	0.0183227	NA	-0.0615688	0.203951	-0.045443
[truncated: 4,621 more rows]
