# Supplementary material for: Quantitative Proteomic Analysis of Gene Regulation by miR-34a and miR-34c
Source: PLoS One. 2014 Mar 17;9(3):e92166. doi: 10.1371/journal.pone.0092166 (PMC3956911; doi:10.1371/journal.pone.0092166)
Supplement: Table S2 — Pathway enrichment analysis. (XLSX) [file pone.0092166.s003.xlsx]

## Sheet: Sheet1
Supplementary table 2
KEGG analysis of pSILAC quantifications
All proteins down-regulated in miR-34a transfected HeLa cells
KEGG Term	# of proteins	p-value	Gene IDs
hsa03030:DNA replication	6	0.0181832	NM_005915, NM_005916, NM_002691, NM_002388, NM_006739, NM_000234
hsa04110:Cell cycle	9	0.0275396	NM_005915, NM_005916, NM_000075, NM_004964, NM_005030, NM_002388, NM_006739, NM_006142, NM_031966
hsa04115:p53 signaling pathway	5	0.0687501	NM_000075, NM_006142, NM_002639, NM_031966, NM_000107
hsa00900:Terpenoid backbone biosynthesis	5	0.00178665	NM_001135821, NM_001098272, NM_000431, NM_005891, NM_004508
All proteins down-regulated in miR-34c transfected HeLa cells
KEGG Term	# of proteins	p-value	Gene IDs
hsa03030:DNA replication	3	0.513918	NM_005916, NM_002388, NM_004111
hsa04110:Cell cycle	11	0.00513812	NM_005916, NM_000075, NM_004964, NM_005030, NM_000051, NM_002388, NM_001262, NM_003318, NM_002358, NM_031966, NM_058195
hsa04115:p53 signaling pathway	6	0.0246811	NM_000075, NM_000051, NM_002639, NM_031966, NM_058195, NM_000107
hsa00900:Terpenoid backbone biosynthesis	4	0.0207791	NM_001135821, NM_001098272, NM_005891, NM_004508
All proteins down-regulated in both miR-34a and miR-34c transfected HeLa cells
KEGG Term	# of proteins	p-value	Gene IDs
hsa03030:DNA replication	2	0.484586	NM_005916, NM_002388
hsa04110:Cell cycle	6	0.0161634	NM_005916, NM_000075, NM_004964, NM_005030, NM_002388, NM_031966
hsa04115:p53 signaling pathway	4	0.0258121	NM_000075, NM_002639, NM_031966, NM_000107
hsa00900:Terpenoid backbone biosynthesis	4	0.00138703	NM_001135821, NM_001098272, NM_005891, NM_004508
Proteins only down-regulated in miR-34a but not miR-34c transfected cells
KEGG Term	# of proteins	p-value	Gene IDs
hsa03030:DNA replication	4	0.0597057	NM_005915, NM_002691, NM_006739, NM_000234
hsa04110:Cell cycle	3	0.632744	NM_005915, NM_006739, NM_006142
hsa04115:p53 signaling pathway	1	1	NM_006142
hsa00900:Terpenoid backbone biosynthesis	1	1	NM_000431
Proteins only down-regulated in miR-34c but not miR-34a transfected cells
KEGG Term	# of proteins	p-value	Gene IDs
hsa03030:DNA replication	1	1	NM_004111
hsa04110:Cell cycle	4	0.426055	NM_000051, NM_001262, NM_003318, NM_002358
hsa04115:p53 signaling pathway	1	1	NM_000051
hsa00900:Terpenoid backbone biosynthesis	0
